# Supplementary material for: Comprehensive Proteome Profiling of a Xanthomonas campestris pv. Campestris B100 Culture Grown in Minimal Medium with a Specific Focus on Nutrient Consumption and Xanthan Biosynthesis
Source: Proteomes. 2024 Apr 3;12(2):12. doi: 10.3390/proteomes12020012 (PMC11036225; doi:10.3390/proteomes12020012)
Supplement: Supplementary file 1 [file proteomes-12-00012-s001.zip]

Archive with 2 entries (2 files):
- Table S1_Xcc_Identified_Protein_List.xlsx
- Table S2_T-test_Points_in_time.xlsx
