# Supplementary material for: Comprehensive Proteome Profiling of a Xanthomonas campestris pv. Campestris B100 Culture Grown in Minimal Medium with a Specific Focus on Nutrient Consumption and Xanthan Biosynthesis
Source: Proteomes. 2024 Apr 3;12(2):12. doi: 10.3390/proteomes12020012 (PMC11036225; doi:10.3390/proteomes12020012)
Supplement: Supplementary file 1 [file proteomes-12-00012-s001.zip › Table S1_Xcc_Identified_Protein_List.xlsx]

## Sheet: XCC Identified Protein List
Name	Description	UniProt accession	Adjusted p-value	Unique peptides	EC number	GO	LFQ Intensity 12h 1	LFQ Intensity12h 2	LFQ Intensity12h 3	LFQ Intensity12h 4	LFQ Intensity 24h 1	LFQ Intensity24h 2	LFQ Intensity 24h 3	LFQ Intensity 24h 4	LFQ Intensity 30h 1	LFQ Intensity 30h 2	LFQ Intensity 30h 3	LFQ Intensity 30h 4	LFQ Intensity 36h 1	LFQ Intensity 36h 2	LFQ Intensity 36h 3	LFQ Intensity 36h 4	LFQ Intensity 48h 1	LFQ Intensity 48h 2	LFQ Intensity 48h 3	LFQ Intensity 48h 4	LFQ Intensity 72h 1	LFQ Intensity 72h 2	LFQ Intensity 72h 3	LFQ Intensity 72h 4
metY	O-acetylhomoserine aminocarboxypropyltransferase	B0RPT9	6.5759e-19	23	2.5.1.49	0030170;0003961;0019346	30.0601	30.3007	30.18	30.0673	32.0113	31.6917	31.6886	31.778	33.6731	33.7076	33.5845	33.6331	34.027	34.0387	33.9273	33.9961	33.9889	34.1777	34.1143	34.1087	34.2056	34.204	34.0611	34.2185
tig	Trigger factor	B0RTF8	6.25172e-18	44	5.2.1.8	0015031;0006457;0003755;0005737;0051301;0007049	33.1714	33.2339	33.1727	33.1951	32.7687	32.7093	32.6733	32.6402	32.5225	32.4031	32.4366	32.402	32.4351	32.3428	32.2639	32.4199	31.6109	31.5913	31.7339	31.6738	30.6649	30.5369	30.5387	30.5981
rpfI	Conserved putatively exported protein	B0RSQ2	1.23398e-16	28			33.7063	33.6828	33.622	33.881	33.6123	33.5741	33.5039	33.6692	32.9836	32.9074	32.8023	32.936	32.527	32.5609	32.4379	32.3417	31.1984	31.3422	31.0802	31.3923	30.395	30.2231	30.1675	30.3574
XCCB100_1149	TonB-dependent outer membrane receptor	B0RPW2	1.24149e-16	27		0009279;0006811	28.0625	27.9562	27.6659	27.8813	29.8833	29.6352	29.5533	29.6702	30.7271	30.719	30.6414	30.6178	31.1021	31.0964	30.9871	31.026	31.2053	31.2679	31.1541	31.3124	31.3002	31.3919	31.4442	31.4019
fruB	EIII-Fru	B0RRR9	1.06933e-15	31	2.7.3.9	0046872;0016301;0009401;0008965;0005737	32.2185	31.9166	32.295	32.0816	29.6602	29.8235	29.556	29.5056	29.2197	29.2539	28.9383	29.0934	28.8202	28.6833	28.7181	28.7938	28.2822	28.2058	27.9638	28.1548	28.2988	28.3624	28.4428	28.4133
ilvC	Ketol-acid reductoisomerase (NADP(+))	B0RP32	1.39144e-15	24	1.1.1.86	0000287;0004455;0009097;0050661;0009099	29.6984	29.3971	29.3001	29.5159	32.1872	32.3544	32.2587	32.2356	32.2258	32.3231	32.3931	32.3153	32.4342	32.4259	32.4543	32.3805	32.1614	32.2814	32.1474	32.4339	32.0192	32.0515	31.9458	31.9909
glnA1	Glutamine synthetase	B0RLU9	1.49156e-15	28	6.3.1.2	0004356;0005524;0006542	32.1889	32.1867	32.1892	32.1433	33.2406	33.2583	33.2796	33.4312	33.6437	33.6528	33.8417	33.8485	34.0236	34.0399	33.9835	34.0333	34.2921	34.2615	34.198	34.1038	34.2523	34.2623	34.2699	34.2977
cysK	Cysteine synthase	B0RPF7	1.70878e-15	23	2.5.1.47	0004124;0006535	31.6882	31.5491	31.7568	31.6597	32.6097	32.5446	32.6297	32.7119	33.9463	33.8516	34.0761	34.1168	34.1276	34.1409	34.2793	34.1347	34.1556	34.2249	34.3288	34.0674	34.1479	34.1898	34.3841	34.261
cysI	Sulfite reductase [NADPH] hemoprotein beta-component	B0RPG6	5.01673e-15	41	1.8.1.2	0000103;0004783;0050661;0070814;0019344;0051539;0009337;0046872;0020037	27.4678	27.4182	28.1738	27.7375	29.7319	29.7405	29.5525	29.9311	32.19	32.0157	32.0133	32.0944	32.5452	32.5164	32.459	32.6495	32.3498	32.4267	32.2242	32.0079	31.714	31.7917	31.7466	31.6955
sbp	ABC-type sulfate importer, substrate-binding protein	B0RU36	5.50711e-15	28		1901681;0015419	30.1796	29.9784	30.0618	30.113	31.0913	30.8596	30.8393	30.8727	31.8105	31.8122	31.7387	31.7877	32.0751	32.0451	32.0272	32.061	32.057	32.0781	31.9293	32.0123	32.1079	32.1057	31.914	32.0351
gfo	Exported glucose-fructose oxidoreductase	B0RUG1	6.14979e-15	24	1.1.99.28	0047061;0000166	30.3447	30.1882	30.4756	30.4249	32.0211	31.9636	31.9549	32.0225	32.5782	32.5192	32.4487	32.4505	32.6425	32.7819	32.7712	32.6435	32.602	32.642	32.8035	32.5657	30.8052	30.7334	30.8675	31.0358
XCCB100_3888	DUF4142 domain-containing protein	B0RWL6	7.26246e-15	18			26.4146	26.6362	26.4793	26.3239	29.5511	29.237	29.4802	29.386	30.0882	30.1496	30.0471	29.9963	30.1483	30.2517	30.151	29.8338	30.1529	30.2996	30.4633	30.6443	30.6713	30.4882	30.4585	30.429
egl3	Exported cellulase	B0RLG8	1.12656e-13	18	3.2.1.4	0008810;0005975	25.8959	26.0913	26.4339	25.9495	28.0851	28.1182	28.2359	28.0736	28.706	28.8852	28.6767	28.4124	28.6192	28.9198	28.6568	28.4275	29.9176	29.8885	29.6895	29.8192	30.5812	30.3401	30.2897	30.455
XCCB100_1114	TonB-dependent outer membrane receptor	B0RPS7	1.3902e-13	43		0006811;0009279	31.0327	30.9914	30.9446	30.9601	30.5576	30.5867	30.6551	30.5554	31.4337	31.3371	31.3736	31.5562	31.7607	31.6114	31.7518	31.7793	31.9906	31.9304	31.9948	32.095	31.9927	31.9363	31.9859	32.035
XCCB100_1150	TonB-dependent outer membrane receptor	B0RPW3	1.65519e-13	50		0006811;0009279	31.3968	31.1138	31.5455	31.5028	32.9311	32.9003	33.0547	32.9905	33.6193	33.5073	33.6772	33.7985	33.9063	33.859	33.9845	34.0326	34.1829	34.1909	34.2935	34.187	34.0406	34.2406	34.3671	34.4178
rpfA	Aconitate hydratase	B0RSR5	3.09771e-13	51	4.2.1.3	0046872;0047780;0006099;0003994;0051539	31.7476	31.6969	31.6622	31.6044	32.078	32.1481	32.0841	32.1249	32.5811	32.4799	32.5685	32.3762	32.5221	32.6028	32.4269	32.4833	32.8466	32.8698	32.8309	32.9106	33.1246	33.0349	33.0902	33.1055
cysNC	Multifunctional fusion protein	B0RPG9	3.32238e-13	42	2.7.1.25;2.7.7.4	0070814;0004781;0000103;0005524;0004020;0003924;0005525	25.8772	25.3083			27.8565	27.9531	27.2417	27.8782	31.4557	31.3465	31.259	31.3551	31.5412	31.375	31.4742	31.3699	30.9272	30.9334	30.7285	31.0121	30.3759	30.3356	30.3252	30.4887
XCCB100_1059	Uncharacterized protein	B0RPM2	8.13962e-13	33			23.103	23.4121			29.0174	28.9392	29.236	29.1982	29.1258	29.3086	29.0495	29.2361	29.1561	29.0338	28.7547	29.0596	28.8231	28.7253	28.4277	28.7279	27.9585	28.42	27.9407	28.2742
XCCB100_0829	Uncharacterized protein	B0RNY7	1.19725e-12	18		0046872;0051536;0097573	31.8014	31.8489	31.7788	31.8098	31.2896	31.3125	31.313	31.1207	31.0493	31.1463	31.0793	31.1383	31.0521	31.201	31.0523	31.0398	30.0447	30.1663	30.3373	30.5325	29.453	29.4558	29.5399	29.3459
clpX	ATP-dependent Clp protease ATP-binding subunit ClpX	B0RTF5	1.6065e-12	25		0051082;0046983;0006457;0008270;0005524	31.0324	31.1247	31.0729	31.1347	30.4071	30.6157	30.5829	30.5257	30.1354	30.2276	30.3712	30.2768	30.4022	30.4695	30.34	30.2432	29.6703	29.6974	29.6616	29.6887	29.4656	29.5452	29.5417	29.401
XCCB100_0792	TonB-dependent outer membrane receptor	B0RNU8	1.79474e-12	48		0009279	31.1037	31.0398	31.277	31.2096	32.5288	32.7547	32.8792	32.8622	32.8582	32.8418	33.0286	33.0592	33.1886	33.1309	33.2851	33.1957	33.4682	33.4853	33.6033	33.6717	33.4903	33.4705	33.745	33.7033
XCCB100_0484	Putative exported protein	B0RMY3	2.02336e-12	7			25.4185	25.0931	25.8801	25.1898	28.5409	28.5172	28.5065	28.5743	28.9887	28.6641	28.6642	28.8311	28.8479	28.6047	28.8037	28.7843	29.0386	28.968	28.8427	29.1088	28.8099	28.8705	28.5444	28.5912
XCCB100_3427	Peptidyl-prolyl cis-trans isomerase	B0RU50	2.21034e-12	12	5.2.1.8	0003755;0006457	31.8139	31.9314	31.6568	31.6012	31.1052	31.1237	30.9758	31.0048	30.7676	30.7019	30.3765	30.5087	30.3778	30.2764	30.1145	30.2734	29.4156	29.333	28.9657	29.3169	26.464	27.4196	26.7442	26.3995
ppsA	Phosphoenolpyruvate synthase	B0RSD3	2.84686e-12	55	2.7.9.2	0005524;0008986;0046872;0006090;0006094	34.1485	34.0898	34.1813	34.2371	33.5969	33.6563	33.5722	33.5429	33.3539	33.3675	33.3228	33.3134	33.1616	33.2507	33.0833	33.0975	33.1887	33.0637	33.0762	33.032	33.2409	33.2199	33.2316	33.2538
bipA	50S ribosomal subunit assembly factor BipA	B0RU51	3.07395e-12	38	3.6.5.-	0005525;0005737;0043022;0003924;0003746;0019843;0000027;0000049	32.9529	32.9771	32.8209	32.8827	31.6101	31.6569	31.5536	31.4789	31.2839	31.3712	31.3105	31.3013	31.2493	31.2822	31.1858	31.1283	31.2414	31.3688	31.2079	31.4837	31.4428	31.3237	31.1687	31.2637
XCCB100_1530	Putative secreted protein	B0RQZ5	3.97025e-12	12		0016021	26.6527	26.3959			29.9851	29.8987	29.8416	29.8403	30.4154	30.1844	30.1815	30.2104	30.3494	30.1885	30.0851	30.2203	30.2374	30.1809	30.0569	30.408	30.453	30.125	30.1542	30.2509
XCCB100_0102	Putative modulator of DNA gyrase	B0RLK3	4.23081e-12	33		0008237;0016021	29.3261	29.3569	29.3367	29.5892	30.4807	30.6095	30.5896	30.3836	30.651	30.6889	30.7377	30.6847	30.7747	30.7971	30.6498	30.7061	30.8427	30.9104	30.8141	30.8276	30.8814	30.986	30.9225	30.9153
XCCB100_1436	Xanthine dehydrogenase molybdenum binding subunit	B0RQQ1	5.35834e-12	30	1.17.1.4	0004854	24.0604				28.9418	28.8779	28.8024	28.6257	29.5614	29.5038	29.1847	29.407	29.585	29.6866	29.4837	29.3509	30.336	30.108	30.1385	30.012	30.7533	30.5394	30.5101	30.7243
XCCB100_0276	Putative exported or membrane-anchored cytochrome	B0RM20	5.52085e-12	7		0009055;0016021;0005506;0020037	27.0624	27.1109	26.9928		29.3909	29.0498	29.3192	29.2673	29.7567	29.5511	29.5786	29.6064	29.897	29.7213	29.6055	29.6317	29.9792	29.9496	29.6807	30.0861	30.2465	30.0879	30.253	30.0021
XCCB100_1688	Putative exported protein	B0RRF3	6.57291e-12	7			28.6887	28.3406	28.4312	28.3605	31.0637	30.9778	30.9653	30.9549	31.1812	30.8821	30.8635	30.9431	30.7788	30.5877	30.4975	30.8038	30.1947	30.0324	29.9241	30.2413	29.6788	29.4251	29.3703	29.639
XCCB100_3778	PG1 domain-containing protein	B0RWA6	6.84625e-12	48			29.9471	29.973	30.0334	29.612	31.846	31.7473	31.8129	31.7212	31.802	31.8601	31.6652	31.7108	31.5705	31.5752	31.4853	31.6103	30.4354	30.425	30.2616	30.7059	29.9073	29.8686	29.6076	29.8905
XCCB100_0340	Uncharacterized protein	B0RM84	6.87741e-12	19							30.3297	30.4207	30.3752	30.2784	30.1648	30.3012	30.2105	30.17	30.2167	30.1469	30.2304	30.1466	29.7395	29.721	29.701	29.8749	28.7108	28.7722	28.6429	28.5791
XCCB100_3319	Uncharacterized protein	B0RYG4	9.68832e-12	8			25.268				30.6488	30.5421	30.9295	30.7928	31.3855	31.3145	31.0713	31.0207	31.4624	31.7119	31.5497	31.5166	31.4687	31.389	31.5751	31.5045	31.2433	31.3034	30.967	31.0863
XCCB100_0799	Exported cytochrome C	B0RNV5	1.00248e-11	12		0020037;0009055;0046872	26.454	25.8631	25.896		28.8368	29.2438	28.8649	29.1024	29.7497	29.6533	29.6149	29.5371	29.9948	29.9078	29.939	29.6661	30.2773	30.1947	29.9647	29.8153	30.2518	30.4191	30.2001	30.2005
XCCB100_1495	TonB-dependent outer membrane receptor	B0RQW0	1.19756e-11	47		0009279	25.6471	25.8376	27.1233	27.1471	31.4645	31.4863	31.6613	31.52	32.14	32.0503	32.3962	32.0302	32.2024	32.2685	32.5939	32.4223	32.4288	32.5563	32.5847	32.4069	32.5731	32.6004	32.7527	32.6026
XCCB100_1357	Sigma-54 modulation protein	B0RQH2	1.23537e-11	8		0044238;0006417	27.2643	28.4172	27.8633	27.9577	32.0317	31.885	31.9464	31.9134	31.3338	31.6649	31.1829	31.2624	31.1262	31.1845	31.0828	31.1313	31.7689	31.766	31.7161	32.1677	29.5763	29.5641	29.3556	29.4331
XCCB100_3158	Uncharacterized protein	B0RXF7	1.23942e-11	9			24.9037				29.9697	29.6066	29.6133	29.6191	30.4464	30.4701	30.5311	30.1962	30.5398	30.6539	30.3915	30.3919	30.5909	30.8258	30.7675	30.6238	31.2143	30.9806	31.0241	30.9216
treA	Periplasmic trehalase	B0RNH1	1.37494e-11	21	3.2.1.28	0004555;0042597;0005993;0071474	28.1794	27.9413	28.027	28.0084	28.7621	29.0289	28.9078	28.996	29.5009	29.504	29.4893	29.2903	29.5583	29.5575	29.673	29.476	29.6021	29.7953	29.677	29.5991	29.754	29.7831	29.7689	29.6327
XCCB100_1015	Exo-1,4-beta-D-glucosaminidase	B0RPH8	1.40376e-11	47	3.2.1.165	0000272;0005576;0006032;0052761	30.4235	30.5102	30.6955	30.5738	31.7069	31.6912	31.5599	31.5751	31.9774	31.8779	31.8477	31.8545	31.9256	31.8608	31.807	31.9236	31.9221	31.902	31.7107	31.8227	31.8707	31.8549	31.8112	31.8179
XCCB100_2856	Short-chain oxidoreductase	B0RVZ9	1.93588e-11	14	1.1.1.-	0016491	31.2456	31.327	30.8789	30.8409	29.1882	28.9929	28.9266	28.9266	28.4955	28.6421	28.5803	28.3178	27.8036	28.388	28.0894	28.1953	27.5985	27.6397	27.5595	27.5986	26.16	26.8873	26.9119	26.917
XCCB100_3498	Extracellular protease	B0RUC1	2.1394e-11	8	3.4.21.-	0004252	26.455	26.6382	26.3152		29.1489	29.2523	29.1194	29.0528	29.6772	29.4754	29.2913	29.5323	29.4415	29.1889	29.0834	29.347	28.7292	28.6321	28.4468	28.581	28.1748	28.3811	28.2598	28.4953
ampB	Aminopeptidase N	B0RNL5	2.49521e-11	39	3.4.11.2	0008237;0004177;0008270	32.4647	32.458	32.4738	32.5354	31.8306	32.0151	31.9046	31.8705	31.6041	31.6129	31.6835	31.6481	31.4419	31.5918	31.4822	31.4219	31.2554	31.3066	31.3487	31.328	31.0217	31.0079	31.2887	31.1307
metF1	Methylenetetrahydrofolate reductase	B0RV90	3.01338e-11	12	1.5.1.20	0005829;0106313;0106312;0035999;0009086	24.5601	24.7043			28.2402	28.4512	28.3167	28.1704	28.7492	28.6739	28.8772	28.6608	29.2295	29.0571	29.3105	28.5539	29.5761	29.4301	29.5071	29.2609	29.3547	29.492	29.4571	29.5836
XCCB100_1435	Xanthine dehydrogenase FAD binding subunit	B0RQQ0	3.53025e-11	22	1.17.1.4	0004854;0071949	24.7581	24.824			28.7369	28.556	28.7567	28.8306	29.6982	29.4776	29.0346	29.1201	29.5028	29.7293	29.2469	29.3554	29.9669	29.983	30.1554	30.4744	30.6273	30.3427	30.5284	30.6478
mmsA	Aldehyde dehydrogenase	B0RX40	3.5876e-11	21	1.2.1.27	0004491	31.0415	31.1255	30.7767	30.8927	29.7381	29.8168	29.5278	29.3866	29.1372	29.2114	29.0411	28.9864	28.6318	28.617	28.4787	28.2584	28.2741	28.3591	28.1149	28.5574	28.3157	28.021	28.0441	27.9106
argF	N-acetylornithine carbamoyltransferase	B0RS48	4.44672e-11	20	2.1.3.9	0043857;0016597;0042450;0005737	31.669	31.6338	31.7577	31.6227	30.1583	30.4154	30.2856	30.2272	30.0554	30.2091	30.2611	30.1391	29.8745	30.0771	30.0046	30.017	30.0534	30.1396	29.99	29.7578	30.0024	29.9629	30.1421	30.0422
XCCB100_1033	Uncharacterized protein	B0RPJ6	4.50544e-11	11			28.8085	28.9678	28.8903	28.8906	30.886	30.7923	30.8619	30.8693	31.3546	31.0042	31.0539	31.0252	31.1819	31.1449	30.7825	31.0798	30.7993	30.6783	30.4974	30.7457	30.7734	30.5909	30.4837	30.7489
XCCB100_1551	Putative outer membrane protein	B0RR16	5.45544e-11	9			27.5011	27.0558	27.478	27.5675	29.4582	29.4738	29.39	29.2775	29.9931	29.8501	29.6918	29.7183	29.8587	29.9488	29.7235	29.4953	29.8519	29.9866	29.8517	30.0368	29.8002	29.9598	29.7565	30.0285
glgY	(1-_4)-alpha-D-glucan 1-alpha-D-glucosylmutase	B0RMU0	6.01278e-11	32	5.4.99.15	0005975;0047470	23.997	24.673	24.5151		28.2919	28.2359	27.4762	28.0765	29.0055	29.1887	28.8518	28.8119	29.0924	28.6447	28.8477	28.7125	28.8445	29.0964	29.0236	29.2411	29.426	29.3266	29.1215	29.1817
dcp2	Peptidyl-dipeptidase	B0RW29	6.6683e-11	41	3.4.15.5	0004222;0046872;0004180	32.5667	32.515	32.5524	32.5453	31.84	32.0077	31.9499	31.9882	31.658	31.6713	31.5558	31.524	31.4113	31.5254	31.3711	31.3939	31.3314	31.3878	31.2972	31.5004	31.4425	31.3072	31.2797	31.1943
XCCB100_1041	Uncharacterized protein	B0RPK4	6.77059e-11	9			26.4237	27.0548	26.7336	26.6019	29.6655	29.1287	29.6015	29.2667	29.4283	29.4476	29.6594	29.5304	29.6942	29.6593	29.741	29.6643	29.6406	29.6832	29.9454	30.2189	29.7802	29.6838	29.9043	29.8433
thrA	Bifunctional aspartokinase/homoserine dehydrogenase	B0RSK5	6.77059e-11	26	2.7.2.4;1.1.1.3	0009089;0050661;0009088;0004072;0004412;0005524	26.0331	26.1746	25.8427		28.7822	28.8584	28.8612	28.71	28.1831	28.5211	28.3674	28.4538	27.8794	28.0404	27.9954	28.056	27.5919	27.7517	27.913	28.0156	27.6387	27.6048	27.4492	27.4563
gcvP	Glycine dehydrogenase (decarboxylating)	B0RY74	7.11788e-11	38	1.4.4.2	0004375;0019464	31.9941	32.0358	31.3413	31.6811	28.8544	28.9607	28.377	28.5738	28.6121	28.4444	28.2766	28.0607	28.3512	28.3319	28.0035	28.3912	28.3431	28.3884	28.1825	28.5202	28.4514	28.3339	28.1493	28.3854
XCCB100_1986	30S ribosomal protein S1	A0A0R4J7Y3	8.02607e-11	60		0006412;0005840;0003735;0003723	34.9111	34.8461	34.8244	34.9571	34.1903	34.1542	34.1796	34.0393	33.7529	33.9398	33.8127	33.8954	33.7735	33.8205	33.7504	33.6593	33.6135	33.7149	33.6612	33.8555	33.6118	33.5288	33.4068	33.5157
XCCB100_2654	Uncharacterized protein	B0RUU6	8.92357e-11	10			29.9025	29.6138	30.1734	30.0743	29.8537	29.8615	29.8219	30.0854	29.6606	29.5678	29.6791	29.7924	29.4482	29.6298	29.6138	29.3199	28.543	28.6114	28.6303	28.5928	26.9412	26.674	27.1561
pepA	Probable cytosol aminopeptidase	B0RVI0	9.22497e-11	30	3.4.11.1;3.4.11.10	0005737;0070006;0030145	33.7923	33.858	33.9152	33.9014	33.1796	33.2562	33.2467	33.3031	32.9741	33.0235	33.135	33.0813	32.9933	33.0572	33.0029	32.9176	32.932	32.9498	33.0045	32.8416	33.0306	32.9691	33.0586	33.0198
cysD	Sulfate adenylyltransferase subunit 2	B0RPG8	9.86303e-11	15	2.7.7.4	0070814;0004781;0019419;0000103;0005524	26.3423	25.8778	25.8342	25.0968	26.9646	27.2683	27.1442	26.6585	30.0478	29.6485	29.7449	29.774	30.6618	30.4963	30.0775	30.2732	30.0951	30.4589	29.7392	30.4297	29.3698	28.9901	29.1925	29.4056
htpG	Chaperone protein HtpG	B0RRP6	1.06823e-10	57		0006457;0005737;0051082;0005524	33.281	33.2808	33.2	33.1382	32.4348	32.5601	32.4877	32.4335	32.3304	32.2624	32.345	32.2496	32.3685	32.3207	32.22	32.0748	32.0826	31.9882	31.8808	31.963	31.9842	31.9645	31.8929	31.9247
rpoB	DNA-directed RNA polymerase subunit beta	B0RU89	1.27932e-10	111	2.7.7.6	0003899;0003677;0006351;0032549	34.8149	34.8063	34.7472	34.8944	34.3935	34.4258	34.3464	34.344	34.2635	34.2602	34.305	34.2572	34.2454	34.231	34.2739	34.3205	34.0745	34.0883	34.0698	34.2205	34.0067	33.9561	33.9614	34.0249
XCCB100_1812	Histidine kinase	B0RRS9	1.27975e-10	64	2.7.13.3	0005886;0016021;0006355;0000155	25.0625	24.9627			29.2799	29.9058	29.7098	29.3361	30.4487	30.4646	30.2607	30.2715	30.5348	30.5258	30.4256	30.314	30.6956	30.7293	30.6412	30.2774	31.0931	30.4536	30.3157	30.8807
mucD	Periplasmic serine endoprotease DegP-like	B0RX31	1.39785e-10	27	3.4.21.107	0004252;0042597	31.2258	31.0233	31.2281	31.3901	32.1993	32.1455	32.3197	32.3715	32.4909	32.3607	32.4518	32.5352	32.6061	32.5064	32.6344	32.689	32.7836	32.7048	32.8671	32.7475	33.0209	32.8698	33.0795	33.1991
fumC	Fumarate hydratase class II	B0RVS2	1.41678e-10	22	4.2.1.2	0045239;0006106;0004333;0006099	29.0918	29.2611	29.1511	29.1915	30.8729	30.7554	30.5593	30.5374	31.1318	31.2144	31.0992	30.9878	31.3843	31.3942	31.1807	30.9604	31.3265	31.4205	31.2377	31.6046	31.7859	31.6622	31.4505	31.4717
XCCB100_0299	Conserved small membrane protein	B0RM43	1.45345e-10	14		0016021	27.1753	27.5137	28.2899	27.6236	30.9782	30.2325	30.6313	30.6221	31.113	31.3192	31.0037	31.0832	31.3694	31.3141	31.2458	30.9054	31.8174	31.643	31.8928	32.1286	31.9683	31.9257	31.9194	31.72
rplP	50S ribosomal protein L16	B0RU75	1.5494e-10	8		0003735;0019843;0006412;0000049;0005840	31.7164	31.6244	31.659	31.7837	31.1937	31.2692	31.2858	31.3119	30.9023	30.9617	30.9921	30.8703	31.1943	31.0467	31.0356	30.9695	30.8477	30.8588	30.7913	30.8997	30.5814	30.5256	30.6385	30.484
XCCB100_2862	OmpA family outer membrane lipoprotein	B0RW05	1.81885e-10	16		0009279;0016021	30.2861	30.3663	30.031	30.1408	31.1484	31.2027	31.1208	31.1888	31.6342	31.6339	31.5127	31.4261	31.5916	31.6178	31.397	31.3223	31.72	31.7027	31.5567	31.7848	32.046	31.9676	31.9643	32.097
XCCB100_0985	Putative exported protein	B0RPE8	2.0256e-10	12			29.5535	29.3138	29.7391	29.6481	32.6019	32.7514	32.8529	32.9071	32.5467	32.2859	32.3151	32.5094	31.8598	31.5215	31.5994	32.1968	30.3868	29.8472	29.8345	30.4556	25.5794
XCCB100_1529	Putative secreted protein	B0RQZ4	2.17956e-10	36			30.7932	30.8825	30.7851	30.8895	30.1783	30.1322	30.2635	30.26	29.8759	29.8449	30.0028	29.9521	29.7543	29.6755	29.7354	29.6409	29.5405	29.6114	29.6578	29.842	29.6876	29.5832	29.4836	29.6455
XCCB100_2870	Putative secreted protein	B0RW13	2.48837e-10	16		0019867	28.1051	27.8755	27.4669	27.6854	29.0019	28.9909	28.7418	28.8801	29.1514	29.136	28.8273	28.6805	28.9679	28.941	28.3576	28.4211	27.6195	27.6976	27.7098	28.1382	32.1611	31.5719	31.5511	31.7426
XCCB100_4463	TonB-dependent outer membrane receptor	B0RMM3	2.75182e-10	51		0009279;0030246	32.1487	31.902	31.8259	31.9924	33.3151	33.6005	33.8314	33.6328	33.629	33.6366	33.9333	33.9169	33.877	33.8625	33.9704	34.052	34.2222	34.0695	34.2222	34.3327	34.0625	34.0791	34.2523	34.3199
gltB	Glutamate synthase (NADPH), alpha subunit	B0RLH4	3.01018e-10	58	1.4.1.13	0051538;0046872;0004355;0006541;0006537	27.8096	27.0397	27.0237	26.4007	29.7973	29.8133	29.5729	29.7391	30.5862	30.5683	30.4983	30.7145	30.8906	30.8892	30.9843	31.0653	27.898	27.8085	28.1185	27.6812	26.8208	27.6941	27.3152	27.544
gltA	Citrate synthase	B0RPB4	3.0857e-10	34		0004108;0005737;0006099	34.7731	34.6869	34.6141	34.8165	33.7928	34.0539	33.8647	33.9197	33.6055	33.6081	33.7119	33.6428	33.5781	33.5325	33.5353	33.5024	33.657	33.5564	33.3993	33.4078	33.5304	33.6082	33.5746	33.6007
XCCB100_0890	Putative exported protein	B0RP50	3.09961e-10	19			29.3877	29.6831	29.2289	29.0406	32.3471	32.3156	32.3446	32.4407	32.2049	32.0999	31.9327	32.1836	32.0294	31.8717	31.8018	32.1701	31.8676	31.6751	31.4662	32.1098	31.519	31.3373	31.1534	31.5309
XCCB100_3998	Putative secreted protein	B0RXH9	3.12816e-10	19		0003824	28.7304	28.9367	29.4104	28.9307	31.3512	31.3134	31.2281	31.3624	31.725	31.6523	31.5664	31.5494	31.6786	31.7513	31.5871	31.5407	31.5623	31.6104	31.4986	31.4824
XCCB100_3986	Putative peptidoglycan binding protein	B0RXG7	3.65241e-10	44			28.9867	28.5933	29.0113	28.9062	31.6362	31.6516	31.5668	31.4124	31.8074	31.7755	31.0659	31.6017	31.4222	31.2344	30.9862	31.5026	29.671	29.8978	29.7701	29.3358	28.5021	29.0879	28.7955	28.8102
XCCB100_4021	Bifunctional protein PutA	B0RXK2	3.66654e-10	42	1.2.1.88;1.5.5.2	0006561;0004657;0010133;0003677;0003842;0016620;0003700	30.2566	30.3295	30.397	30.4588	28.9979	29.1916	29.0638	28.9127	29.1266	29.1063	29.2306	29.0651	28.9457	28.9379	28.9767	29.081	28.8467	28.9405	28.9512	28.887	28.9348	28.948	29.1411	28.7443
XCCB100_0027	Putative exported peptidase	B0RLG4	4.04505e-10	28		0008235	29.0424	28.7408	28.7691	28.8092	29.9076	29.8304	29.8206	29.9166	30.1452	30.3029	30.2233	30.0504	30.0979	30.2766	30.2482	30.0119	30.2083	30.3038	30.4153	30.2676	30.1492	30.1552	30.2089	30.2099
XCCB100_3299	Putative bacterioferritin	B0RYE4	4.05587e-10	19	1.16.3.1	0004322;0008199	29.8193	29.3323	29.552	29.6661	31.3656	31.2586	31.1566	30.9829	32.0051	31.882	31.5297	31.4217	31.8327	31.91	31.5113	31.5162	32.2318	32.1648	32.1546	32.2358	32.675	32.7395	32.4092	32.6572
XCCB100_3417	Putative secreted protein	B0RU40	4.3183e-10	8			30.623	30.5041	30.2996	30.3434	30.4202	30.6278	30.604	30.5034	30.4868	30.5851	30.2245	30.267	30.2456	30.3268	30.1913	30.1664	29.625	29.7534	29.6711	29.5744	28.8661	28.8323	28.8442	29.008
ggt3	Exported gamma-glutamyltranspeptidase	B0RP33	4.34618e-10	27	2.3.2.2;3.4.19.13	0103068;0102953;0006751;0036374	29.1505	29.2289	29.2702	29.1345	29.8117	29.8554	29.9727	29.7812	30.0718	30.019	30.0133	30.0239	30.1262	30.1155	30.2812	30.1246	30.0623	30.2203	30.1879	30.2363	30.3419	30.1992	30.3414	30.2212
glnB1	Nitrogen regulatory protein P-II	B0RLV0	4.36443e-10	10		0006808;0030234	28.6994	28.608	27.9969		30.8029	30.8198	30.8684	30.9896	31.2308	31.0682	31.1804	31.2329	31.3263	31.1364	31.32	31.2583	31.3817	31.3047	31.3255	31.6455	31.6499	31.2999	31.6492	31.5162
XCCB100_2865	Putative NADPH-dependent FMN reductase / NADPH:quinone oxidoreductase	B0RW08	4.65512e-10	12		0016491	25.1117	26.1253			29.0577	29.033	29.0995	28.818	29.9027	30.0528	29.992	29.8651	30.1202	30.1759	30.1741	29.806	30.41	30.4393	30.4546	30.8294	31.303	30.913	31.1239	31.2681
bgl3	Exported beta-glucosidase	B0RTT5	4.73759e-10	54	3.2.1.21	0005975;0102483;0008422	31.3939	31.426	31.4571	31.4054	31.6298	31.7751	31.747	31.7106	32.0038	31.9342	31.9634	31.886	32	31.9793	32.0377	31.9947	31.9916	32.0182	32.0243	31.9728	31.974	31.9882	32.032	32.0922
XCCB100_1686	Putative exported protein	B0RRF1	5.04587e-10	15			25.0576	24.5981			28.4344	28.5171	28.4047	28.2827	28.6922	28.6706	28.4099	28.3803	28.6872	28.5073	28.3785	28.4199	28.29	28.1831	28.0554	28.1161	28.211	27.9725	27.7151	28.0938
cysJ	Sulfite reductase [NADPH] flavoprotein alpha-component	B0RPG7	5.09068e-10	25	1.8.1.2	0070814;0019344;0050660;0004783;0010181	24.6399	25.2728			27.16	26.2573	26.9525	27.1473	30.8519	30.5655	30.848	30.4395	31.1423	31.1079	30.8098	31.2058	28.6879	29.1583	28.4996	28.2365	24.4441	25.2599	24.9108
virB10	Type IV secretion system putative channel component VirB4	B0RRE5	6.62229e-10	24		0016021	29.7927	29.7652	29.8093	29.4284	31.8466	31.9512	32.1481	32.1087	32.1313	31.9387	31.9984	32.1875	31.9987	31.6924	31.8921	32.1194	31.8468	31.5726	31.6681	31.849	31.6621	31.2944	31.5571	31.8113
coxB	Cytochrome c oxidase subunit 2	A0A0R4J8G7	6.90258e-10	13	7.1.1.9	0004129;0005507;0016021;0070469;0005886	25.7814				29.4714	29.4335	29.4143	29.1355	29.9025	29.9151	29.8982	29.9548	29.9464	30.0786	30.0504	29.6964	30.4251	30.5515	30.27	30.19	30.1587	30.3636	30.0951	30.3224
pilY	Putative Tfp pilus assembly protein	B0RRD6	7.17498e-10	35			24.2636	25.1555			28.6173	29.2174	28.8967	29.1888	29.3771	29.4367	29.7624	29.387	29.8119	29.9043	29.9289	29.6495	29.3256	29.4559	29.29	29.2894	28.1869	28.2635	28.4265	28.2767
XCCB100_3264	Uncharacterized protein	B0RYA9	7.36126e-10	14		0005975;0030246	25.4308	25.4147			28.0933	28.2376	27.9416	27.998	28.664	28.5994	28.4417	28.412	29.0058	28.8821	28.6864	28.4245	29.0799	29.0629	28.823	28.6593	28.909	28.9151	28.8726	28.9544
XCCB100_2980	DUF2383 domain-containing protein	B0RWX7	7.81034e-10	7							27.0621	27.4443	27.1425	27.26	29.1621	29.2027	28.9811	28.6001	28.6671	28.9299	28.5986	28.3896	28.8103	28.5406	28.6325	28.7526	31.2465	31.2495	30.9987	31.0621
XCCB100_2474	Putative aldehyde dehydrogenase	B0RTS0	8.41425e-10	19	1.2.1.3	0043878;0004029	29.9141	29.8912	29.8641	30.0036	29.2752	29.4121	29.3495	29.2461	29.229	29.191	29.1857	29.1197	29.1852	29.1962	29.1705	29.185	29.1683	29.1083	29.2228	29.2437	29.2073	29.1604	29.2164	29.282
cytCCT	Cytochrome c, class CT	B0RSF0	9.88835e-10	4		0005506;0020037;0009055	26.645	26.1861	26.2481		28.6736	28.8987	28.8796	28.9275	29.0366	29.3914	28.7124	29.1574	29.1731	29.3553	29.2212	29.1913	29.6222	29.4122	29.3953	29.4664	29.2133	29.6022	29.24	29.2069
leuA	2-isopropylmalate synthase	B0RP28	9.99135e-10	36	2.3.3.13	0009082;0003852;0009098	26.6315	26.179	26.6108	26.6831	30.4125	30.8827	30.824	31.0233	30.8589	30.7458	30.9973	31.0039	31.2477	31.2103	31.0865	31.3073	30.7998	30.5255	30.4658	30.5915	27.6026	25.6909	26.6022	27.5729
rpfN	Porin	B0RRR6	1.40519e-09	19		0006811;0046930;0009279;0008643;0015288	31.3186	31.3602	31.5312	31.2062	29.4767	29.3186	29.3129	29.0991	29.0914	29.2552	29.0109	28.8641	28.7201	29.0058	28.5795	28.4282	28.2802	28.3937	27.8931	28.0975	28.4252	28.3978	27.6558	27.9399
XCCB100_3777	Putative secreted protein	B0RWA5	1.56498e-09	13			28.6742	29.2642	29.4076	29.3547	31.2121	31.167	31.4211	31.2639	31.3683	31.2076	31.334	31.3733	31.2309	31.1702	31.1119	31.1604	31.0901	30.9492	31.0369	31.1504	31.0647	30.9027	30.951	31.0809
atpD	ATP synthase subunit beta	B0RWC2	1.57866e-09	39	7.1.2.2	0046961;0045261;0005886;0046933;0005524	34.4447	34.4409	34.4744	34.4976	34.0517	34.0589	34.012	34.0323	34.0641	33.9506	33.8685	33.8963	33.8852	33.8775	33.89	33.8483	33.8477	33.8629	33.8461	33.9305	33.8771	33.8028	33.8954	33.8464
ptlF	Exported VirB9-like type IV secretion system protein PtlF	B0RRE4	1.59269e-09	25			29.2311	29.1581	28.9176	28.9547	30.6445	30.7191	30.5721	30.6906	30.8435	30.6824	30.4738	30.7807	30.8585	30.6194	30.6028	30.7181	30.8038	30.6084	30.5633	30.7292	30.3528	30.2373	30.1685	30.4378
XCCB100_0026	Putative exported protein	B0RLG3	1.61621e-09	10			25.169	24.804	24.9093		25.4453	25.852	25.5438	25.8307	26.3671	26.3632	26.4294	26.5335	26.8846	27.1749	26.9558	26.7457	27.1361	27.3541	27.4064	27.6065	27.4523	27.4658	27.6784	27.803
fusA	Elongation factor G	B0RU85	1.73188e-09	65		0003924;0005525;0003746;0005737	35.5161	35.6134	35.6026	35.7702	34.731	34.719	34.7712	34.8122	34.3901	34.4592	34.5974	34.5756	34.4538	34.4459	34.6041	34.4269	34.6053	34.6164	34.7214	34.7785	34.6543	34.5534	34.6416	34.7225
tauA	Taurine ABC transporter substrate binding protein	B0RV52	1.84557e-09	18			24.966	24.7464			27.3745	28.0735	25.6554	26.4433	31.6193	31.813	31.6226	31.552	32.2389	32.3597	32.2549	32.0153	32.0793	32.3799	32.106	32.3949	32.4381	32.4007	32.3307	32.344
XCCB100_3827	L-sorbosone dehydrogenase	B0RWF5	2.8678e-09	21	1.1.1.-	0016491	28.1906	27.6933	28.5505	28.2006	30.2172	30.2181	30.2119	30.1621	30.7018	30.5647	30.3619	30.4865	30.5215	30.5372	30.1641	30.3375	30.3502	30.3578	30.0943	30.2562	30.3694	30.2829	30.305	30.3988
XCCB100_3869	Putative manganese-containing catalase	B0RWJ7	2.92953e-09	14							27.4546	27.483	27.6431	27.3946	29.5304	29.8817	29.4645	29.0614	29.6079	29.6922	29.4743	29.357	30.3623	30.3494	30.0352	30.3207	31.0383	30.9015	30.7674	30.9944
XCCB100_3811	Putative exported protein	B0RWD9	2.97003e-09	18			30.2172	29.8982	30.1241	29.9263	31.3283	31.279	31.2734	31.2072	31.6288	31.6873	31.5224	31.3294	31.4338	31.5127	31.342	31.3648	31.2538	31.2927	31.3316	31.4991	31.4625	31.4196	31.3776	31.589
ndpA	Nucleoid-associated protein	B0RPK1	3.07871e-09	14		0009295	25.3496				27.4963	27.3036	27.3187	27.2321	28.0775	27.8212	27.6257	27.8157	28.1019	28.1413	28.0209	28.0698	28.3624	28.5032	28.4346	28.4173	28.2859	28.4647	28.3638	28.259
clpB	Chaperone protein ClpB	B0RPT6	3.46522e-09	59		0009408;0005524;0005737;0042026;0008233	31.6951	31.684	31.516	31.5099	30.9046	30.8569	30.7445	30.8115	31.0156	30.9915	30.9366	30.9431	31.163	31.1845	31.1014	30.9901	31.1181	31.2342	31.1702	31.3269	32.0224	31.9744	31.9391	31.7909
rpoC	DNA-directed RNA polymerase subunit beta	B0RU88	3.52636e-09	130	2.7.7.6	0006351;0003899;0003677;0008270;0000287	34.7141	34.7414	34.6178	34.7479	34.246	34.2971	34.0995	34.1471	34.1725	34.1906	34.1245	34.0829	34.1342	34.1698	34.0852	34.1425	33.98	33.9737	33.8861	33.9968	33.9221	33.8194	33.7691	33.8071
cgl	Cystathionine gamma-lyase	B0RQB3	3.72636e-09	16	4.4.1.1	0019346;0080146;0004123;0030170;0044540					30.5705	30.7086	30.4544	30.5133	30.363	30.4412	30.5445	30.3977	30.5636	30.501	30.4789	30.5465	29.2506	29.4309	29.1145	29.2684	28.0246	28.5113	27.9805	27.7548
XCCB100_4344	TonB-dependent outer membrane receptor	B0RZ28	3.77408e-09	67		0030246	29.839	29.7446	30.8732	30.8011	32.8912	33.0489	33.3332	33.3103	33.3821	33.328	33.719	33.6453	33.687	33.6222	33.9035	33.734	33.8689	33.8516	33.9951	33.9503	33.8669	33.9125	34.1584	34.0827
rplA	50S ribosomal protein L1	B0RU92	3.87875e-09	21		0000049;0003735;0006412;0006417;0019843;0015934	34.0924	33.8915	33.9788	34.1744	33.4438	33.3947	33.5795	33.4264	33.2024	33.1838	33.2369	33.2973	33.2015	33.1453	33.344	33.2288	32.6679	32.7358	32.8118	33.0226	32.5861	32.5505	32.519	32.7266
XCCB100_3201	Uncharacterized protein	B0RY46	4.28929e-09	17			26.4406	25.6654	26.3441	25.8236	29.2817	29.3701	29.4106	29.1249	29.6569	29.5134	29.2765	28.8999	29.2339	29.1448	28.7015	29.211	28.0352	28.0651	27.8372	28.0581	25.6823	25.9379
mexF	Efflux pump membrane transporter	B0RW00	4.5709e-09	27		0015562;0005886;0042908;0016021	31.104	31.0618	30.6562	30.521	28.3847	28.1438	27.8208	28.0129	27.171	27.3165	27.3377	27.5186	27.0065	27.4841	26.7843	26.477	27.2775	27.2842	27.0512	27.2174	26.6094	26.1508	25.5719
XCCB100_2319	Uncharacterized protein	B0RT88	4.99622e-09	10			27.1905	27.1248	27.6402		29.9144	29.6513	30.093	30.0505	30.1007	30.0619	29.7049	30.2826	29.9825	29.9852	30.0479	30.3193	30.1893	30.0948	30.1298	30.2321	29.7578	30.0913	29.9638	29.7999
pldA	Phospholipase A1	B0RW21	5.41373e-09	16	3.1.1.4;3.1.1.32	0016021;0009279;0046872;0052740;0016042;0102568;0008970;0052739;0102567;0004623	27.1265	26.7269	26.954	27.5761	28.5315	28.3397	28.5241	28.4902	28.9668	28.7697	29.0352	28.9061	28.8879	28.8464	28.8982	28.7168	29.3843	29.2513	29.0619	29.1246	29.7163	29.5502	29.4892	29.466
rplI	50S ribosomal protein L9	B0RUY7	5.42913e-09	18		0019843;0005840;0006412;0003735	33.4961	33.5483	33.4068	33.5546	33.2073	33.0379	33.2782	33.1276	32.7721	32.8422	32.7351	32.9221	32.7563	32.8031	32.6302	32.7914	32.1937	32.2159	32.4459	32.5879	32.0769	32.0715	32.1338	32.1723
XCCB100_1443	Putative phospholipase accessory protein	B0RQQ8	5.70998e-09	13			25.5239	25.9912			30.8935	30.5881	30.5724	30.5624	31.0524	30.376	30.6501	30.8882	30.8651	30.2402	30.5576	30.9555	30.3968	30.2878	30.2321	29.7328	29.6953	29.3637	29.3031	29.4848
virB11	Type IV secretion system protein	B0RRE6	5.87015e-09	21		0043684;0005737;0044097;0005524	28.3192	27.8427	27.8223	28.1717	29.7232	29.6546	29.8475	29.8752	29.9691	29.7622	29.9021	30.0642	29.8912	29.6638	29.8173	29.8393	30.0575	29.6789	29.8773	30.032	29.9421	29.6853	29.6879	29.7804
aceE	Pyruvate dehydrogenase E1 component	B0RNA5	5.98124e-09	65	1.2.4.1	0046872;0004739	34.2529	34.3525	34.1876	34.1744	33.6544	33.6444	33.5203	33.5545	33.4404	33.5124	33.4736	33.3783	33.4243	33.4348	33.3008	33.3457	33.4192	33.4464	33.3306	33.4124	33.6332	33.453	33.4836	33.4683
rfbB	dTDP-glucose 4,6-dehydratase	B0RVL0	5.98456e-09	20	4.2.1.46	0045226;0019305;0009243;0009103;0008460	31.0402	30.906	31.0735	31.0469	31.7659	31.9154	31.8661	31.7338	31.9078	31.7311	31.7603	31.8426	31.8387	31.7881	31.8429	31.854	31.8242	31.7392	31.7393	31.7899	31.6964	31.7319	31.5752	31.6607
XCCB100_2325	Putative filamentous hemagglutinin-related protein	B0RT94	6.02502e-09	23		0016021					29.7992	29.9275	29.8116	29.7536	31.4211	31.3924	31.1309	30.9677	31.8197	32.0048	31.7491	31.5398	32.3553	32.4736	32.213	32.1675	32.2122	32.5457	32.3284	32.2351
XCCB100_2196	Uncharacterized protein	B0RSW5	6.06168e-09	5			24.6834	24.8615	24.8374		27.0162	26.7807	27.2399	27.0459	27.3164	27.3307	27.5028	27.3478	27.4937	27.6509	27.4605	27.1075	27.4887	27.6183	27.5377	27.9939	27.1129	27.5215	27.4127	27.5815
rplE	50S ribosomal protein L5	B0RU70	6.38385e-09	21		0006412;0000049;0005840;0003735;0019843	33.1834	33.6023	33.3952	33.2899	32.8457	32.74	32.6637	32.5477	32.5047	32.6248	32.4707	32.4865	32.4704	32.6145	32.4247	32.4988	31.915	32.041	32.0196	32.1251	31.9192	31.7251	31.6061	31.6757
XCCB100_0101	Putative modulator of DNA gyrase	B0RLK2	6.80527e-09	34		0008237	30.2745	30.2387	30.3372	30.3233	31.4074	31.4669	31.6063	31.6217	31.4213	31.3979	31.6819	31.6589	31.4137	31.48	31.7593	31.6053	31.5802	31.6614	31.8642	31.6213	31.6947	31.7395	31.8419	31.7246
XCCB100_2307	Nitrite reductase (NAD(P)H) large subunit	B0RT76	7.3305e-09	42	1.7.1.4	0008942;0050661;0042128;0050660;0051539;0046872;0020037					30.6138	30.7529	30.6611	30.9287	31.969	32.0099	31.9049	31.9987	32.1957	32.191	32.2056	32.3546	31.1637	31.2221	31.0863	31.021	27.4482	28.7069	28.3356	28.3519
XCCB100_1289	HSP33 family chaperone	B0RQA4	8.98838e-09	17		0006457;0051082;0005737	30.5162	30.6988	30.5615	30.6609	29.9841	30.1177	30.1263	30.0571	29.7842	29.8702	29.8974	29.8901	29.7895	29.9121	29.7299	29.6979	29.7648	29.7789	29.779	29.8675	30.3761	30.3028	30.2693	30.2196
XCCB100_4389	Peptidoglycan-binding protein	B0RME6	9.18346e-09	30			26.2401	26.1628	27.5722	26.5836	29.8819	30.4995	30.3087	30.4922	30.6336	30.5645	29.9117	29.9362	30.0719	30.0656	29.6361	29.7142	26.9832	27.6215	27.1684	26.3959	23.8796	25.0156	24.2807
pheT	Phenylalanine--tRNA ligase beta subunit	B0RRH4	9.34757e-09	37	6.1.1.20	0006432;0000049;0005524;0005737;0004826;0000287	29.914	30.0902	29.9481	29.9871	29.1783	29.1679	29.1676	29.2431	29.0064	29.0667	29.1227	28.9962	29.0434	29.1091	29.1781	28.9426	29.323	29.2307	29.3573	29.4658	29.51	29.3863	29.4285	29.3886
XCCB100_4088	Uncharacterized protein	B0RXS1	1.02505e-08	11			30.2246	30.2993	30.5999	30.5367	31.757	31.6707	32.1305	31.8084	31.9929	32.0434	32.3266	32.0468	31.9821	32.2005	32.1194	31.9364	32.2623	32.3765	32.643	32.7038	32.7405	32.5739	32.9756	32.9561
cpo	Exported putative chloride peroxidase	B0RQB5	1.06281e-08	15	1.11.1.10	0016691	26.4931	26.5835	26.4859		27.6471	27.6962	28.0019	27.7717	28.1512	27.9014	28.2234	28.0064	28.2236	28.4456	28.2871	27.8776	28.5928	28.4666	28.4815	28.4438	28.7374	28.6344	28.7321	28.8514
uvrA	UvrABC system protein A	B0RY35	1.15812e-08	44		0006289;0008270;0009432;0042626;0005524;0009381;0003677;0009380;0005737	29.9463	30.0112	30.0073	30.15	29.3846	29.3212	29.4209	29.3735	29.2877	29.2806	29.2639	29.3364	29.2827	29.15	29.22	29.2061	29.2768	29.2805	29.2925	29.4442	29.5406	29.4214	29.5937	29.4952
XCCB100_0194	Phosphoglycerate mutase family enzyme	B0RLT8	1.16619e-08	10			27.5609	27.3563	27.5438		29.6888	29.7877	29.4291	29.3666	30.1591	30.2597	29.739	29.8323	30.3112	30.2125	29.9023	30.0038	30.474	30.5774	30.2677	30.2073	30.5543	30.6614	30.1454	30.3336
dnaK	Chaperone protein DnaK	B0RVU2	1.17255e-08	74		0051082;0005524;0006457	34.2806	34.27	34.1854	34.2647	33.5557	33.5243	33.6428	33.5417	33.3859	33.3036	33.4808	33.4883	33.5317	33.5509	33.648	33.4021	33.3732	33.4758	33.4232	33.5626	34.0786	34.0381	34.0429	33.926
acnB	Aconitate hydratase B	B0RSR8	1.17447e-08	58	4.2.1.99;4.2.1.3	0047456;0005829;0006099;0003723;0003994;0051539;0046872;0047780	33.2272	33.2467	33.0188	33.136	32.7132	32.6625	32.5915	32.5396	32.5472	32.4694	32.5317	32.3557	32.4409	32.3924	32.3334	32.2355	32.2875	32.1806	32.0286	32.1114	31.8395	31.663	31.4592	31.7231
XCCB100_0431	Uncharacterized protein	B0RMS7	1.37056e-08	8		0044238;0006417	26.2577	26.1968			31.5679	31.0977	31.0779	30.9015	31.7137	32.2049	31.6635	31.5506	31.4472	31.777	30.9131	30.6753	31.3947	31.7132	31.3479	31.7999	32.0627	31.9848	31.6346	31.7174
rpfG	Two-component system response regulator RpfG	B0RSQ9	1.70851e-08	25		0000160	26.8136	26.7438	26.0058	27.5458	29.6135	29.4278	29.518	29.4446	29.5829	29.546	29.6554	29.6239	29.7504	29.6687	29.8746	29.5548	29.9481	29.9161	29.9638	29.9445	29.8437	29.7724	30.058	29.9475
argG	Argininosuccinate synthase	A0A0R4J6R7	1.8584e-08	29	6.3.4.5	0004055;0005737;0006526;0005524	31.9584	32.0354	31.9698	32.1037	30.8666	30.8761	30.9758	30.9136	30.6844	30.7185	30.9166	30.6578	30.6177	30.7405	30.74	30.7646	30.8118	30.7676	30.8909	31.171	31.0904	30.8145	30.9901	30.9592
trx	Thioredoxin	B0RR04	1.99043e-08	22		0006662;0015035	31.8508	31.826	31.8698	31.7548	31.6308	31.7047	31.6138	31.5841	31.5	31.4239	31.4756	31.3995	31.3763	31.4081	31.2078	31.3806	31.1312	31.1769	31.1739	31.2019	31.2991	31.2063	31.2534	31.204
XCCB100_1016	TonB-dependent outer membrane receptor	B0RPH9	2.1306e-08	51		0009279	31.3857	31.3065	31.7876	31.5378	32.6859	32.9954	33.158	33.1265	32.9904	33.1036	33.1637	33.3672	33.183	33.2159	33.4272	33.3706	33.3812	33.4122	33.7245	33.6258	33.3567	33.415	33.6373	33.5758
XCCB100_0226	Putative exported protein	B0RLX0	2.20067e-08	13			34.5489	34.3993	34.7302	34.5497	33.5314	33.7013	33.9657	33.8232	33.5884	33.3996	33.7505	33.5565	33.2447	33.2069	33.3915	33.2983	32.8843	32.865	32.987	32.7598	33.405	33.1909	33.4235	33.3104
deaD	ATP-dependent RNA helicase DeaD	B0RQY4	2.54245e-08	39	3.6.4.13	0005524;0005737;0006401;0000027;0003723;0140603;0070417;0003724	32.1284	32.1282	31.9521	31.9252	31.1338	31.1519	30.9992	31.028	31.0981	30.9609	31.0073	30.9769	31.0164	31.0216	30.9851	30.9389	30.9575	30.9913	30.7715	31.1903	31.0622	31.051	31.0301	30.9824
XCCB100_3133	Uncharacterized protein	B0RXD2	2.60487e-08	8			26.9467	26.9572	27.0685	27.0327	28.3353	28.0563	28.0495	28.0518	28.3228	28.2377	28.5251	28.1381	28.4695	28.5333	28.3083	28.4828	28.4502	28.3482	28.1187	28.0975	28.4029	28.406	28.3239	28.3736
XCCB100_3614	Uncharacterized protein	B0RV88	2.68362e-08	8			28.7246	28.9207	28.686	28.9406	30.6959	30.6038	30.478	30.3753	30.834	30.6083	30.2863	30.4882	30.4845	30.396	30.2226	30.2412	30.4015	30.5337	30.2321	30.1955	30.6483	30.4368	30.4814	30.4016
XCCB100_4443	TonB-dependent outer membrane receptor	B0RMK3	2.79507e-08	25		0009279	25.3865	26.2009	25.943		27.5883	28.159	28.0795	28.1815	28.5239	28.7272	28.5914	28.4683	28.6639	28.858	28.6864	28.4761	28.9064	28.8429	28.6812	28.4696	28.7624	28.9471	28.8007	28.8524
XCCB100_3152	Putative two-component system response regulator	B0RXF1	2.89859e-08	8		0000160	27.0703	27.2256	27.1483		28.7049	28.6405	28.8751	28.5992	28.8444	28.7798	28.8346	28.7635	28.8759	28.9465	28.7762	28.6726	28.3632	28.4665	28.75	28.6456	28.746	28.5414	28.4886	28.4194
XCCB100_0190	Putative exported protein	B0RLT4	2.94633e-08	10			28.2796	28.4373	27.7586	28.1858	28.8868	28.8794	29.0582	29.0574	28.8293	28.9881	29.5226	29.2942	28.9061	28.9385	28.8024	29.1285	28.9246	28.8992	28.9124	29.2067	25.2769	25.3203	26.1608
leuD	3-isopropylmalate dehydratase small subunit	B0RP25	3.10447e-08	14	4.2.1.33	0003861;0009316;0009098;0009082	27.9703	28.0191	27.9864	27.9704	28.7557	28.6718	28.774	28.5363	28.8644	28.8326	28.7331	28.8328	28.73	28.9383	28.7666	28.6761	28.9722	29.0346	28.9814	28.9769	28.8294	28.7019	28.8001	28.9513
XCCB100_4343	TonB-dependent outer membrane receptor	B0RZ27	3.19078e-08	62		0030246	30.2076	28.844	30.1087	29.7271	31.5757	31.7611	31.7315	31.7566	32.1928	32.225	32.1619	32.1766	32.403	32.4568	32.3344	32.1603	32.6827	32.6624	32.6618	32.7828	32.8024	32.8035	32.7802	32.7912
rpsB	30S ribosomal protein S2	B0RW65	3.21816e-08	36		0003735;0015935;0006412	33.8315	33.8891	33.9842	33.9585	33.6405	33.6822	33.7406	33.7326	33.3629	33.3692	33.4468	33.4935	33.4129	33.3996	33.3982	33.464	33.169	33.1695	33.2833	33.1701	32.7692	32.9655	33.1015	33.0508
XCCB100_1127	TonB-dependent outer membrane receptor	B0RPU0	3.50568e-08	26		0009279;0015420;0046930;0015288	30.2902	30.2719	30.1246	30.2891	29.4235	29.5114	29.6459	29.5655	29.3929	29.2485	29.448	29.3872	29.2501	29.275	29.3662	29.2378	29.2884	29.2789	29.1661	29.3364	29.4685	29.1734	29.3037	29.3274
petA	Ubiquinol-cytochrome c reductase iron-sulfur subunit	B0RRW6	3.7503e-08	12	7.1.1.8	0051537;0005886;0008121;0046872;0016021	25.7853				29.5806	29.6037	29.3191	29.3081	30.1678	30.238	29.9399	29.8952	30.3334	30.3746	30.0249	30.2556	30.3925	30.4162	30.1828	30.3807	30.2464	30.1183	29.6022	29.9638
XCCB100_3306	Alpha-2-macroglobulin	B0RYF1	3.94554e-08	68		0005886;0004866	28.5786	28.6507	28.5671	27.9171	30.5322	30.5079	30.4932	30.4907	30.4884	30.3635	30.5555	30.6388	30.4933	30.2227	30.3703	30.499	30.3023	30.1848	30.1323	30.5996	30.4427	30.1416	30.2373	30.4547
XCCB100_1446	Carbon starvation protein A	B0RQR1	4.27931e-08	11		0005886;0016021;0009267	27.7661	27.6919	27.713	27.7564	27.1305	27.4927	27.3581	27.5349	27.7227	27.7072	27.8188	27.6393	28.2874	28.3076	28.2549	27.8709	28.7342	28.703	28.7974	28.9204	28.9359	28.6333	28.6555	28.8482
XCCB100_0754	Uncharacterized protein	B0RNQ8	4.38734e-08	7			26.8018	26.424	26.6628	26.5589	26.9947	27.3623	27.4436	27.3579	27.6026	27.3661	27.6385	27.5156	27.7169	27.6341	27.7718	27.7446	28.0053	27.9327	28.0531	27.9301	28.3789	28.1497	28.0897	28.1449
rdgC	Recombination-associated protein RdgC	B0RYY7	4.4293e-08	16		0006310;0009295;0005737	29.8823	30.0358	29.697	29.7805	28.7064	28.6083	28.5464	28.471	28.1286	28.1743	28.1399	28.0662	28.2122	28.0739	27.9192	27.9584	28.0382	28.0976	27.4162	28.1608	28.0252	27.9929	27.8027	27.7718
XCCB100_3868	DUF892 domain-containing protein	B0RWJ6	5.10242e-08	16							29.6493	29.43	29.5761	29.3455	31.3736	31.6728	31.3457	31.1119	31.3886	31.7283	31.2481	30.9168	31.8052	32.0277	31.9271	32.0522	32.6372	32.3729	32.4911	32.6501
XCCB100_4079	Putative secreted protein	B0RXR0	5.37156e-08	12			25.9651	26.3575	27.0236	26.9784	28.2269	28.471	28.7344	28.5474	29.03	29.2763	28.9523	28.846	28.7349	28.9913	28.8063	28.6429	28.978	29.2961	29.225	29.1437	29.7293	29.6434	29.5895	29.5527
XCCB100_1406	Tfp pilus assembly protein, probable ATPase	B0RQM1	5.48554e-08	24		0005524	29.9287	30.0177	29.9728	29.9473	30.4402	30.4909	30.4682	30.4391	30.476	30.5155	30.243	30.4347	30.5761	30.565	30.5884	30.3545	30.8839	30.9104	30.8355	30.9847	30.9973	30.7948	30.8507	30.8599
fghA	S-formylglutathione hydrolase	B0RNW8	5.59587e-08	16	3.1.2.12	0046294;0018738;0052689	28.8102	28.8262	28.6037	28.4124	29.6032	29.7449	29.7754	29.6793	29.9326	29.9908	29.8765	29.9261	30.0444	30.1405	29.8784	29.7674	30.0282	30.0793	29.8287	29.7883	30.1208	30.1553	30.053	30.129
rpsH	30S ribosomal protein S8	B0RU68	5.71412e-08	17		0019843;0005840;0006412;0003735	32.9363	33.0094	32.8252	32.9771	32.782	32.7167	32.726	32.6786	32.6037	32.2999	32.6247	32.4623	32.438	32.3738	32.4922	32.4433	31.977	32.0205	32.086	32.1608	32.039	31.8024	31.9481	31.9707
mscL	Large-conductance mechanosensitive channel	B0RPI5	5.75679e-08	9		0005887;0008381	28.0464	28.4924	28.0752	27.9491	29.3557	29.1779	28.9804	28.865	29.5058	29.4619	29.4299	29.4166	29.8618	29.7629	29.5653	29.5713	29.9147	29.9925	29.8714	30.0259	30.4727	30.2195	29.9651	30.0522
XCCB100_3203	Putative integral membrane protease subunit	B0RY48	6.05733e-08	11		0016021;0008233	28.4022	28.2847	28.3614	28.5931	29.0145	28.9671	28.9658	28.8489	29.2649	29.3388	29.3157	29.1937	29.4699	29.2118	29.4049	29.3582	29.8696	29.6782	29.5553	29.5785	29.7111	29.8078	30.0552	30.1374
aroE	Shikimate dehydrogenase (NADP(+))	B0RXX4	6.09763e-08	14	1.1.1.25	0008652;0009073;0019632;0009423;0004764;0050661	30.3715	30.5977	30.5098	30.5251	30.3238	30.2635	30.3062	30.1597	29.8338	30.0491	30.0584	29.8975	29.695	29.7406	29.6793	29.6465	29.4242	29.5945	29.5144	29.7725	29.3967	29.4943	29.4838	29.5818
XCCB100_3715	Putative secreted protein	B0RVJ1	7.23597e-08	10			28.4298	28.2321	28.2176	28.3888	29.1145	29.4313	29.3663	29.2965	29.5797	29.6081	29.457	29.4493	29.7142	29.7314	29.6311	29.4956	29.2996	29.3818	29.211	29.3742	28.809	29.0144	28.5999	28.6565
XCCB100_1689	Putative exported protein	B0RRF4	7.42844e-08	11			28.1587	27.9077	28.0357	28.0312	29.2066	29.6006	29.7553	29.55	29.8766	29.6257	29.485	29.6321	29.4518	29.3256	29.2964	29.4883	28.9088	28.756	28.7972	29.0887	28.5816	28.4905	28.6216	28.7918
XCCB100_0367	Uncharacterized protein	B0RMB1	7.51605e-08	3			28.6968	28.5447	28.3806	28.4854	29.1184	29.2014	28.8173	28.7413	28.7778	28.911	28.5837	27.8781	28.6397	28.525	28.2659	28.4126	27.0399	27.241	26.8197	26.6975	26.0273	26.5523	25.9228	26.0713
XCCB100_0486	Putative exported protein	B0RMY5	7.6534e-08	5			25.6451	25.5748	25.4307		27.2815	27.3536	27.5846	27.6608	27.4353	27.4611	27.541	27.2733	27.1852	27.1662	27.3415	27.314	26.9461	27.0223	27.2654	27.4088	26.8184	26.9401	26.6569	26.66
XCCB100_4157	TonB-like periplasmic protein	B0RXZ0	8.09299e-08	24		0016021;0055085;0005886	29.5885	29.6835	29.5429	29.0221	30.9361	30.9923	30.8496	30.8048	31.0877	31.1418	30.8818	30.9396	31.0381	31.1041	31.0598	30.9345	30.674	30.7776	30.6826	30.5977	30.8553	30.6942	30.7745	30.8499
rplJ	50S ribosomal protein L10	B0RU91	8.27241e-08	16		0006412;0003735;0070180;0015934	33.1064	32.8986	33.0925	32.963	32.716	33.0159	32.6979	32.9176	32.4151	32.3987	32.4646	32.461	32.198	32.2478	32.1862	32.2792	32.0682	32.1236	31.8676	31.7814	31.3339	31.7206	31.7131	31.7003
XCCB100_4337	Putative secreted protein	B0RZ21	8.50892e-08	14			29.6753	29.4594	29.7428	29.8447	31.2668	31.6617	31.9375	31.9436	31.4022	31.5162	31.6762	31.6778	31.2592	31.2855	31.5244	31.5072	31.1346	31.1266	31.2219	31.3309	30.7329	30.8189	30.9094	31.0714
XCCB100_1588	TonB-dependent outer membrane receptor	B0RR53	8.66374e-08	63		0030246;0009279	28.9263	29.3511	30.4187	30.4398	32.3595	32.5421	32.6096	32.5671	33.0389	32.8232	32.8832	32.909	32.9706	32.8496	32.9127	32.8177	33.2843	33.2073	33.1756	33.0718	33.1891	33.2256	33.4018	33.4095
argS	Arginine--tRNA ligase	B0RXM6	8.74552e-08	35	6.1.1.19	0006420;0005524;0004814;0005737	30.7839	30.7831	30.5741	30.5687	29.9007	29.8473	29.6348	29.6859	29.4906	29.5728	29.5673	29.4771	29.5204	29.4376	29.3342	29.339	29.5036	29.572	29.339	29.5284	29.8455	29.648	29.4658	29.5241
XCCB100_1014	Exported putative alpha-glucosidase	B0RPH7	9.32852e-08	32		0008152;0016798;0030246	29.5002	29.5635	29.2415	29.4507	30.4848	30.3916	30.3039	30.3466	30.6937	30.7482	30.6036	30.574	31.0103	30.7863	30.8977	30.6679	30.8768	30.892	30.7614	31.1208	30.7752	30.7384	30.4058	30.5498
rplD	50S ribosomal protein L4	B0RU81	9.59666e-08	17		0006412;0003735;0019843;0005840	33.2191	33.2017	33.46	33.5076	32.1011	32.2588	32.3623	32.4965	31.8321	31.9725	32.1228	32.0095	32.1305	32.1263	32.2631	32.1053	31.9409	32.0371	32.0538	32.1494	31.6782	31.7566	32.0495	31.9197
pfp	Pyrophosphate--fructose 6-phosphate 1-phosphotransferase	B0RP51	9.91341e-08	22	2.7.1.90	0047334;0003872;0006002;0046872;0005737	27.2986	25.8527	26.5485	26.4763	29.0721	29.0794	28.5406	28.7504	29.5259	29.5335	29.2078	29.3238	29.6288	29.5578	29.3387	29.3117	29.7769	29.6875	29.3292	29.8051	29.9924	29.9181	29.7358	29.6182
XCCB100_2181	TonB-dependent outer membrane receptor	B0RSU8	1.0527e-07	23		0009279	25.3276				28.1627	28.4947	28.4867	28.4513	28.9261	28.7772	28.4955	28.7674	28.5972	28.666	28.4863	28.458	28.5082	28.4703	28.2752	28.3821	28.3759	28.7532	28.5231	28.6363
hpd	4-hydroxyphenylpyruvate dioxygenase	B0RMW9	1.07986e-07	21	1.13.11.27	0003868;0009072;0046872	31.3554	31.2925	31.5096	31.6466	31.496	31.6327	31.7153	31.7496	31.1122	30.9351	31.1881	31.2048	30.543	30.6297	30.8826	30.7752	30.5605	30.5043	30.5758	30.2486	30.3227	30.321	30.297	30.0789
XCCB100_4160	Putative secreted hydrolase	B0RXZ3	1.08501e-07	18		0008233	27.4557	27.0877	26.8598	26.8271	28.4591	28.6767	28.6488	28.799	28.7174	28.5239	28.7449	28.729	28.7672	28.6682	28.6974	29.0754	28.6743	28.5871	28.6323	28.8133	28.557	28.4981	28.5809	28.652
XCCB100_1152	TonB-dependent outer membrane receptor	B0RPW5	1.10004e-07	35		0009279	32.6832	32.5029	32.7812	32.7716	31.1042	31.1815	31.4743	31.4645	32.0006	31.7622	32.3217	32.2499	32.6647	32.4998	32.6689	32.7628	32.9153	32.8749	32.982	32.9942	32.9319	32.8944	33.1645	33.2027
ilvD	Dihydroxy-acid dehydratase	B0RMB4	1.1791e-07	24	4.2.1.9	0009099;0004160;0051539;0009097;0046872	24.8502	25.999			28.1906	28.4671	28.0919	28.1108	28.6528	28.556	28.6579	28.7161	28.9611	28.8258	29.0089	29.0039	29.0201	28.9984	29.0788	29.1495	29.1911	29.0721	29.089	29.481
prpB	2-methylisocitrate lyase	B0RYF9	1.33502e-07	13	4.1.3.30	0046421;0000287;0019629	29.4469	29.8889	29.9015	29.8683	28.7024	28.8437	29.052	28.9445	27.9613	28.2272	28.4621	28.1578	27.8329	28.0584	28.1273	27.9502	27.5686	27.7209	28.0464	27.9388	27.9162	27.3423	27.7764	27.7878
XCCB100_1442	Phospholipase A1	B0RQQ7	1.38864e-07	25	3.1.1.32	0052739;0052740;0008970					30.5627	30.4694	30.5137	30.4044	30.9197	30.7691	30.5192	30.6107	30.6424	30.5761	30.3866	30.6072	29.8919	29.968	29.7661	29.9456	29.317	29.4147	29.2717	29.3838
XCCB100_0179	GYF	B0RLE2	1.39227e-07	17			27.6012	26.0189	26.8102	26.4268	29.4464	29.7899	29.301	29.3986	30.1675	30.3041	29.9428	29.7873	30.4966	30.4623	29.9688	29.7786	30.3781	30.353	29.9677	30.1448	30.2833	30.3823	30.2133	30.1309
asnB1	Asparagine synthase (glutamine-hydrolyzing)	B0RW51	1.49857e-07	32	6.3.5.4	0005524;0004066;0006541;0006529	30.4292	30.5108	30.312	30.6444	31.3919	31.2855	31.1609	31.0957	31.3736	31.2973	31.2725	31.2748	31.3883	31.3758	31.4228	31.3687	31.5168	31.4713	31.6296	31.4845	31.4713	31.26	31.4656	31.3658
XCCB100_2771	Glutathione peroxidase	B0RVR4	1.54897e-07	10		0006979;0004602	26.1593	26.2595	27.1272	27.142	29.0553	29.4292	29.2103	29.1337	29.5677	29.9836	29.4177	29.3939	29.6291	30.0473	29.617	29.8036	29.755	29.7958	29.5528	30.0209	26.1901	26.9918	26.7655	27.6435
XCCB100_1579	Peptidyl-prolyl cis-trans isomerase	A0A0R4J7F0	1.58048e-07	10	5.2.1.8	0003755	31.703	31.5365	31.5114	31.5058	30.6552	30.7705	30.4989	30.4508	30.4692	30.454	30.29	30.2333	30.3042	30.3343	30.1879	29.8904	30.0308	30.036	29.749	30.0923	30.201	30.0548	30.0242	29.8099
XCCB100_4434	Glutathione peroxidase	B0RMJ4	1.64658e-07	11		0004602;0006979	30.6151	30.7441	30.2831	30.4476	31.4799	31.1119	31.4194	31.204	31.286	31.192	31.1221	31.0634	31.0477	30.9838	30.8723	30.9593	30.3261	30.3067	30.6224	30.8444	29.35	29.2915	29.4116	29.6714
XCCB100_3802	Putative exported protein	B0RWD0	1.77722e-07	16			27.4634	26.5849	28.4471	28.9066	31.0349	31.0664	31.4298	31.2034	31.8636	32.0511	31.9371	31.9705	31.9148	32.0979	31.7549	31.594	32.1775	32.1842	32.2976	31.9172	32.5856	32.6177	32.8021	32.8103
rpi2	Ribose-5-phosphate isomerase	B0RLD2	1.87109e-07	9	5.3.1.6	0005975;0004751	29.8981	29.6369	30.0034	30.0324	29.4425	29.7826	29.933	29.7629	29.6621	29.7257	29.7511	29.694	29.4915	29.5038	29.5522	29.5473	28.864	28.7531	28.8747	28.9178	28.664	28.5254	28.8004	28.7929
XCCB100_1782	Putative secreted protein	B0RRP9	1.94279e-07	15			32.5419	32.3124	32.4915	32.4885	32.4688	32.715	32.7384	32.783	32.6845	32.6894	32.9636	32.8325	33.0753	33.1933	33.1703	32.932	33.4684	33.5015	33.4032	33.506	33.3815	33.4169	33.3572	33.4432
XCCB100_0483	Putative lytic enzyme	B0RMY2	2.09374e-07	31			23.0891	25.2566	25.8956	25.6144	30.5807	30.0579	30.4786	30.4347	30.8825	30.6248	30.2087	30.7661	30.4639	30.143	29.8719	30.4146	27.7183	26.5884	27.6339	27.1326	25.6162	25.3791	25.465
mtdH	Mannitol dehydrogenase	B0RLG9	2.12265e-07	19	1.1.1.255	0008270;0046029	31.7357	31.792	31.472	31.4622	30.4521	30.3478	30.2409	30.0598	30.0335	30.1988	30.0684	29.9144	30.1425	30.1433	29.953	29.834	30.158	30.3041	29.8625	29.9672	30.3554	30.3052	30.1859	30.0547
rplK	50S ribosomal protein L11	B0RU93	2.17166e-07	14		0003735;0070180;0006412;0005840	32.9118	33.0752	32.864	32.9193	32.2874	32.0719	32.1403	32.1487	31.8272	31.9945	31.7296	31.8925	31.9666	31.9975	31.758	31.9445	31.6775	31.6236	31.7427	32.0911	31.6651	31.5346	31.4768	31.4031
maeB	Malate dehydrogenase (Oxaloacetate-decarboxylating) (NADP(+))	B0RP11	2.33863e-07	35	1.1.1.40	0008948;0051287;0006108;0004471;0016746;0046872;0004473	31.4863	31.4578	31.5896	31.4882	30.8401	30.903	30.6998	30.9829	30.8039	30.7321	30.6938	30.6084	30.5261	30.7287	30.4163	30.6142	30.4713	30.5071	30.4973	30.6451	30.8015	30.6911	30.6846	30.6598
yidC	Membrane protein insertase YidC	B0RMM6	2.34168e-07	19		0015031;0016021;0032977;0005886	30.4165	30.5719	30.382	30.4903	29.854	29.6451	29.7028	29.4756	29.4966	29.6939	29.6678	29.5215	29.4684	29.6171	29.3902	29.3542	29.2114	29.2837	29.3415	29.3996	29.5398	29.3131	29.3715	29.3475
XCCB100_0623	Putative exported protein	B0RNC5	2.38375e-07	7			27.3393	27.2853	27.1837		29.0347	28.8586	28.9793	28.752	29.008	28.9289	29.0796	29.0603	28.9919	28.7858	28.6972	29.0563	28.5928	28.573	28.6579	28.7419	28.7675	28.2683	28.453	28.2506
XCCB100_4336	RraB domain-containing protein	B0RZ20	2.55832e-07	5			26.5611	26.5692	26.7571	26.6644	27.81	27.8674	28.0546	27.8735	27.8891	27.6724	27.9352	27.8495	27.9123	27.6731	27.7239	27.7219	27.4934	27.2259	27.6529	27.4999	27.517	27.2272	27.3043	27.3472
XCCB100_2861	Transcriptional regulator, LysR family	B0RW04	2.58481e-07	15		0003700	29.773	29.8272	29.7617	29.5846	28.6565	28.7597	28.8301	28.8197	28.781	28.6429	28.8726	28.9431	28.8413	28.9519	28.823	28.9856	27.9129	27.9807	27.9295	27.1733	25.8396
XCCB100_3009	Uncharacterized protein	B0RX06	2.66518e-07	7			26.2299	26.0794			27.2671	27.4973	27.3567		27.9803	27.6816	27.7638	28.0527	28.14	28.1206	28.3298	28.1156	28.4402	28.0483	28.317	28.448	28.108	28.2009	28.2787	28.1279
parE	DNA topoisomerase 4 subunit B	B0RUK5	3.09163e-07	35	5.6.2.2	0005694;0006265;0003677;0005524;0007059;0003918	29.5509	29.2533	29.0526	29.3541	28.4378	28.4574	28.2365	28.3996	28.3252	28.3083	28.1763	28.2945	28.1063	28.1398	27.9933	27.9672	27.9453	27.9903	27.7375	27.4736	27.7667	27.8395	27.9553	27.9111
XCCB100_1416	OsmC-like protein	B0RQN1	3.26047e-07	11		0006979;0004601	28.1753	28.4251	28.3521		30.182	30.0599	30.2888	29.8675	30.7833	30.9141	30.4694	30.5083	30.6364	30.8502	30.5186	30.2502	30.7079	30.8937	30.481	30.6599	30.9432	31.0634	30.4413	30.7408
rpoD	RNA polymerase sigma factor RpoD	B0RWP5	3.79768e-07	36		0001123;0005737;0016987;0003677	31.8762	31.9913	31.5855	31.8303	31.1319	31.1001	31.0223	31.0862	30.7275	30.6419	30.5541	30.6223	30.8501	30.7193	30.772	30.591	30.7131	30.7194	30.8306	30.9027	31.2843	31.2239	30.9777	31.0054
ddl	D-alanine--D-alanine ligase	B0RLY8	3.97281e-07	17	6.3.2.4	0009252;0071555;0008360;0005524;0005737;0046872;0008716	26.8779	27.0355	26.5261	27.0559	28.3376	28.0896	28.2415	28.3478	28.315	28.3166	28.6262	28.4056	28.3448	28.368	28.5716	28.5514	28.4312	28.4717	28.4361	29.0344	28.7332	29.0616	28.8783	29.0133
XCCB100_1320	Uncharacterized protein	B0RQD5	4.26316e-07	7			28.0793	28.4342	28.4488	28.3475	29.5278	29.5534	29.6348	29.4306	29.6413	29.6221	29.5208	29.5394	29.6191	29.6465	29.4947	29.3277	29.2524	29.359	29.1504	29.5819	29.3266	29.3955	29.2838	29.3973
metK	S-adenosylmethionine synthase	B0RV66	4.37511e-07	31	2.5.1.6	0006730;0004478;0006556;0005737;0000287;0005524	32.0522	32.0684	31.999	32.1025	31.8247	32.0186	31.8769	31.9194	32.1407	32.1278	32.2318	32.1222	32.2859	32.2356	32.2627	32.2106	32.415	32.3355	32.3607	32.3624	32.3751	32.3296	32.3678	32.4056
icd2	Isocitrate dehydrogenase [NADP]	B0RWU3	4.612e-07	58	1.1.1.42	0006099;0004450;0006097;0046872	34.2325	34.2883	34.0947	34.1302	33.785	33.7962	33.6175	33.6561	33.5736	33.6007	33.5681	33.5121	33.5185	33.574	33.367	33.4074	33.423	33.4999	33.3428	33.4632	33.5902	33.585	33.4776	33.5078
icd1	Isocitrate dehydrogenase (NAD(+))	B0RU07	4.94711e-07	21	1.1.1.41	0004449;0051287;0000287	33.4337	33.4606	33.6075	33.8406	32.5216	32.5633	32.6379	32.5013	32.5322	32.4454	32.5578	32.421	32.3242	32.4506	32.3847	32.2432	32.3665	32.3421	32.447	32.616	32.7994	32.4588	32.6832	32.8015
XCCB100_3603	Uncharacterized protein	B0RV77	5.00338e-07	6		0016021	27.1762	27.6808	27.4166	26.6846	29.5122	29.4174	29.2758	29.3265	29.5295	29.2875	29.1224	29.1798	29.6291	29.6588	29.3799	29.4804	29.661	29.3903	29.2873	29.908	29.2267	29.223	28.9131	28.9262
ech3	Enoyl-CoA hydratase/isomerase family protein	B0RX38	5.01826e-07	19	4.2.1.17	0016853;0004300	28.7224	29.0393	28.8011	28.9004	28.0819	28.1272	27.9984	27.8329	27.2602	27.4058	27.043	26.9232	27.148	27.2978	26.6447	26.2292	26.9237	26.7473	26.8529	27.093	26.1938	26.5705	26.4356	26.4316
aldA	Aldehyde dehydrogenase (NAD(+))	B0RLL1	5.40069e-07	18	1.2.1.3	0043878;0004029	25.4705	26.1871	27.4529	26.8967	30.2771	30.2151	30.329	30.0769	30.8306	30.7292	30.6347	30.637	30.6858	31.0462	30.6319	30.6493	29.4556	30.0184	29.7522	29.2274	28.5271	29.5525	28.934	28.5131
argH	Argininosuccinate lyase	B0RS55	5.911e-07	15	4.3.2.1	0004056;0005737;0042450	29.0251	29.2205	29.0085	29.0881	28.1618	28.373	28.1542	28.1926	27.9988	28.0041	27.7769	27.7518	27.9348	28.0204	27.8583	27.8362	28.0181	28.0443	28.0113	28.2926	28.2242	28.0702	28.1924	27.8697
XCCB100_2320	DUF892 domain-containing protein	B0RT89	6.05044e-07	12							27.2923	28.1799	27.5102	27.8097	30.3067	30.4256	30.0048	29.6228	30.4029	30.7625	30.1471	29.9137	31.3448	31.2795	31.0458	30.6659	31.7464	31.8065	31.4204	31.5644
msrP	Protein-methionine-sulfoxide reductase catalytic subunit MsrP	B0RUW4	6.17593e-07	12	1.8.5.-	0030091;0046872;0042597;0016672;0043546	25.9995	25.8969			27.7212	27.8448	27.2796	27.5842	28.481	28.255	28.1802	28.0439	28.5305	28.6911	28.2406	28.0166	28.8001	28.802	28.6751	28.67	29.0982	28.7411	28.6956	29.0914
iroN	TonB-dependent outer membrane receptor	B0RXY6	6.37158e-07	48		0009279	31.6466	31.5673	32.0267	32.0198	32.8394	32.9571	33.1461	33.1483	33.0565	33.1092	33.1827	33.2352	33.0716	33.1934	33.3783	33.3507	33.1871	33.2528	33.5238	33.4049	33.2206	33.293	33.5745	33.5254
fumB	Fumarate hydratase class I	B0RW25	6.69969e-07	35	4.2.1.2	0004333;0051539;0006091;0046872	31.1888	31.2521	31.1404	31.2709	30.5683	30.6268	30.4326	30.4991	30.6105	30.3874	30.3722	30.3349	30.4696	30.3535	30.3154	30.1751	30.3432	30.248	30.1925	30.2527	30.2017	30.2123	29.8925	29.9556
nuoG	NADH-quinone oxidoreductase	B0RRA4	6.87332e-07	42	7.1.1.-	0008137;0043546;0042773;0048038;0051537;0016020;0046872;0051539	33.0946	33.188	33.0777	33.1513	32.8624	32.793	32.8536	32.8739	32.7741	32.7459	32.7422	32.7048	32.711	32.7155	32.6223	32.6617	32.7087	32.6997	32.7124	32.8571	32.7111	32.6377	32.6336	32.612
rplN	50S ribosomal protein L14	B0RU72	6.8941e-07	14		0006412;0003735;0019843;0015934	31.9002	31.7705	31.9948	31.9945	30.9762	31.0812	31.0688	31.0099	30.8706	30.9051	30.7173	30.5814	31.0645	30.9227	31.0131	30.8813	30.91	31.0503	30.9463	31.2689	30.6798	30.8482	30.6408	30.4911
rpsD	30S ribosomal protein S4	B0RU59	7.1549e-07	28		0019843;0015935;0006412;0003735	33.3672	33.3878	33.1377	33.3636	33.0589	33.0815	32.9363	32.968	32.9446	32.9621	32.7124	32.7909	32.9188	32.8512	32.8114	32.8895	32.6402	32.6241	32.4347	32.6509	32.3861	32.4239	32.245	32.2975
prmB	50S ribosomal protein L3 glutamine methyltransferase	B0RR74	7.17539e-07	13	2.1.1.298	0036009;0003676;0018364;0009007	29.6143	29.7492	29.6388	29.6211	29.0069	28.9986	28.9365	29.0766	29.0615	28.8683	28.8653	28.8258	28.9264	29.0434	28.9383	28.844	29.067	29.0254	29.1487	29.2307	29.1325	29.1191	29.0366	29.0942
XCCB100_4062	Outer membrane lipoprotein Blc	B0RXP3	7.30861e-07	10		0009279;0008289	26.5868	26.0081	26.7762	25.7205	27.8467	27.6391	27.6824	27.5565	28.1383	28.1244	28.0881	28.0142	28.2244	28.1694	27.9779	27.7334	28.5846	28.5177	28.2599	28.7612	29.2269	28.8801	28.8354	28.7991
ffh	Signal recognition particle protein	A0A0R4J7M2	7.98272e-07	23		0006614;0003924;0048500;0005525;0008312	30.3566	30.3558	30.1939	30.4067	29.6976	29.6486	29.684	29.7367	29.5512	29.4445	29.6305	29.5683	29.663	29.5743	29.6111	29.6157	29.6666	29.6285	29.5708	29.7674	29.7443	29.4599	29.6548	29.5305
XCCB100_4110	CsbD domain-containing protein	B0RXU3	8.09781e-07	5							25.8145	26.325			27.3441	28.0009	27.9425	27.4478	27.3229	27.6248	27.5487	26.8218	28.2098	28.1429	28.0044		31.2737	31.3524	31.0254	30.9286
XCCB100_3376	Peptidylprolyl isomerase	B0RTF2	8.09781e-07	48	5.2.1.8	0003755;0016021	31.634	31.5371	31.4336	31.4441	31.1517	31.2447	31.126	31.0583	30.9937	30.9494	30.881	30.94	30.9577	30.9158	30.9194	30.7796	30.8885	30.8576	30.8798	31.0052	30.8058	30.7198	30.632	30.8164
XCCB100_0555	Putative DNA-binding protein	B0RN54	8.93563e-07	20		0003677	26.6535	26.0255	26.339		27.7581	27.8485	27.8873	27.7514	27.7795	28.1302	28.0204	27.8847	27.9081	28.2553	28.0328	27.8185	28.3424	28.0595	28.0449	27.9872	28.4183	28.323	28.2035	28.274
hprK	HPr kinase/phosphorylase	B0RQH0	9.37224e-07	17	2.7.4.-;2.7.11.-	0006109;0004712;0000287;0005524;0004674;0000155	27.2156	27.0756	26.8306	27.3855	28.0503	28.0833	27.673	28.0087	28.5029	28.3373	28.331	28.3441	28.5502	28.4258	28.2502	28.2392	28.4319	28.4585	28.3196	28.2622	28.7165	28.5336	28.5361	28.5718
XCCB100_3522	DJ-1	B0RUE5	9.92321e-07	6			26.9941	27.1984			28.5339	28.6829	28.6104	28.5645	28.5858	28.6456	28.9323	28.672	28.5704	28.4579	28.477	28.6023	28.8878	28.6227	28.5766	28.5251	28.8855	28.7663	29.0979	28.9458
gcd1	Quinoprotein glucose dehydrogenase	B0RPS2	9.98591e-07	31	1.1.5.2	0008876;0048038;0016021	31.7369	31.648	31.6692	31.6512	30.7869	31.0018	30.8019	30.8039	30.9807	30.9304	31.0146	30.8783	30.9502	30.8738	30.8452	30.8307	31.0303	30.9278	30.872	30.6231	31.0944	31.141	31.1809	31.1572
glgX1	Isoamylase	B0RMU2	1.04356e-06	28	3.2.1.68	0005980;0019156	23.8699	25.2415	26.0039		28.5961	28.383	28.4819	28.3151	29.4707	29.3918	29.0771	29.2786	29.5364	29.6655	29.1702	29.0382	29.7572	29.7102	29.3402	29.4845	30.0668	30.0128	29.5611	29.4082
leuS	Leucine--tRNA ligase	B0RR06	1.07919e-06	42	6.1.1.4	0004823;0005524;0006429;0002161;0005737	30.754	30.7968	30.4418	30.5796	29.7808	29.8585	29.693	29.745	29.5435	29.6356	29.5067	29.4993	29.641	29.5253	29.5564	29.4371	29.8265	29.6159	29.363	29.6925	29.6706	29.6607	29.5037	29.4984
XCCB100_1536	Putative secreted peptidyl prolyl cis-trans isomerase, cyclophilin type	B0RR01	1.08472e-06	14	5.2.1.8	0003755	27.6237	27.7983	27.6793	27.6816	28.1678	28.2808	28.3546	28.2353	28.2836	28.3908	28.4064	28.2604	28.3106	28.4502	28.2656	28.2242	28.213	28.3175	28.1169	28.3662	27.8105	27.7736	27.8181	27.7783
XCCB100_3699	Thiol:disulfide interchange protein	B0RVH4	1.11497e-06	16		0042597	29.4276	29.5521	29.1756	29.4987	29.4621	29.3259	29.3645	29.2524	28.9835	29.1457	29.2116	29.2745	29.2845	29.409	29.1822	28.9036	29.156	29.1363	28.9438	29.2845	28.1204	27.8285	27.9113	28.0823
bfr	Bacterioferritin	A0A0R4J7K2	1.1561e-06	14	1.16.3.1	0008199;0006879;0004322;0006826	29.3735	29.4948	29.0305	29.3312	30.2397	29.7521	29.832	30.1213	30.6252	30.2335	30.3685	30.6469	30.7216	30.3747	30.3139	30.783	31.0026	30.7392	30.7366	31.1679	31.6626	31.2927	31.3572	31.7288
rne	Ribonuclease E	B0RTH9	1.20762e-06	54	3.1.26.12	0004521;0009898;0008995;0000287;0005737;0008033;0006364;0000049;0019843;0006402;0008270	33.1201	32.8678	32.9449	32.9808	32.3518	32.4933	32.4363	32.4548	32.4344	32.3444	32.2761	32.3102	32.3848	32.2885	32.3211	32.2581	32.5756	32.4661	32.4044	32.4479	32.4232	32.4928	32.4004	32.4673
hmgA	Homogentisate 1,2-dioxygenase	B0RMX1	1.23478e-06	12	1.13.11.5	0006572;0006559;0005506;0004411	29.7594	29.7411	29.6401	29.7637	29.8913	30.0149	29.9337	29.91	29.7318	29.6859	29.6422	29.6232	29.322	29.5141	29.4031	29.2172	29.3292	29.2412	29.1688	29.3639	29.3415	29.2236	29.214	29.1179
hisD	Histidinol dehydrogenase	B0RSL4	1.23478e-06	14	1.1.1.23	0008270;0051287;0000105;0004399	25.1922	25.5512			28.5522	28.5659	28.1077	28.344	28.3069	28.1739	28.0312	28.5202	28.5155	28.4871	28.2786	28.2367	28.4396	28.6118	28.325	28.7178	28.7772	28.4572	27.9776	28.1019
XCCB100_2946	Putative secreted protein	B0RW89	1.27705e-06	18			28.3247	28.598	28.185	28.8318	26.7538	26.7585	26.9032	26.6125	27.1787	27.3815	27.2555	27.3669	27.5486	27.7515	27.5743	27.3423	27.8729	27.7565	27.6261	27.6065	27.6804	27.9107	27.6761	27.7892
upp	Uracil phosphoribosyltransferase	B0RRQ3	1.32806e-06	13	2.4.2.9	0005525;0004845;0000287;0044206;0009116;0006223	29.1723	29.3568	29.4074	29.363	29.6464	29.4825	29.6396	29.5092	29.6817	29.7782	29.7844	29.732	29.5433	29.7227	29.7831	29.5519	30.0237	29.971	29.9414	29.9299	30.2268	30.0447	30.2499	30.2339
rplM	50S ribosomal protein L13	B0RN05	1.45341e-06	14		0003735;0005840;0006412	32.7407	33.0017	32.5907	32.6511	31.9016	31.7231	31.6703	31.5191	31.5319	31.5742	31.3766	31.4783	31.8237	31.6811	31.4148	31.363	31.3548	31.4734	31.2729	31.7026	31.1589	31.1116	30.8467	30.916
XCCB100_4278	Disaccharid hydrolase	B0RYW2	1.45669e-06	27		0016758;0030246;0030245;0016787	26.5295	26.538	27.1478	26.9596	28.2566	28.2264	28.0035	27.8869	28.6458	28.6355	28.4991	28.5245	28.7136	28.7676	28.729	28.6629	28.668	28.9921	28.4026	28.0692	28.78	28.7857	28.8788	28.8579
bbsI	Putative phospholipid binding protein	B0RLU5	1.48188e-06	10			29.0776	29.6595	29.4149	29.579	29.6022	29.6938	29.6983	29.8441	30.0239	29.9365	29.9717	30.1107	30.2193	30.1835	30.3047	30.0945	30.3089	30.4506	30.5091	30.2925	30.6983	30.5912	30.7279	30.7196
XCCB100_1292	Uncharacterized protein	B0RQA7	1.58901e-06	6							28.7075	28.5612	28.6528	28.5184	29.2742	29.3965	29.4573	29.2788	29.6854	29.6665	29.7949	29.528	29.6388	29.6664	29.9168	29.6316	29.7944	29.6024	29.838	29.9096
XCCB100_2777	Putative exported protein	B0RVS0	1.61241e-06	11			26.4696	25.6938	26.3205		28.8882	28.5816	28.6313	28.4723	28.5489	28.4684	28.4288	28.5448	28.6431	28.395	28.914	28.909	28.2244	28.018	28.6309	28.7001	28.1777	28.0021	28.0355	28.1743
hppA	K(+)-insensitive pyrophosphate-energized proton pump	B0RP47	1.62393e-06	13	7.1.3.1	0005887;0000287;0004427;0009678					27.0234	27.3689	27.4685	27.2197	28.081	28.0873	28.068	27.8866	28.5843	28.6318	28.5166	28.2313	28.8537	28.9537	28.7853	29.2658	29.0399	28.9258	28.9387	28.791
XCCB100_1030	Autotransporter carboxylic ester hydrolase	B0RPJ3	1.66544e-06	12		0016788	30.0967	30.1248	30.233	30.1045	29.5807	29.5559	29.7034	29.7851	29.4518	29.3936	29.5834	29.5733	29.4698	29.4343	29.4852	29.4085	29.5731	29.4721	29.5893	29.614	29.5034	29.4357	29.5007	29.5991
XCCB100_0828	Putative exported protein	B0RNY6	1.76777e-06	10			27.1822	27.4812	27.4059	27.077	27.2985	27.2139	27.3486	27.2966	26.7907	26.943	26.7384	26.9622	26.6248	26.7323	26.8451	26.6553	26.4832	26.4801	26.5016	26.4401	26.4762	26.3383	26.5511	26.5341
glgE	Alpha-1,4-glucan:maltose-1-phosphate maltosyltransferase	B0RLB0	1.78025e-06	40	2.4.99.16	0004553;0016758;0030979					27.7222	27.0621	27.7532	27.6936	28.8232	28.9229	28.7905	28.8588	28.9203	29.022	28.8871	28.6505	29.3971	29.1183	29.5078	29.4572	30.2286	30.002	29.9106	29.7031
XCCB100_1664	TonB-dependent outer membrane receptor	B0RRC9	1.97049e-06	61			34.6132	34.4462	34.4688	34.6186	33.9423	34.1564	34.1532	34.1029	33.9545	33.9028	33.9902	34.0272	33.9204	33.8857	33.9071	33.8292	34.1062	34.0064	34.0896	34.0738	33.9494	33.9746	34.0467	34.0544
rpmE	50S ribosomal protein L31 type B	B0RPB2	1.98894e-06	10		0006412;0003735;0005840	32.6258	32.4455	32.1269	31.9624	31.3933	31.0832	31.1669	31.0641	30.9758	30.8781	30.7734	30.8999	31.0123	31.2335	30.8829	30.868	30.9237	30.8494	30.7052	31.0489	30.7969	30.6704	30.565	30.6126
XCCB100_4412	Putative exported protein	B0RMH2	1.99014e-06	9			25.7797				26.4184	26.7816	26.8511	26.8695	27.1601	27.1757	27.0477	27.3137	27.4293	27.2452	27.2526	27.2535	27.6553	27.7126	27.6451	27.6043	27.7993	27.8859	27.7452	27.636
sucC	Succinate--CoA ligase [ADP-forming] subunit beta	B0RPQ9	2.06183e-06	28	6.2.1.5	0005524;0004775;0000287;0006099	33.8605	33.6168	33.8887	34.0242	32.9615	33.1818	33.1929	33.2849	32.879	32.8628	32.9347	33.0041	32.9574	32.9684	32.9642	32.8761	33.0277	33.0733	33.1164	32.9723	32.9336	33.0327	33.0954	33.1089
oprO	Phosphate-selective outer membrane porin O	B0RP09	2.35425e-06	16			31.2712	31.417	31.1611	31.3622	30.559	30.3621	30.3575	30.3587	30.3869	30.4631	30.2677	30.2804	30.3778	30.5378	30.4043	30.1925	30.6709	30.712	30.6279	30.805	30.7102	30.5439	30.5279	30.4351
XCCB100_1163	CxxC SSSS domain-containing protein	B0RPX6	2.40631e-06	8			30.2482	29.8717	29.6504	29.7946	29.1922	29.5869	29.8276	29.5916	29.7381	29.6318	29.3644	29.4093	29.5499	29.4853	29.3493	29.3906	28.9669	28.9141	28.9971	28.7412	27.9513	27.9603	27.8357
tauD	Taurine dioxygenase	B0RUK0	2.44092e-06	18	1.14.11.17	0000908					29.1483	28.5703	28.1594	28.9792	31.7863	31.9685	31.6483	31.6188	31.973	32.1865	31.4924	31.5536	28.4345	29.2646	28.2551	28.8656	25.0372
gumC	Xanthan chain-length determinant	B0RRH8	2.4571e-06	20		0009103;0005886;0016021	29.1108	29.1411	29.259	29.2135	29.0472	29.3021	29.4345	29.2888	29.0796	29.0148	29.0929	29.0797	29.1308	28.9992	29.0626	29.0845	29.6259	29.5884	29.7682	29.6171	29.7769	30.1203	29.9686	30.2232
XCCB100_0666	Uncharacterized protein	B0RNH0	2.46183e-06	14			29.5611	29.5165	29.6608	29.4939	30.3703	30.4483	30.7185	30.5775	30.4461	30.2832	30.3544	30.4718	30.45	30.1709	30.3137	30.3101	30.5315	30.4564	30.4434	30.3644	30.4538	30.2016	30.452	30.3538
aroA	3-phosphoshikimate 1-carboxyvinyltransferase	B0RUW1	2.48861e-06	21	2.5.1.19	0009423;0008652;0005737;0009073;0003866	30.2534	30.3457	30.128	30.2888	29.5507	29.7164	29.5482	29.6159	29.1592	29.4183	29.4306	29.3161	29.4797	29.2722	29.2367	29.2402	29.1668	29.2757	29.3878	29.4682	29.5435	29.3075	29.3418	29.3091
XCCB100_0135	Uncharacterized protein	B0RL97	2.5206e-06	16			29.3847	29.3926	29.2379	29.3096	29.7434	29.9498	29.3999	29.4538	29.9074	29.9832	29.8262	29.7736	30.2392	30.0922	30.0938	30.0751	30.5897	30.6129	30.3332	30.349	30.5145	30.6603	30.4192	30.4769
XCCB100_2347	Uncharacterized protein	A0A1X7QEZ1	2.53431e-06	4							29.0869	28.8944	29.2323	29.1187	29.6279	29.5835	29.5523	29.6152	29.3416	29.3794	28.9604	29.0047	28.6949	28.4874	28.7549	28.836	27.9672	27.9079	28.1292	28.0731
wxcC	Glycosyltransferase	B0RVM3	2.54051e-06	26	2.4.1.-	0016757	30.4683	30.3403	30.1836	30.1926	30.3015	30.3178	30.2988	30.1661	30.0869	30.1004	29.9983	29.9544	29.8471	29.8524	29.7787	29.8108	29.769	29.7538	29.5572	29.7245	29.6362	29.6288	29.4506	29.6415
XCCB100_0957	Tfp pilus assembly protein	B0RPC0	2.74134e-06	10			29.5315	29.3541	29.4253	29.4111	29.6886	29.8924	30.0948	29.8355	29.8076	29.7512	29.9917	29.8448	29.8338	29.8141	29.9786	30.0282	29.6977	29.6504	29.5173	29.2529	28.7752	28.78	28.6387	28.8723
lon	Lon protease	B0RTF4	2.75313e-06	40	3.4.21.53	0005737;0006515;0034605;0004176;0005524;0004252;0043565	30.8452	30.6031	30.7248	30.9897	30.5279	30.7002	30.6271	30.5895	30.6001	30.5072	30.6622	30.45	30.6535	30.701	30.6677	30.7177	30.6311	30.6348	30.5481	30.6495	31.357	31.3252	31.3476	31.2865
XCCB100_1665	AMP nucleosidase	B0RRD0	3.09287e-06	25	3.2.2.4	0008714	30.2811	30.3611	30.1848	30.2367	29.4266	29.5195	29.6254	29.5785	29.3285	29.2642	29.46	29.4875	29.1575	29.3121	29.2621	29.2783	29.4587	29.373	29.4958	29.0626	29.4575	29.2895	29.184	29.2856
ftsH	ATP-dependent zinc metalloprotease FtsH	B0RTZ2	3.30251e-06	32	3.4.24.-	0008270;0004222;0030163;0051301;0005886;0016021;0004176;0005524	29.9768	29.9731	29.8185	29.8322	30.4777	30.4437	30.2465	30.3444	30.4231	30.325	30.2296	30.2002	30.3056	30.2875	30.072	30.0825	29.4758	29.573	29.3073	29.2699	30.2797	30.2965	30.1466	30.1304
rpoN2	RNA polymerase sigma-54 factor	B0RT01	3.36757e-06	25		0003899;0001216;0006352;0016987;0003677	28.3204	28.8005	28.0952	28.3873	30.124	29.824	29.5086	29.656	30.4301	30.2586	30.2233	30.0355	30.4249	30.523	30.3007	30.3106	29.7709	29.6394	29.4563	29.877	29.5402	29.213	28.8879	29.1063
XCCB100_0512	Two-component system response regulator	B0RN11	3.41628e-06	25		0000160	27.4025	27.8833	27.8268	27.8051	28.3073	28.3812	28.5581	28.3462	28.4878	28.666	28.6486	28.4637	28.5978	28.7465	28.6924	28.541	28.9366	28.7202	28.7549	28.9887	28.8542	28.8526	28.8286	28.8682
lptE	LPS-assembly lipoprotein LptE	B0RR07	3.43682e-06	9		0009279;0043165	27.925	27.6363	27.5985	27.6101	27.7495	27.7757	27.9079	27.631	28.1242	28.0027	28.1931	28.1372	28.3324	28.302	28.1887	28.2447	28.387	28.3265	28.4843	28.5696	28.5404	28.3955	28.5386	28.4727
XCCB100_2957	TonB-dependent outer membrane receptor	B0RWA0	3.48069e-06	18		0009279	28.6526	28.316	28.5441	28.5654	27.139	27.5549	27.5862	27.3871	27.5612	27.1911	27.2847	27.334	27.2808	27.0083	27.0371	27.0239	27.1812	27.0882	26.8544	26.9005	27.2723	27.0318	26.9415	26.6686
pilC	PilC, fimbrial assembly protein	B0RPQ1	3.63562e-06	15		0009306;0005886;0016021	27.4872	27.6372	27.4177	27.5167	28.3444	28.9795	28.532	28.5466	28.4108	28.3639	28.3757	28.2906	28.7324	28.6045	28.3016	28.3663	28.0614	27.9695	27.8652	27.8975	26.1404	26.9265	26.6943
XCCB100_0323	Oxygenase subunit	B0RM67	3.74555e-06	12		0046872;0051537;0016491					27.05	27.2254	27.2215	26.9591	27.1526	27.2502			27.0435	27.1564			28.4595	28.951	28.569	28.457	29.2422	29.2229	29.0537	29.0817
XCCB100_4442	Putative sugar hydrolase	B0RMK2	3.75743e-06	29		0016787;0030246;0005975	28.4787	27.7782	27.987	27.8956	29.3121	29.4482	29.376	29.4078	29.8021	29.882	29.4666	29.4574	29.8055	29.973	29.5037	29.5414	29.7931	29.8897	29.5888	29.8485	29.8077	29.9915	29.639	29.5071
XCCB100_3696	Extracellular protease	B0RVH1	3.87323e-06	13		0004252	28.3151	28.0633	28.1873	28.2345	30.7758	30.7607	31.4005	31.1405	30.3785	30.2582	30.4647	30.8391	30.2208	30.0757	30.4048	30.4176	29.9048	29.7942	29.9342	29.9591	28.5715	29.4562	29.8205	29.8423
XCCB100_2255	Histidine kinase	B0RT24	4.38731e-06	15	2.7.13.3	0000155	27.968	27.6006	27.7983	27.8278	28.2669	28.2293	28.2718	28.1129	28.4284	28.4952	28.5243	28.3996	28.5429	28.6428	28.4912	28.4254	28.5529	28.6758	28.3197	28.5817	28.8864	28.8443	28.7044	28.7939
fabH1	3-oxoacyl-[acyl-carrier protein] synthase III	B0RLX7	4.46959e-06	16	2.3.1.41	0006633;0004315	30.1427	30.1603	29.8985	29.9556	29.4889	29.5246	29.424	29.4849	29.4095	29.3195	29.3893	29.29	29.3468	29.3423	29.4516	29.4348	29.3061	29.3016	29.282	29.3465	29.569	29.3151	29.3385	29.2778
XCCB100_4130	Two-component system regulatory protein	B0RXW3	4.4746e-06	19		0003677;0006355;0000160	31.2758	31.2706	31.1105	31.2261	31.4221	31.542	31.3727	31.3988	31.7405	31.6238	31.6576	31.5989	31.6552	31.6617	31.467	31.5697	31.6483	31.6671	31.5318	31.6828	32.0103	31.8867	31.8709	31.9277
carB	Carbamoyl-phosphate synthase large chain	B0RSP8	4.70387e-06	63	6.3.5.5	0006526;0044205;0005524;0046872;0004088	32.2471	32.2094	32.0604	32.2538	31.7475	31.6785	31.5389	31.5774	31.6515	31.7252	31.5647	31.5094	31.478	31.5129	31.4546	31.429	31.4576	31.5026	31.3802	31.5828	31.6665	31.5318	31.4693	31.4677
tyrB	Aminotransferase	B0RLK7	4.78225e-06	28	2.6.1.-	0006520;0009058;0008483;0030170	32.0056	31.7862	31.6895	32.019	31.0619	31.0584	31.147	31.0614	30.7843	30.902	30.9804	31.0194	31.0634	31.0936	31.2658	30.9799	31.4022	31.3676	31.3493	31.4736	31.5379	31.2762	31.4207	31.3968
bamA	Outer membrane protein assembly factor BamA	B0RW74	4.83972e-06	41		0009279;0043165;0016021;0051205	31.5497	31.5001	31.5306	31.5556	30.8649	31.1217	31.0245	31.0017	30.9708	31.0225	31.0487	31.0374	30.9546	30.9725	30.979	30.8439	30.9618	31.0403	30.9733	31.1452	31.1211	31.001	31.1211	31.039
petC	Cytochrome c1	B0RRW8	4.90123e-06	8		0016021;0020037;0009055;0046872	26.7594	24.4089	26.7095		30.1021	29.9629	29.8911	29.834	30.3753	30.3464	30.0355	30.2578	30.2658	30.5076	30.4359	30.3065	30.4311	30.3743	30.3846	30.5871	30.5557	30.5378	30.4599	30.4665
XCCB100_0296	Exported methyltransferase	B0RM40	5.00357e-06	14		0008168;0032259	28.7191	28.6941	28.3769	27.5992	30.4193	30.1675	30.2108	30.0957	30.513	30.6301	30.3426	30.1598	30.7248	30.7186	30.3976	30.3318	30.4336	30.5034	30.4531	30.3654	30.5951	30.383	30.1858	30.2031
XCCB100_0193	Putative ParA family partition protein	B0RLT7	5.15781e-06	10							28.8229	29.0589	29.0293	28.8357	29.8843	29.9174	29.7756	29.5706	29.957	30.0938	29.782	29.7153	30.0606	30.223	30.0426	30.1213	30.3527	30.3987	30.3413	30.1463
galM	Aldose 1-epimerase	A0A0R4J8J0	5.31215e-06	10	5.1.3.3	0004034;0019318;0030246	26.9584	26.9671	26.6461	26.6717	28.0496	27.7894	27.5511	27.8282	27.8309	28.0531	27.8647	27.793	28.0322	28.1146	27.8445	27.9198	27.7246	27.9816	27.8881	28.1406	28.2321	28.2357	28.0657	28.1189
mrcA	DD-transpeptidase	B0RPB6	5.35229e-06	35	2.4.1.129;3.4.16.4	0016021;0046677;0009252;0008658;0005886;0009002;0008955	29.4713	29.4335	29.4177	29.5187	29.1855	29.166	29.0805	29.1761	29.3215	29.2575	29.0919	29.1676	29.0137	29.037	28.8774	29.013	29.0149	28.9319	28.7532	28.8355	28.8542	28.7931	28.8203	28.8178
XCCB100_0624	Uncharacterized protein	B0RNC6	5.45379e-06	18			24.3706				28.7716	28.7233	29.1158	29.0279	28.7761	28.521	28.4295	28.6318	28.405	28.2512	28.1363	28.4266	27.6161	27.524	27.2275	28.0815	27.0421	26.1209	26.8198	27.2181
XCCB100_2381	Putative secreted protein	B0RTH6	5.5512e-06	4		0016021;0055085;0005886	29.039	28.8836	29.0892	29.0995	29.5072	29.5256	29.6877	29.5395	29.6935	29.7609	29.8462	29.8672	29.7007	29.7616	29.8134	29.7273	29.6986	29.684	29.6879	29.9825	30.0074	29.7601	29.8562	29.8466
coaBC	Coenzyme A biosynthesis bifunctional protein CoaBC	B0RXM4	5.59409e-06	15	4.1.1.36;6.3.2.5	0004632;0046872;0015937;0004633;0010181;0015941	28.8357	28.9631	29.0219	29.0474	28.836	29.0282	28.8468	28.8388	29.0536	29.0034	29.1742	29.3069	29.1883	29.2889	29.2351	29.1953	29.3673	29.4146	29.4492	29.4669	29.654	29.5108	29.6131	29.6393
XCCB100_0200	TPR	B0RLU4	5.59615e-06	27			29.9807	30.0188	29.7197	29.7057	29.2097	29.1769	29.0587	29.3065	28.9115	28.8567	29.1263	29.0879	28.9616	28.958	29.0788	28.9126	29.093	29.0649	29.0135	29.0209	29.2381	29.1046	29.1978	29.1991
XCCB100_1605	Lytic mureine transglycosylase, probable	B0RR70	5.89848e-06	18			28.4167	28.0223	28.3514	28.2747	27.5988	27.7271	28.0292	27.8815	27.4921	27.4386	27.656	27.3957	27.5032	27.1686	27.3912	27.6504	27.297	26.6287	27.2718	27.0578	25.8298	26.1281	26.2464
infB	Translation initiation factor IF-2	B0RRB4	6.04744e-06	63		0003743;0005737;0003924;0005525	33.1966	33.1813	32.9919	33.1437	32.7909	32.8878	32.7671	32.7559	32.6774	32.7041	32.5804	32.7311	32.5289	32.571	32.4971	32.5489	32.5884	32.5346	32.5369	32.7529	32.5963	32.5684	32.5911	32.6244
XCCB100_2021	Poly(3-hydroxyalkanoate) polymerase subunit PhaE	B0RSD9	6.07862e-06	18		0042619	25.3382	26.147	25.1293		27.6688	27.7065	27.6294	27.8447	28.0684	28.0721	27.8204	27.891	27.9221	28.0957	27.921	27.9625	28.074	28.2072	27.7539	27.7712	27.9739	28.1695	27.5479	27.5211
pheS	Phenylalanine--tRNA ligase alpha subunit	B0RRH3	6.27184e-06	18	6.1.1.20	0005524;0005737;0004826;0000287;0006432;0000049	29.0746	29.3529	28.9855	29.1945	28.4496	28.4912	28.4259	28.3671	28.0665	28.2494	28.3828	28.1283	28.2646	28.3119	28.4533	28.2322	28.108	28.0084	28.1198	28.2904	28.0798	28.2214	28.2531	28.3817
prfC	Peptide chain release factor 3	B0RQB0	6.52835e-06	17		0006449;0016149;0005737;0003924;0005525	29.0846	28.8519	28.6917	28.8346	27.719	27.8941	27.6945	28.0278	27.7469	27.8387	27.8888	27.8391	27.8027	27.6416	27.8579	27.6776	28.1587	28.1051	27.8481	28.2327	27.9686	27.9504	27.7023	27.8098
XCCB100_1205	DNA-binding related protein	B0RQ18	6.57157e-06	13		0003677;0016722;0008199	32.194	32.1065	32.3477	32.3623	32.7132	32.749	33.0665	32.9127	33.0254	33.0061	33.3503	33.0359	32.958	32.9852	33.1645	33.043	33.0939	33.1553	33.1622	33.3161	33.4257	33.4174	33.4757	33.732
XCCB100_2956	Putative secreted protein	B0RW99	6.63603e-06	8			27.7	27.6479	27.6136	27.5167	28.8407	28.9906	28.7192	28.9248	28.7463	28.9755	28.4928	28.8143	28.8785	28.8744	29.032	28.7397	28.6863	28.8072	28.4982	28.9258	28.7431	28.6998	28.3807	28.4423
cspA1	Cold shock protein	B0RW19	6.65661e-06	8		0003676;0005737	31.6499	31.9157	31.8785	31.8991	32.8353	32.7317	32.7479	32.5898	32.8807	33.0177	33.2054	32.9433	33.0962	33.2406	33.3047	33.057	32.8767	33.1969	33.0388	33.5254	33.19	32.9568	32.8483	32.9551
XCCB100_1221	Putative secreted protein	B0RQ34	6.76807e-06	6			27.7104	27.3006	27.768	27.5632	28.674	29.0115	28.8368	28.751	29.3364	29.0112	29.1298	28.874	29.0353	28.9432	28.5509	28.9258	28.3513	28.4052	28.2374	28.0744	28.3792	28.5689	28.4475	28.5841
rpsE	30S ribosomal protein S5	B0RU65	7.00196e-06	15		0006412;0015935;0003735;0019843	32.9209	32.9367	32.5652	32.7232	32.235	32.1046	32.3513	32.3247	32.0442	32.0079	31.8838	32.0698	32.1757	32.0585	32.0796	31.9789	31.7669	31.8594	31.8377	32.1401	31.6629	31.7511	31.6915	31.7335
prc	Exported C-terminal processing peptidase	B0RNQ0	7.30824e-06	36	3.4.21.102	0004252	28.7519	28.8043	28.8744	28.7959	29.2555	29.3418	29.4154	29.3715	29.5121	29.5654	29.4184	29.4716	29.3902	29.5804	29.4593	29.2481	29.5036	29.6334	29.5857	29.7498	29.2894	29.0378	29.1279	29.0941
namP	Nicotinamide phosphoribosyltransferase	B0RNQ5	8.16433e-06	12	6.3.4.21	0009435;0004514;0004516	26.9383	27.1301	27.1511		27.4991	27.4672	27.6873	27.4434	27.6079	27.52	27.9467	27.7797	27.8335	27.9067	27.6333	27.7562	28.0496	28.0989	28.1653	28.1067	28.6674	28.2474	28.3657	28.4301
XCCB100_3331	Uncharacterized protein	B0RYH6	8.38291e-06	10			27.1972	27.5225	27.9835	26.8347	29.8353	30.296	30.418	30.314	29.6692	30.0913	30.1999	30.4433	29.7375	29.5379	30.258	30.3525	30.2596	30.4052	30.2899	29.4131	30.0909	30.3503	30.4978	30.3076
tsf	Elongation factor Ts	B0RW66	8.41945e-06	36		0003746;0005737	34.0364	34.2336	34.0635	34.3001	33.9332	33.743	33.795	33.7841	33.5381	33.5353	33.4478	33.503	33.4074	33.4967	33.445	33.5937	33.2491	33.3763	33.4577	33.5896	33.4909	33.3749	33.3704	33.4337
glmM	Phosphoglucosamine mutase	B0RR88	8.59201e-06	19	5.4.2.10	0008966;0000287;0005975	29.2793	29.1347	29.1998	29.0625	28.7997	28.7782	28.8663	28.8255	28.6996	28.7377	28.5622	28.6481	28.5811	28.4618	28.3213	28.3733	28.4571	28.3007	28.3953	28.3521	28.1214	28.1485	27.9402	28.4648
zwf2	Glucose-6-phosphate 1-dehydrogenase	B0RYL8	8.78458e-06	29	1.1.1.49	0006098;0006006;0050661;0004345	26.954	24.9799	26.905	26.7027	28.417	28.5971	28.4674	28.6209	29.1808	29.0172	29.048	29.1345	29.2062	29.2604	29.0763	29.1709	29.3942	29.3806	29.4581	29.5251	29.6596	29.6829	29.5984	29.7387
XCCB100_4397	Putative secreted protein	B0RMF4	9.04011e-06	9							28.8094	28.3652	28.4228	28.6208	28.741	28.7441	28.3806	28.6162	28.1507	28.1135	27.9963	28.2443	26.5607	26.7095	26.6428	26.9935
rho	Transcription termination factor Rho	B0RWT8	9.46801e-06	36	3.6.4.-	0006353;0004386;0008186;0003723;0016787;0005524	31.0943	30.7899	31.0238	31.145	30.0559	30.4123	30.4441	30.4638	30.0828	30.1072	30.1923	30.3179	30.0647	30.035	30.1612	30.1768	30.0279	29.915	30.0575	30.028	30.0193	30.0569	30.2002	30.0994
XCCB100_0093	Uncharacterized protein	A0A1X7QEB7	1.014e-05	15							26.9946	26.7665	26.226	26.3115	27.4731	27.4806	27.0711	27.22	27.6678	27.8291	27.4589	27.5979	28.6379	28.1364	28.1337	28.7249	29.3165	28.9939	29.1319	28.8917
XCCB100_3988	Putative exported protein	B0RXG9	1.27065e-05	9			25.6132	24.9237			27.0499	27.8862	27.6951	27.6822	28.3738	27.8943	27.9247	28.0543	28.3462	28.3871	28.076	28.0799	28.5045	28.5168	28.278	28.4159	27.2612	27.3731	26.8876	26.62
ndk	Nucleoside diphosphate kinase	B0RT49	1.29066e-05	9	2.7.4.6	0005737;0006228;0006183;0046872;0005524;0006241;0004550	32.0983	32.3101	32.3756	32.3416	31.6766	31.717	31.8018	31.7219	31.1904	31.1907	31.2874	31.523	31.3925	31.2305	31.3361	31.5084	31.2847	31.0099	31.2995	31.1882	31.0784	31.0281	31.319	31.4751
rplL	50S ribosomal protein L7/L12	B0RU90	1.35216e-05	14		0003735;0005840;0006412	33.9339	33.7037	34.008	33.966	33.4706	33.6932	33.8035	33.6749	33.3485	33.3863	33.1281	33.633	33.2253	33.15	33.3601	33.597	32.5007	32.794	33.0006	32.9107	32.6062	32.5762	32.5509	32.6175
XCCB100_3267	Short chain dehydrogenase	B0RYB2	1.38314e-05	20		0016491					27.333	26.6199	27.5157	26.0095	29.1083	29.1826	29.3748	28.606	29.3264	29.48	29.4702	28.9976	29.997	30.0858	30.0443	29.8621	30.2229	30.2907	30.649	30.7268
fdh	Exported D-threo-aldose 1-dehydrogenase	B0RLC0	1.38407e-05	26	1.1.1.122	0047834					29.5236	29.8827	29.5795	29.5219	30.5644	30.6602	30.4086	30.2083	30.5545	30.6927	30.3801	30.2632	31.0474	31.0014	30.8141	30.8517	31.3536	31.3101	31.0975	31.1208
fadE3	Acyl-CoA dehydrogenase	B0RV50	1.44008e-05	13	1.3.99.-	0050660;0003995	25.9804	26.2625	26.6294		27.2652	27.3029	27.4328	27.2985	27.1237	27.3504	27.5573	27.3809	27.4367	27.6837	27.6788	27.3955	27.6676	27.6846	27.8458	27.6966	27.7801	27.7795	27.7953	27.7341
fkpA1	Peptidyl-prolyl cis-trans isomerase	B0RVR3	1.4569e-05	16	5.2.1.8	0006457;0003755	31.4605	31.3109	31.4977	31.4919	31.628	31.8438	31.6648	31.6858	31.3647	31.4469	31.2085	31.2933	31.3288	31.2576	31.1553	31.1971	30.8494	30.8636	30.7381	30.7541	28.1749	29.5409	28.0048	29.5579
uptA	Fumarylacetoacetase-like protein	B0RVN5	1.46814e-05	12	3.7.1.2	0004334	30.2184	30.0823	30.4404	30.0029	29.9977	30.0038	30.036	29.9064	29.6118	29.5586	29.5973	29.7059	29.5298	29.4743	29.3374	29.2751	29.4275	29.4884	29.1497	29.4525	29.3427	29.4224	29.3502	29.3374
ettA	Energy-dependent translational throttle protein EttA	B0RVE3	1.51214e-05	27	3.6.1.-	0006412;0045900;0043022;0042626;0000049;0019843;0005737;0140603;0005524	32.1144	32.0294	32.1377	32.2045	31.4681	31.6487	31.5919	31.5289	31.3865	31.336	31.5428	31.3499	31.29	31.194	31.4893	31.3845	31.4118	31.4423	31.3508	31.2902	31.3315	31.5087	31.4981	31.6486
XCCB100_2334	L-sorbosone dehydrogenase	B0RTA5	1.54861e-05	19	1.1.1.-	0016491					27.7362	27.7596	27.7466	27.7556	28.6869	28.838	28.4507	28.4252	28.6268	28.7319	28.4288	28.3086	29.1478	29.1886	28.7865	29.2615	29.7502	29.4199	29.3867	29.3105
gst5	Glutathione transferase	B0RU48	1.61037e-05	5	2.5.1.18	0006749;0004364	29.1324	28.8859	29.4191	29.3356	29.0205	28.8152	28.9342	29.1619	28.739	28.3414	28.6277	28.4782	28.1985	28.0336	28.6178	28.2229	28.019	28.0448	28.0531	28.1073	27.9225	28.0172	27.9594	27.863
rplV	50S ribosomal protein L22	B0RU77	1.61651e-05	12		0019843;0015934;0006412;0003735	32.3103	32.4431	31.9834	32.2201	32.1465	31.8988	31.6485	31.6217	31.6035	31.8842	31.4199	31.4643	31.7	31.6321	31.4746	31.5336	31.2038	31.2025	31.0052	31.2095	30.8247	30.9188	30.6298	30.7807
XCCB100_2983	Putative oxidoreductase	B0RWY0	1.7405e-05	20		0010181;0016491	29.4828	29.9084	29.3405	29.6154	27.4815	27.4431	27.1306	26.8804	27.0056	26.8093	26.111	26.3967	26.7956	25.7402	26.4234	25.9991	26.697	26.6267	26.3801		26.7575	26.3109	26.1381	25.1309
XCCB100_1677	Putative exported protein	B0RRE2	1.86968e-05	3			27.8353	27.9996	27.8485	28.1057	29.406	29.6911	29.9382	29.7359	29.7325	29.3071	29.8383	29.9187	29.7565	29.2426	29.7947	29.7822	29.2258	28.9295	29.1354	29.4021	29.0809	28.6837	29.0258	29.3218
opgD	Glucans biosynthesis protein D	B0RZ46	1.87014e-05	12		0009250;0042597;0003824;0030246	26.3768	26.217	26.231		26.6466	27.0345	26.7111	26.7567	27.3432	27.3667	27.116	27.132	27.2206	27.2376	27.0858	27.0388	27.2851	27.3214	27.3885	27.2042	27.3367	27.4387	27.2447	27.5963
XCCB100_3569	Uncharacterized protein	B0RUJ2	1.88548e-05	12		0016021	26.7902	28.1225	27.0956		28.8381	28.6516	28.9988	28.9991	29.3595	29.2402	29.3104	29.3123	29.3702	29.6013	29.4837	29.3651	29.5382	29.5696	29.664	29.6357	29.5904	29.6764	29.7221	29.8642
manB	Phosphomannomutase / phosphoglucomutase	B0RXM2	1.89868e-05	31	5.4.2.8	0005975;0016021;0004615;0046872	28.1862	27.607	28.3754	27.9362	28.5849	28.69	28.8062	28.7052	28.8199	29.0628	28.9987	29.1295	28.9927	29.1813	29.2271	29.1128	29.0958	29.299	29.5159	29.3095	29.3359	29.4253	29.5149	29.5724
XCCB100_2230	Transcriptional regulator, Fis family	B0RSZ9	1.92988e-05	34		0006355;0043565;0005524	31.4202	31.593	31.39	31.5485	32.1793	32.0781	31.8681	32.0253	32.1846	32.2903	32.1586	32.0769	32.291	32.2755	32.126	32.2069	32.4056	32.3772	32.3326	32.2733	32.2851	32.0965	31.9908	31.9808
gumD	Undecaprenylphosphate glucosylphosphate transferase	B0RRH9	1.9299e-05	22	2.7.8.-	0016021;0016740	27.1904	27.5584	26.3111	26.2876	28.8093	28.5511	28.201	27.9399	28.3606	28.6608	28.009	28.2137	28.4815	28.6926	28.3189	28.0519	30.1481	30.1064	29.8531	30.3967	29.2679	29.1321	28.8006	28.8503
gshB	Glutathione synthetase	B0RQ41	1.96056e-05	18	6.3.2.3	0046872;0004363;0005524	30.531	30.6545	30.556	30.5053	30.2164	30.1143	30.0606	30.0259	29.8277	29.8629	29.7382	29.7896	29.8597	29.8803	29.8584	29.5788	29.8973	29.884	29.9174	30.1289	30.1045	29.8972	29.9981	29.9342
secA	Protein translocase subunit SecA	B0RV96	1.96798e-05	52	7.4.2.8	0006605;0008564;0046872;0017038;0065002;0005737;0005524;0005886	31.146	31.1363	31.1577	31.1978	30.6037	30.6926	30.8017	30.8265	30.5606	30.4933	30.5718	30.694	30.2901	30.4481	30.5693	30.5547	30.417	30.4205	30.4491	30.5466	30.5257	30.4493	30.656	30.6507
ahpF	Alkyl hydroperoxide reductase subunit F	B0RUE1	1.9684e-05	15		0008785;0051287;0050660;0000302	27.7343	27.624	27.5809	27.6599	26.904	26.7294	26.8219	26.7824	26.9363	26.8738	26.6729	27.1695	26.6951	26.7756	27.0603	27.08	26.2573	26.3518	26.3958	26.3739	26.8959	26.478	26.5908	26.7888
XCCB100_3540	Uncharacterized protein	B0RUG3	1.9761e-05	11							25.9251	25.8983	26.2988		26.6585	26.4049	26.8586	26.8056	27.2122	27.3722	27.0972	26.9033	27.5453	27.7532	27.458	27.5845	28.1432	28.2212	28.1449	27.7558
mreB	Cell shape-determining protein MreB	B0RNM8	2.07947e-05	19		0005524;0005737;0008360;0000902	31.621	31.5237	31.7904	31.817	30.9602	31.0762	31.1727	31.0673	31	30.9801	31.017	31.0368	30.8684	30.8541	31.0061	30.9078	30.7289	30.7541	30.9199	31.0274	30.9805	30.9016	31.1263	31.1159
dnaJ	Chaperone protein DnaJ	B0RVU1	2.14563e-05	21		0008270;0051082;0006457;0006260;0005737;0031072;0005524;0009408	28.5573	28.4674	28.3674	28.3308	27.9307	27.6213	27.6481	27.6185	27.0091	27.4257	27.4793	27.3292	27.5423	27.436	27.3058	27.293	26.5812	26.7042	26.2063	26.8832	27.1772	27.0196	26.5474	26.4079
murA	UDP-N-acetylglucosamine 1-carboxyvinyltransferase	B0RQI0	2.14608e-05	16	2.5.1.7	0019277;0008360;0051301;0007049;0009252;0071555;0008760;0005737	30.0316	30.1122	30.2249	30.2115	29.6328	29.5184	29.7461	29.6912	29.3483	29.5184	29.4949	29.5782	29.1769	29.4318	29.4159	29.3255	29.1426	29.209	29.3702	29.3205	29.4032	29.3696	29.6781	29.5041
mtnC	Enolase-phosphatase E1	B0RSM3	2.14608e-05	18	3.1.3.77	0019284;0019509;0043716;0043715;0000287;0043874	30.7186	30.709	30.5839	30.4974	31.8305	31.9526	31.6214	31.6146	31.7248	31.8242	31.7281	31.6786	31.8056	31.9142	31.7025	31.7273	31.8278	32.0886	31.6915	31.4078	31.8722	32.1434	31.7803	31.7859
XCCB100_2827	N-acetylmuramoyl-L-alanine amidase	B0RVX0	2.19851e-05	24	3.5.1.28	0008745;0009253	28.7103	27.407			32.0597	32.2309	32.2998	32.7491	31.9435	31.9142	32.3085	32.7092	31.9648	31.3208	31.9709	32.0148	31.9787	31.5079	31.8692	31.3963	30.2093	30.3312	30.5039	31.1027
rplQ	50S ribosomal protein L17	B0RU57	2.26249e-05	12		0005840;0006412;0003735	32.609	32.6957	32.5746	32.1616	32.3839	32.0948	32.018	32.012	31.7444	31.7739	31.6421	31.6356	31.6576	31.5435	31.5332	31.7237	31.28	31.3369	31.2348	31.7507	31.295	31.0341	30.8875	30.8221
uptE	Outer membrane protein	B0RVN1	2.3682e-05	19			29.7057	29.5818	29.6323	29.6728	29.5301	29.415	29.4124	29.4141	29.6751	29.6703	29.8345	29.7678	29.8165	29.957	29.8332	29.709	29.8597	29.9706	29.9947	30.1701	30.1836	30.0345	30.2118	30.2222
XCCB100_1690	PG1 domain-containing protein	B0RRF5	2.37334e-05	26			26.7712	27.0981	27.7251	27.242	29.8776	29.7792	29.8855	29.8022	30.041	29.6514	29.487	29.9519	29.4783	29.152	29.2623	29.6434
fabD	Malonyl CoA-acyl carrier protein transacylase	A0A0R4J6P4	2.41516e-05	10	2.3.1.39	0004314	31.5358	31.5968	31.4276	31.4249	31.1726	31.152	31.0466	31.1194	30.9322	30.8348	30.6917	30.8677	30.8736	30.7787	30.7555	30.7371	30.7543	30.6936	30.5493	30.2293	30.793	30.6926	30.7116	30.7525
XCCB100_3573	Two-component system regulatory protein	B0RUJ6	2.42489e-05	24		0003677;0006355;0000160	31.9614	31.9078	31.8212	31.7817	32.7138	32.653	32.5392	32.5255	32.9423	32.9426	32.6517	32.6518	32.6154	32.76	32.4978	32.492	32.57	32.648	32.5633	32.8627	32.9663	32.768	32.7974	32.7433
valS	Valine--tRNA ligase	B0RVI4	2.48179e-05	42	6.1.1.9	0006438;0002161;0005737;0004832;0005524	31.008	30.9048	30.9615	30.9743	30.5433	30.6649	30.5481	30.5913	30.49	30.3904	30.5709	30.3405	30.4765	30.4997	30.4299	30.348	30.5777	30.5271	30.496	30.5503	30.7281	30.5724	30.577	30.599
rplS	50S ribosomal protein L19	B0RXD6	2.54567e-05	11		0006412;0003735;0005840	31.8231	32.0562	31.7874	32.226	31.482	31.5985	31.5446	31.5554	31.2723	31.3952	31.2708	31.2241	31.4907	31.3844	31.4759	31.4601	31.4113	31.1864	31.0514	31.4266	30.7241	31.0192	30.7425	30.6988
trpF	N-(5-phosphoribosyl)anthranilate isomerase	B0RR82	2.61675e-05	9	5.3.1.24	0000162;0004640	27.3165	26.0493	25.8892		28.1645	28.6302	28.2615	28.133	29.0689	28.7394	28.9295	28.6101	29.0559	28.9659	28.8942	28.8364	29.2135	29.1517	28.6978	29.1622	29.64	29.4158	29.2249	29.6262
XCCB100_3613	Putative quinone oxidoreductase	B0RV87	2.72809e-05	13	1.6.5.-	0016491	26.1449	26.0109	26.2367		27.9836	28.1883	27.5001	27.1594	28.274	28.576	28.0573	28.0315	28.798	28.3591	28.1023	28.2307	28.4662	28.5369	28.2458	28.1357	28.6534	28.8605	28.5292	28.5749
XCCB100_3721	Conserved putative secreted protein	B0RVJ7	2.74366e-05	11		0016021	26.9018	26.9061	26.9047		27.5158	27.8354	27.9004	27.7369	27.9195	28.0614	27.6255	27.8483	27.885	27.9375	27.8066	27.9082	27.9877	27.9787	28.071	28.2812	28.1354	27.9371	28.2275	28.2009
XCCB100_0687	Putative DNA-binding protein	B0RNJ1	2.78533e-05	12		0003677	26.8662	26.7533	26.9579		26.9407	27.1098	27.1007		27.607	27.3023	27.5483	27.4297	27.5562	27.5682	27.5653	27.5894	27.3886	27.6039	27.5796	27.2283	28.0448	28.0208	27.8785	27.8777
XCCB100_0099	MoxR-like ATPase	B0RLK0	2.84876e-05	13		0005524	26.9135	27.2521	26.528	26.9877	28.2183	27.9343	28.2978	28.0816	28.1055	28.186	28.1121	28.0894	28.0599	28.0999	28.1754	27.96	28.3057	28.2239	27.848	28.2602	28.2798	28.1314	28.0385	28.1318
XCCB100_3934	PilA-related fimbrial protein	B0RWR2	2.85337e-05	6		0007155;0009289;0016021	25.7005	25.6293			27.5945	27.5379	27.2174	27.3944	27.7104	27.5715	27.5515	27.3725	27.6442	27.2558	27.2708	27.6133	27.6495	27.303	27.1733	27.125	26.8428	26.9115	26.8539	27.1042
thrC	Threonine synthase	B0RSK8	2.88646e-05	14	4.2.3.1	0004795;0030170;0009088	26.2236	25.8588	24.8815	24.7255	28.8706	28.8049	28.5273	28.4893	28.4138	28.4389	28.3023	28.3073	28.316	27.8773	27.5039	27.7273	27.5384	27.751	26.9022	27.6788	28.2147	27.8525	27.353	27.7363
XCCB100_3419	Zinc-type alcohol dehydrogenase-like protein	B0RU42	3.26437e-05	12		0008270;0016491	26.6653	28.2598	27.8166	27.6244	28.7901	28.6754	28.3304	28.4468	29.1177	29.3476	28.7162	28.8897	29.3984	29.6327	29.263	28.9127	29.9171	30.0426	29.9238	30.0908	30.0766	30.5306	30.2215	30.1688
proS	Proline--tRNA ligase	B0RVJ2	3.35103e-05	27	6.1.1.15	0006433;0002161;0005737;0004827;0005524	29.6192	29.6394	29.289	29.5472	28.9759	28.8525	28.8277	28.8382	28.7557	28.6227	28.7312	28.7519	28.5958	28.6785	28.7514	28.6912	28.7064	28.7084	28.6877	28.9345	28.8236	28.69	28.978	28.6357
gumB	Outer membrane xanthan exporter	B0RRH7	3.35308e-05	10		0015159;0016020	27.1813	27.3386	27.3753	27.2047	26.5878	27.207	27.0811	27.0443	27.3493	27.418	27.2234	27.2003	27.1542	27.3917	26.962	26.6784	27.843	27.9409	27.8551	28.1334	28.5045	28.1358	28.6569	28.6067
fepA	TonB-dependent outer membrane ferrienterobactin receptor	B0RP66	3.37631e-05	28		0009279					27.6696	27.9719	28.7848	28.8862	29.372	29.2849	29.2764	29.3835	29.4095	29.5443	29.7398	29.4129	30.5482	30.5576	30.813	30.5468	30.6749	30.7149	30.9914	31.096
XCCB100_4046	SPOR domain-containing protein	B0RXM7	3.47587e-05	6		0016021;0042834	26.699	26.8202	26.7313	26.6903	26.4609	26.5816	26.418	26.3476	26.137	26.3917	26.3598	26.2369	26.1626	26.2628	26.0696	26.0404	25.9736	25.7374	25.889	26.1386	26.0391	25.8753	25.7724	25.7677
XCCB100_1921	Dihydroorotase	B0RS39	3.49349e-05	25	3.5.2.3	0046872;0004151	31.3691	31.3866	31.132	31.1887	31.712	31.7901	31.5499	31.584	32.0306	31.9963	31.8621	31.7429	31.9582	32.061	32.068	31.8197	32.3265	32.1346	31.9622	32.0163	32.38	32.2924	32.1634	32.2077
XCCB100_1407	Tfp pilus assembly protein ATPase	B0RQM2	3.52617e-05	16		0005524	26.5001	26.8851	26.6425	26.71	27.76	27.8581	27.5958	27.7371	27.6572	27.7244	27.7553	27.6913	27.8333	27.7954	27.8879	27.7306	27.5145	27.3755	27.5469	27.8454	27.1162	26.7007	27.2817	27.2406
gyrB	DNA gyrase subunit B	A0A0R4J729	3.5487e-05	36	5.6.2.2	0003677;0005524;0046872;0003918;0005737;0005694;0006261;0006265	30.6715	30.8589	30.5366	30.6859	30.3015	30.384	30.191	30.1646	30.1732	30.1606	30.1941	30.1207	30.1168	30.1055	30.1955	30.0345	29.985	30.0418	30.0032	30.1079	30.2219	30.0531	30.0537	30.0515
XCCB100_1153	ATP-binding component of a metal import ABC transporter	B0RPW6	3.58181e-05	28		0005524;0003677;0042626	28.5291	28.5097	28.7663	28.6573	27.9973	27.7309	27.8964	27.8542	27.5552	27.6877	27.7421	27.5688	27.2573	27.1298	27.1859	27.482	27.4279	27.3277	27.4998	26.8229	27.3983	27.4471	27.7403	27.7771
xagA	Biofilm-related exported protein	B0RVF3	3.6309e-05	7			26.8209	26.5459	26.3502	26.3953	27.4907	27.4868	27.6596	27.4505	27.6779	27.4633	27.5587	27.7003	27.4202	27.2933	27.4325	27.5202	27.2795	26.9964	27.2049	27.315	27.0209	26.9292	26.9747	27.2734
napA	Nitrate reductase	B0RT78	3.66698e-05	37	1.7.99.4	0008940;0043546;0042128;0046872;0051539					28.5891	28.0079	28.0432	28.6086	29.3125	29.4426	29.5058	29.3846	29.4556	29.7491	29.7287	29.6828	28.292	28.2866	27.5777	27.8288	25.4306
XCCB100_3509	Uncharacterized protein	B0RUD2	3.71741e-05	13			25.6288	25.3091	25.859	26.1281	26.2765	26.629	26.4543	26.3896	26.9416	26.8921	26.8674	26.7033	27.3894	27.1221	26.9553	27.0449	27.5513	27.1979	27.0495	27.0378	27.4471	27.4018	27.1438	27.1504
XCCB100_0560	TonB-dependent outer membrane receptor	B0RN59	3.84099e-05	26		0009279	30.128	29.9848	29.8763	30.0845	29.4836	29.7454	29.2707	29.4695	29.5043	29.4289	29.458	29.3881	29.1747	29.3586	29.1311	29.1428	29.1953	29.1773	29.1448	29.404	29.1262	29.1158	29.1104	29.2131
rplU	50S ribosomal protein L21	B0RY34	4.03152e-05	8		0006412;0005840;0003735;0019843	30.0198	29.6742	29.8097	30.4991	28.8254	29.1696	29.2945	28.8997	28.8519	29.0463	28.9842	28.8733	28.9994	28.954	29.074	28.9558	28.5031	28.5936	28.6731	28.8895	28.2871	28.307	27.8872	28.3714
XCCB100_1417	Putative secreted protein	B0RQN2	4.05239e-05	11		0019867					24.6912	24.619	24.3108		24.5827	24.6269	24.5516		24.6855	24.5567							27.7307	28.0067	27.4352	27.9299
XCCB100_4260	Putative exported protein	B0RYU4	4.18814e-05	17			30.0381	30.0427	30.2847	30.0817	30.5483	30.4932	30.6504	30.4969	30.5157	30.4391	30.5794	30.5013	30.6875	30.6725	30.6961	30.6474	30.6905	30.6631	30.6752	30.9074	30.9246	30.7206	30.7314	30.9167
surA	Chaperone SurA	B0RUI1	4.18814e-05	26	5.2.1.8	0051082;0003755;0060274;0043165;0042277;0030288;0050821;0006457	31.4469	31.3041	31.3703	31.4701	31.0932	31.2172	31.3327	31.2284	31.0534	31.1494	31.1532	31.1185	31.0618	31.0501	31.0637	31.1172	30.8011	30.875	30.85	31.0077	30.9281	30.9697	30.9707	30.9324
nagR	N-acetylglucosamine utilization transcriptional regulator, LacI family	B0RNU1	4.39283e-05	13		0006355;0003677	26.7524	26.7672	26.6622	26.6143	27.2816	27.361	27.5679	27.1645	27.2662	27.6132	27.4507	27.3842	27.5119	27.5457	27.4375	27.5192	27.3186	27.3473	27.2886	27.3657	27.7172	27.4955	27.4224	27.5149
fruA	PTS fructose porter	B0RRR7	4.39381e-05	9	2.7.1.69	0016021;0009401;0005351;0005886;0022877;0103111	29.6768	29.2329	28.6371	28.533	27.6123	27.4326	26.9419	27	26.9902	27.2252	26.3936	26.5881	26.4186	26.8061	26.4001	26.3428	26.454	26.5647	26.4121	26.4904	26.6396	26.3567	25.6618	26.6475
purA	Adenylosuccinate synthetase	B0RYD5	4.40692e-05	29	6.3.4.4	0000287;0005525;0044208;0004019;0005737	31.6742	31.5877	31.4727	31.5533	31.1372	31.0061	30.8973	30.9831	30.7827	30.7179	30.9208	30.7722	30.738	30.816	30.6098	30.7036	30.8506	30.8527	30.6793	31.0707	31.1024	30.9377	30.8319	30.8401
fhuA2	TonB-dependent outer membrane catecholate siderophore receptor	B0RQK4	4.48244e-05	23		0009279;0038023;0015344	30.3693	30.0894	30.5919	30.3241	28.5775	28.9194	28.8676	27.9776	28.3994	28.5247	28.4938	28.1543	27.6791	28.3094	28.2656	27.4752	27.7147	28.3912	28.1234	27.2933	27.2376	27.6696	27.8724	27.0428
ispG	4-hydroxy-3-methylbut-2-en-1-yl diphosphate synthase (flavodoxin)	B0RTS9	4.61881e-05	13	1.17.7.3	0005506;0046429;0016114;0019288;0051539	28.6652	28.4215	28.6495	28.6432	27.8742	28.2238	28.2412	28.2695	27.922	27.734	27.9491	27.7845	27.7063	27.8125	27.8412	28.0256	27.5206	27.3772	27.4605	26.599	26.7945	26.6139	26.3493
XCCB100_2676	Putative poly(Hydroxyalcanoate) granule associated protein	B0RUW8	4.79251e-05	10							30.6896	30.4213	30.427	30.1797	31.3115	31.6379	31.2936	31.0445	31.1648	31.3739	30.938	30.9316	31.5679	31.7261	31.6103	31.9386	32.3897	32.1765	32.0349	32.2098
rplO	50S ribosomal protein L15	B0RU63	4.80995e-05	11		0006412;0015934;0003735;0019843	32.7041	32.4159	32.1447	32.2239	32.3517	32.173	32.0085	32.1823	31.9754	32.1655	31.7992	31.8394	31.9038	31.8928	31.9507	32.1923	31.5905	31.509	31.525	31.4084	31.3031	31.3102	31.1158	31.1034
alaS	Alanine--tRNA ligase	B0RTY1	4.9761e-05	32	6.1.1.7	0006419;0008270;0004813;0005737;0000049;0005524	30.724	30.5113	30.6725	30.601	30.2278	30.3202	30.1246	30.1908	30.079	29.9871	30.102	30.0428	30.033	30.0326	30.196	30.0144	30.1046	30.1747	30.2326	30.3037	30.2291	30.3281	30.3467	30.32
XCCB100_4149	Putative exported protein	A0A1X7QFY0	5.04167e-05	22			28.4257	28.6371	28.6447	28.5152	28.8158	29.0175	28.9284	28.8709	29.197	29.1556	28.9661	29.0329	29.0593	29.195	29.108	29.1288	29.0274	29.0807	29.0146	29.1214	29.0888	29.0542	29.0909	29.1651
XCCB100_4177	Ribonucleoside-diphosphate reductase subunit beta	B0RYL0	5.06348e-05	21	1.17.4.1	0046872;0009263;0004748;0006260	30.3657	30.4255	30.1182	30.1409	29.9362	30.0467	29.6864	29.8111	29.398	29.6446	29.3483	29.4647	29.5023	29.7847	29.2387	29.4702	29.409	29.5353	29.1622	29.2781	28.6956	29.1458	28.6833	28.7296
XCCB100_3571	Putative secreted protein	B0RUJ4	5.3228e-05	15			28.6408	28.8751	28.4746	28.3832	29.4203	29.4026	29.2089	29.195	29.4932	29.565	29.4238	29.5038	29.6281	29.7019	29.548	29.5557	29.4793	29.576	29.4627	29.6518	29.8317	29.4828	29.3834	29.4614
XCCB100_0217	Membrane-anchored conserved protein	B0RLW1	5.32509e-05	16		0042168;0005886;0006779;0016021	28.4724	27.2261	27.3193	28.4933	29.6043	29.6699	29.2239	29.3913	30.2465	29.9607	29.8172	29.6246	30.2052	30.1141	29.8922	29.832	30.2129	30.1588	29.9521	30.1374	30.6015	30.5161	30.2859	30.3026
XCCB100_3239	Uncharacterized protein	B0RY84	5.35799e-05	5			28.5397	29.2833	28.5653	28.7808	27.9251	27.68	28.0255	27.6581	27.4607	27.1192	27.6237	27.2246	27.0141	26.9099	27.6547		26.0663	26.8947	26.0194		26.4877	26.1618	26.4039	26.2526
XCCB100_3298	Glutathione-dependent peroxiredoxin	B0RYE3	5.41001e-05	10	1.11.1.27	0004601					27.1599	27.6102	27.2541	27.1567	28.0697	28.372	28.0917	27.6716	27.9858	28.2818	28.0309	27.6497	28.6841	28.6608	28.7366	28.8749	29.4596	29.1224	29.0038	29.1919
rpfB	Long-chain-fatty-acid-CoA ligase	B0RSR3	5.47596e-05	20	6.2.1.3	0004467	28.7206	28.2198	28.8027	28.8951	29.0314	29.2072	29.1692	29.2804	29.0179	29.3036	29.731	29.3347	29.645	29.6824	29.7232	29.451	30.0333	30.027	29.9043	29.8655	30.2433	30.2133	29.9459	30.0428
sufC	ABC transporter-like ATPase involved in Fe-S cluster assembly	B0RQK9	5.48624e-05	17		0005524	30.5056	30.3276	30.4308	30.3379	29.9927	29.8193	29.8516	29.6084	29.9061	29.9548	29.6139	29.717	29.7318	29.7026	29.5296	29.6747	29.1934	29.2347	28.7519	29.2148	29.2954	29.3046	28.8815	28.735
XCCB100_3240	Putative dipeptidyl peptidase	B0RY85	5.54244e-05	36		0008236	31.8901	31.8148	31.7935	31.7915	31.4932	31.6808	31.7093	31.5892	31.5116	31.5933	31.5202	31.5475	31.4405	31.5527	31.3883	31.2735	31.274	31.3609	31.1585	31.2008	31.2274	31.3572	31.3107	31.2664
XCCB100_3663	Putative exported protein	B0RVD7	5.65445e-05	6			29.2219	28.913	29.7655	29.7517	24.9198	26.6425			26.4418	26.175			26.6461	25.9207	26.6873		30.0009	29.8276	30.4934	30.063	29.8904	29.4205	29.6184	29.423
pilQ	Fimbrial assembly protein pilQ	B0RPC1	5.76081e-05	32		0009279;0009306	31.3528	31.4499	31.4082	31.1784	31.1752	31.1372	31.1377	31.4064	31.0041	30.7687	31.0178	30.8553	31.7729	31.6969	31.7515	31.2996	31.8083	31.8941	31.8959	32.0912	31.7309	31.723	31.7819	31.9052
hsdM	Site-specific DNA-methyltransferase (adenine-specific)	B0RQ66	5.78052e-05	28	2.1.1.72	0008170;0003677;0009307;0009007	29.3605	29.43	29.0771	29.0357	29.0717	28.9176	28.7313	28.4903	28.9373	28.6032	28.586	28.6579	28.7299	28.3986	28.3755	28.5545	28.5084	28.4031	28.2798	28.4522	27.4669	27.5649	27.7398	27.9598
hisA	1-(5-phosphoribosyl)-5-[(5-phosphoribosylamino)methylideneamino] imidazole-4-carboxamide isomerase	B0RSL8	5.79029e-05	12	5.3.1.16	0003949;0005737;0000105	26.1637	25.3104			27.9255	28.1659	28.6059	28.5076	28.1233	28.0744	28.0429	28.2441	28.1399	27.9135	28.0256	28.1835	27.8772	27.8168	28.1614	28.1794	28.0023	27.7373	28.1898	28.0367
XCCB100_2858	Membrane fusion protein MexE	B0RW01	5.85636e-05	23		0022857;0016020	30.5835	30.6895	30.6127	30.6529	25.8372	27.2157	26.0444	26.223	25.5324	25.9298	25.7656	25.4835					24.6148
rpsI	30S ribosomal protein S9	B0RN06	6.02101e-05	14		0003735;0005840;0006412	31.9314	31.6761	31.739	31.8263	31.3129	31.4751	31.2051	31.212	31.0839	31.234	31.0398	31.0913	31.2307	31.2327	31.3763	31.1455	31.0965	31.082	30.9212	31.3076	30.9602	30.9494	30.7903	30.8308
XCCB100_3987	Putative exported protein	B0RXG8	6.04114e-05	6			28.2738	27.9623	28.4229	28.3921	29.4601	29.7171	30.4565	30.1146	30.2089	29.9276	30.2584	30.2097	30.0123	29.7042	30.1987	30.3279	29.7956	29.6547	30.0452	29.7069	29.5189	29.5944	29.8782	29.8814
rpsG	30S ribosomal protein S7	B0RU86	6.19099e-05	20		0006412;0000049;0015935;0003735;0019843	33.6157	33.7358	33.3382	33.3123	33.6108	33.2044	33.2154	33.247	32.987	33.2024	32.9198	32.9786	32.9492	32.9416	32.7502	32.9565	32.4367	32.4929	32.4095	32.8321	32.5137	32.2563	32.2503	32.1386
lysC	Aspartate kinase	B0RQN5	6.19587e-05	35	2.7.2.4	0004072;0008836;0005524;0009088;0009089	30.2952	30.4132	30.3291	30.5608	30.0467	29.8426	29.7868	29.6699	29.6732	29.7472	29.7529	29.6975	29.5604	29.616	29.6208	29.5049	29.594	29.6474	29.5587	29.8248	29.9242	29.6473	29.7192	29.7358
XCCB100_3225	Putative peptidyl dipeptidase	B0RY70	6.20839e-05	30	3.4.15.1	0008241;0016020;0008237;0004180	28.7116	28.5769	28.5539	28.5032	28.9817	29.4055	29.3088	29.2817	29.3311	29.4421	29.3437	29.3243	29.4087	29.4268	29.3702	29.4653	29.2891	29.3475	29.256	29.2442	28.8593	29.2465	29.0605	29.1561
rsfS	Ribosomal silencing factor RsfS	B0RR10	6.41222e-05	10		0017148;0005737;0090071;0042256	30.0924	29.7719	29.9221	30.0006	29.564	29.7474	29.7405	29.578	29.4529	29.6009	29.5505	29.5207	29.6605	29.5006	29.5361	29.5546	29.2177	29.0954	28.9913	28.5305	28.6699	28.8871	28.9231	28.9785
pgi	Glucose-6-phosphate isomerase	B0RTT8	6.74961e-05	26	5.3.1.9	0006096;0006094;0004347;0005737	30.7025	30.8398	30.5906	30.584	30.8096	30.7503	30.5292	30.6487	30.765	30.6894	30.7427	30.7048	30.9198	30.9728	30.7895	30.7265	31.1799	31.179	31.2159	31.3241	31.5414	31.282	31.3598	31.191
mmsB	3-hydroxyisobutyrate dehydrogenase	A0A0R4J709	7.0661e-05	13	1.1.1.31	0050661;0051287;0006574;0009083;0008442	28.388	28.4677	28.4696	28.3092	28.3863	28.1053	28.0599	28.4787	27.8595	27.5619	27.6896	27.4481	27.2868	27.2217	27.4437	27.3064	27.0175	26.1537	26.6725		27.0511	26.8682
XCCB100_4048	Putative oxidoreductase	B0RXM9	7.22295e-05	12		0016491	30.05	29.9523	30.0553	30.0396	29.2887	29.4424	29.4171	29.4288	29.1626	29.3787	29.4968	29.4689	29.5742	29.6801	29.7392	29.3208	29.9303	29.8769	29.8419	29.8843	29.8891	29.9826	29.9347	30.0316
leuC	3-isopropylmalate dehydratase large subunit	B0RP24	7.33599e-05	23	4.2.1.33	0009098;0051539;0003861;0009082;0046872	28.9201	28.759	28.6834	28.8025	29.1995	29.0751	29.0986	29.0748	29.4278	29.5057	29.3842	29.3349	29.5608	29.6799	29.4196	29.3063	29.715	29.8553	29.5621	29.9638	29.6675	29.5474	29.3779	29.3437
XCCB100_0275	Putative exported protein	B0RM19	7.59795e-05	11			30.4761	30.5269	30.3284	30.0033	29.8259	29.7704	29.6906	29.2879	29.3467	29.6402	29.2812	28.9611	29.0117	29.5096	29.2778	28.8465	28.7535	29.3243	29.2203	28.917	26.8451	27.2053	25.283
ubiG	Ubiquinone biosynthesis O-methyltransferase	B0RS27	7.67453e-05	13	2.1.1.222;2.1.1.64	0008689;0008425;0006744;0032259;0102208	29.3883	29.5904	29.3483	29.4197	29.1688	29.2395	29.1711	29.0819	29.0977	28.9301	29.0363	28.9495	28.9921	29.0733	29.0218	28.8484	29.0996	29.0322	29.0012	29.0313	28.8699	28.8435	28.8949	28.8398
XCCB100_1211	Putative secreted protein	B0RQ24	7.81663e-05	7			26.9513	26.346	26.6585		27.6807	27.8777	27.8218	27.7907	28.0971	27.9844	28.2378	27.8035	27.9457	27.9322	28.0577	28.2109	27.85	27.779	27.9538	27.8389	27.683	27.4898	27.8567	27.8916
XCCB100_4063	Uncharacterized protein	B0RXP4	8.25293e-05	3							27.7856	28.2226	28.4802	28.2482	29.3164	29.3972	29.2767	29.0585	28.8498	29.0593	29.1891	28.5989	29.4306	29.3002	29.5214	29.5523	29.9297	29.9018	30.1715	30.403
XCCB100_3210	Putative membrane protein	B0RY55	8.31428e-05	50		0016021	34.2773	34.2697	34.2178	34.3855	33.9652	33.9415	33.9058	33.9461	33.7706	33.7548	33.7092	33.8124	33.7979	33.8796	33.8068	33.7586	33.8413	33.8933	33.8746	34.1345	33.944	33.9096	33.8878	33.8716
metC	Cystathionine beta-lyase	B0RVM9	8.58843e-05	27	4.4.1.8	0006535;0004121	30.6813	30.6876	30.6053	30.7591	30.246	30.3165	30.2856	30.2518	30.1607	30.0858	30.226	30.2561	30.2485	30.1853	30.3222	30.1989	30.4792	30.307	30.3421	30.3819	30.5145	30.4321	30.6937	30.6195
tpiA	Triosephosphate isomerase	B0RR96	8.58958e-05	9	5.3.1.1	0004807;0005737;0006096;0006094	29.163	29.4739	29.1763	29.376	29.8288	29.7591	29.6601	29.5814	29.6328	29.4832	29.3431	29.3475	29.2612	29.2596	29.3183	29.2515	29.0156	29.02	29.1039	28.955	29.039	28.8403	28.7895	28.9507
XCCB100_2640	Uncharacterized protein	B0RUT2	8.76877e-05	9			25.1477				27.8246	27.5032	27.3958	27.4005	27.6603	27.5835	27.6255	27.6849	27.566	27.4298	27.3075	27.3678	27.3271	27.0803	27.0073	27.5313	27.5579	27.1825	27.1623	27.2857
XCCB100_2519	Putative secreted protein	B0RTW5	9.48168e-05	7			30.914	31.0934	30.9516	31.171	30.6442	30.5858	30.5715	30.5174	30.3927	30.3431	30.5481	30.4379	30.4726	30.4133	30.3566	30.3204	30.4129	30.3937	30.3876	30.5377	30.647	30.4259	30.7089	30.5957
virD4	Type IV secretion system coupling protein VirD4	B0RRE1	9.9276e-05	20		0016021	26.1575	25.3918	25.4867		28.2629	28.4066	28.1343	27.8969	28.455	28.64	28.063	28.2397	28.7957	28.3002	28.1321	28.0801	28.8808	28.2826	27.6079	28.408	28.5548	28.1805	28.04	28.5644
tolB	Tol-Pal system protein TolB	B0RPZ2	9.9276e-05	26		0017038;0051301;0007049;0042597	30.0129	30.0508	30.0342	30.3519	30.2353	30.2656	30.1137	30.1453	30.53	30.5706	30.5046	30.5206	30.4207	30.5927	30.3469	30.3457	30.431	30.5498	30.4823	30.7151	30.8274	30.8075	30.8961	30.8792
XCCB100_2884	Ferredoxin--NADP reductase	B0RW27	9.9333e-05	15	1.18.1.2	0000166;0004324	29.4061	29.6192	29.0195	29.3636	28.2584	28.3097	28.0666	28.183	27.3179	27.853	27.9465	27.8315	27.8984	28.1401	27.9067	27.6103	28.311	28.2872	28.062	28.2506	28.4078	28.1114	27.7912	27.9146
XCCB100_1587	Metallopeptidase	B0RR52	0.000100204	37	3.4.24.-	0004222;0046872	31.1766	31.252	31.1772	31.193	30.783	30.9453	30.9989	31.0333	30.8527	30.8005	31.1019	30.9475	30.8818	30.8032	30.9724	31.0127	30.7992	30.6384	30.7398	30.9413	29.9023	29.8776	30.1667	30.4284
XCCB100_1973	Putative secreted protein	B0RS91	0.000101565	16			26.9919	26.5891	26.6007	26.9581	27.5884	28.0639	28.1065	27.8618	28.1684	28.1167	27.4598	28.2377	28.1319	28.171	28.2433	28.2374	28.3489	28.4049	28.1784	28.2745	27.8024	27.9469	28.0719	27.9365
bgl5	Exported beta-glucosidase	B0RW37	0.000104436	30	3.2.1.21	0102483;0008422;0005975	29.7346	29.4414	29.417	29.3052	30.3615	30.5712	30.4222	30.4274	30.4688	30.4788	30.4329	30.2752	30.3266	30.409	30.133	30.2079	30.3298	30.2328	29.9811	30.3463	30.2832	30.2377	30.0303	30.0532
XCCB100_2231	Putative response regulator	B0RT00	0.000104571	10		0000160	30.8041	30.8351	31.0041	30.6675	31.7176	31.8092	31.6362	31.6199	31.8676	31.7639	31.6528	31.5709	31.6573	31.5297	31.465	31.6966	31.6676	31.5683	31.5115	31.2134	31.3379	31.2792	31.3982	31.2835
aspS	Aspartate--tRNA ligase	B0RPX9	0.000105358	33	6.1.1.12	0005524;0004815;0006422;0003676;0005737	31.2569	31.3034	31.3986	31.4435	30.7802	30.8728	30.8337	30.9229	30.7285	30.8213	30.7063	30.8102	30.6185	30.6133	30.7215	30.6164	30.4972	30.6007	30.7285	30.9666	30.749	30.7039	30.7611	30.741
XCCB100_0282	Conserved enzyme	B0RM26	0.000105643	8		0016787	28.2445	28.3882	28.2575	28.2655	27.8752	27.7021	27.944	27.8389	27.4464	27.4601	27.8355	27.6551	27.5968	27.7819	27.7619	27.7236	28.0652	28.1627	28.4133	28.3307	28.6555	28.2511	28.4648	28.4664
XCCB100_1063	HNS domain-containing protein	B0RPM6	0.000110529	12		0005737;0003677;0009295;0006355	27.4988	28.5119	28.1333	28.1935	29.952	29.6565	29.8813	29.6833	29.4687	29.8546	29.7505	29.8369	29.499	29.8447	29.6953	29.9646	29.5193	29.5771	29.7708	30.2742	29.9045	29.5744	29.6778	29.7819
XCCB100_4249	Phospholipase	B0RYT3	0.000112702	28							28.9479	29.0188	28.9498	29.054	29.1318	29.0248	29.1468	29.0956	29.0291	28.6901	28.5348	28.7099	28.1944	27.6609	27.9731	27.6074	26.7222
XCCB100_0900	Putative exported protein	B0RP60	0.000118802	8			26.5009	26.6245	26.9705		27.365	27.2674	27.5696	27.4447	27.4639	27.3076	27.4497	27.5667	27.0875	27.2839	27.2066	27.3267	26.8299	26.676	26.8027	27.1975	26.4709	26.2045	26.3183	26.4248
ptlE	VirB8-like type IV secretion system protein PtlE	B0RRE3	0.000118941	14		0016021	26.089	26.3822	26.4112	26.8748	27.5968	28.0268	28.1228	27.9202	28.137	27.9359	28.1627	28.3815	27.75	27.7529	27.9833	28.1886	27.8095	27.514	27.7727	27.6749	27.6455	27.2953	27.6804	27.9772
nuoF	NADH-quinone oxidoreductase subunit F	B0RRA3	0.000121278	26	7.1.1.-	0008137;0051287;0048038;0051539;0046872;0010181	31.6211	31.7059	31.5524	31.6309	31.3912	31.4721	31.3863	31.4039	31.4245	31.3202	31.2607	31.259	31.3712	31.2719	31.2719	31.3608	31.3095	31.3127	31.2117	31.1702	31.1844	31.2315	31.1891	31.1254
trpE	Anthranilate synthase component 1	B0RMZ3	0.000123617	27	4.1.3.27	0000162;0046872;0004049	29.5817	29.7045	29.7272	29.887	28.6403	28.8967	29.026	28.8368	28.7537	29.1249	28.9843	28.9068	28.8142	28.8913	29.0954	28.8401	28.9995	29.071	29.2283	29.0794	29.3561	29.1818	29.3342	29.2989
purD	Phosphoribosylamine--glycine ligase	B0RN25	0.00012815	17	6.3.4.13	0009113;0046872;0005524;0006189;0004637	29.2699	28.8444	29.1163	29.0541	28.018	28.3234	28.2327	28.2676	28.1679	28.2407	28.5564	28.1636	28.0675	28.2064	27.9937	28.1704	28.0163	28.0357	28.1956	28.1414	28.2408	28.1005	28.3895	28.3971
XCCB100_2778	Putative secreted protein	B0RVS1	0.000130033	10			28.9481	29.0612	28.913	28.744	29.4702	29.3741	29.4433	29.3863	29.5964	29.5311	29.3742	29.4656	29.3935	29.4212	29.3803	29.37	29.414	29.3125	29.4983	29.5294	29.1772	28.9043	28.9961	29.0899
dcp1	Peptidyl-dipeptidase	B0RLZ6	0.00013046	42	3.4.15.5	0004222;0046872;0004180	31.6278	31.5005	31.4339	31.4127	31.0948	31.2208	31.001	31.1359	31.1218	31.0465	30.9345	30.9263	30.9977	30.92	30.8472	30.7897	30.8498	30.8812	30.7193	31.0207	30.7503	30.8764	30.7755	30.9054
pdhC	Dihydrolipoamide acetyltransferase component of pyruvate dehydrogenase complex	B0RMW0	0.000142144	18	2.3.1.-	0016746	30.2069	30.1274	29.5651	29.4645	30.4097	30.5472	30.1888	30.3535	29.724	30.1459	29.4144	29.5642	29.4224	29.4431	29.0092	29.2691	29.1688	28.9413	28.6718	28.4261	28.2189	28.7196	28.0427	27.8415
XCCB100_4388	Conserved putative secreted protein	B0RME5	0.000145745	7			26.6559	27.2718	27.05		28.3825	29.0427	29.1633	29.1075	29.2772	29.1791	28.7511	29.1595	28.8726	28.8159	28.9266	29.1534	27.9256	27.8388	28.1618	28.0542
XCCB100_1604	DUF853 domain-containing protein	B0RR69	0.000149309	19			25.3312				26.4863	27.1872	27.213	27.0716	27.5877	27.6309	27.2744	27.3871	27.7491	27.775	27.7109	27.7698	28.0205	27.8604	27.9579	28.2512	27.5571	28.0911	27.9118	27.8318
XCCB100_4368	Phytochrome-like protein	B0RZ52	0.000153517	23	2.7.3.-	0006355;0016740;0009881;0018298;0009584	26.5714	26.324			26.7218	27.554	27.6058	27.5502	27.9483	28.0046	28.2194	28.008	28.3467	28.1298	28.055	28.1185	28.0633	28.3954	28.4524	28.3023	28.3269	28.6004	28.7264	28.5157
slfA	FMN reductase (NADPH)	B0RM83	0.000158583	6	1.5.1.38	0052873					28.2623	28.5109	28.1198	28.1957	28.1402	28.0678	27.651	27.6937	27.94	27.7992	27.5664	27.7671	26.3628	26.2711	26.0035	26.6355
nagZ	Beta-hexosaminidase	B0RX17	0.000163271	9	3.2.1.52	0005975;0102148;0051301;0007049;0004563;0005737;0009252;0071555;0008360;0009254	27.2964	27.4284	27.1353	27.2629	27.1999	27.3021	27.4937	27.2108	27.62	27.4815	27.5827	27.3951	27.3598	27.6991	27.485	27.3972	27.2371	27.1644	27.1608	26.9472	26.738	26.6082	26.7407	26.6378
trxB	Thioredoxin reductase	B0RT39	0.000166894	9	1.8.1.9	0005737;0019430;0004791	29.4206	29.5261	29.3479	29.2953	28.6732	28.6229	28.6006	28.6674	28.4798	28.4856	28.7303	28.4944	28.8251	28.5734	28.7297	28.4223	28.9277	28.8983	28.6151	28.8518	28.7978	29.0102	28.8972	28.7896
XCCB100_3606	Uncharacterized protein	B0RV80	0.000174358	7			26.5598	26.5107	26.3498	26.4898	26.3833	26.1371	26.2002	26.0723	25.5976	25.9466	25.9113	25.8584	25.6404	25.7514	25.9002	25.7343	25.5102	25.8029			25.0892	24.7513
hisF	Imidazole glycerol phosphate synthase subunit HisF	B0RSL9	0.000184914	12	4.3.2.10	0000105;0005737;0016829;0000107	24.8788				27.4399	27.5094	27.4953	27.3143	26.8674	27.2417	27.0871	26.7853	27.1774	27.0755	26.8449	26.6729	27.3479	27.1906	27.0905	27.2172	27.3855	27.2168	26.8338	27.1561
hisB	Histidine biosynthesis bifunctional protein HisB	B0RSL6	0.000188723	11	3.1.3.15;4.2.1.19	0004424;0004401;0000105;0046872;0005737	25.6452				27.378	27.6306	27.4953	27.5359	27.3299	27.265	27.5529	27.2857	27.3826	27.3103	27.7446	27.2001	27.8421	27.6973	27.6813	27.5696	27.6611	27.4568	27.7369	27.5808
XCCB100_3387	Putative beta-barrel assembly-enhancing protease	B0RU10	0.000193517	13		0008270;0004222;0061077;0042597;0016020	25.2729	25.2271	25.2977		25.9712	25.4823	25.7763	25.9232	25.8496	25.9486	25.9862	26.021	26.1521	26.1222	26.1741	25.8318	26.2714	26.2438	26.3236		26.3399	26.2608	26.4698	26.5286
wxcB	Protein kinase domain-containing protein	B0RVM4	0.000195088	24		0004672;0005524	29.1939	28.8321	28.9244	29.0639	28.8156	29.0088	28.7636	28.9406	28.7445	28.7197	28.78	28.6098	28.6876	28.4565	28.5297	28.5815	28.3973	28.386	28.4567	28.7216	28.2343	28.1955	28.1561	28.2282
XCCB100_1698	TonB-dependent outer membrane maltodextrin receptor	B0RRG3	0.000195313	28			27.1423				29.4855	29.5458	29.838	29.7465	29.3531	29.295	29.7132	29.6223	29.3052	29.3131	29.6127	29.4441	29.3179	29.3052	29.6113	29.6488	29.4931	29.1826	29.6625	29.5541
XCCB100_3355	Slp family outer membrane protein	B0RYK0	0.000198291	10		0019867	28.4515	28.7627	28.4619	28.9842	29.2852	29.4794	29.2148	29.1051	29.6743	29.9133	29.6617	29.205	29.4032	29.568	29.234	29.5344	29.2069	29.2858	29.2538	29.1733	30.4013	30.0168	30.125	30.1152
XCCB100_3572	Histidine kinase	B0RUJ5	0.000204111	16	2.7.13.3	0000155;0016021	25.2234	26.0292			26.9527	26.9333	26.5989		27.4174	27.5346	27.6136	27.3474	27.545	27.7538	27.3155	27.4026	27.4037	27.5312	27.4108	27.7905	27.568	27.6424	27.6027	27.6319
lpd2	Dihydrolipoyl dehydrogenase	B0RWD2	0.000205328	32	1.8.1.4	0004148;0045454;0050660	33.0077	33.0181	32.9126	32.7913	32.5927	32.541	32.4856	32.5528	32.4521	32.4395	32.4235	32.3764	32.4165	32.3636	32.3212	32.2626	32.4929	32.5001	32.3176	32.5779	32.6307	32.4558	32.4101	32.4204
XCCB100_4458	Putative glycerophosphoryl diester phosphodiesterase	B0RML8	0.000205483	12	3.1.4.46	0006629;0008889	26.7887	26.4587	26.8291		27.3853	27.3359	27.7848	27.6238	27.808	27.6923	27.4714	27.9463	27.8464	27.6939	27.9303	27.6062	27.8255	28.0166	27.8947	27.9238	28.0882	27.8564	28.18	28.0362
xanB	Xanthan biosynthesis protein XanB	B0RVK6	0.000205483	36	2.7.7.13;5.3.1.8	0009103;0009298;0005525;0004476;0004475	33.6299	33.5306	33.6286	33.6418	33.2199	33.1192	33.0851	33.1743	33.1616	33.1175	33.2303	33.1488	33.1422	33.1399	33.145	32.9969	33.3021	33.2753	33.1383	33.3348	33.481	33.2332	33.2931	33.3833
otsA	Trehalose-6-phosphate synthase	A0A0R4J754	0.000206515	15	2.4.1.15	0005992;0003825	25.1704	25.7873			26.3953	26.2141	25.8306	25.8219	26.9235	27.3144	26.7717	26.3629	27.3736	26.9427	26.6871	26.363	27.7901	27.5894	27.1944	27.6276	28.542	28.1009	28.455	28.1481
XCCB100_1869	Histone-like nucleoid-structuring protein	B0RRY7	0.000207454	13		0003677;0009295;0006355;0005737	32.2525	32.1208	32.0956	32.0283	32.3713	32.2243	32.1844	32.0585	32.1857	32.1693	31.957	31.9813	31.8427	31.9602	31.6202	31.8541	31.5142	31.5898	31.4104	31.4331	31.7191	31.5758	31.3743	31.3726
XCCB100_1826	Glutamate-putrescine ligase	B0RRU2	0.000207462	17	6.3.1.11	0006542;0034024;0004356					26.6352	26.2718			26.856	26.7723	26.8727	27.0023	27.1574	27.0589	27.1982	27.2422	27.4861	27.7167	27.4877	27.6183	27.7203	27.5119	27.6738	27.8855
ppnK	NAD kinase	A0A0R4J6J4	0.000211488	8	2.7.1.23	0006741;0019674;0005524;0005737;0003951;0046872	26.4198	26.4872	26.3038		27.1399	27.2332	26.9016	27.0329	27.1511	27.2853	27.3949	27.1589	26.9925	27.4424	27.2612	27.2925	27.4571	27.1637	27.2611	27.4946	27.5162	27.4354	27.5587	27.5534
XCCB100_1449	Putative secreted protein	B0RQR4	0.0002211	6			26.7643	26.4833	26.298		28.0728	28.0543	28.8058	28.2804	27.5555	27.8657	28.4798	28.4929	28.3897	28.3823	28.7367	28.1833	28.3136	28.1129	28.4885	28.6281	26.865	26.9866	27.0462	27.1586
XCCB100_1559	Putative membrane protein	B0RR24	0.000247374	3		0016021	29.4467	29.163	28.6603	29.2774	29.6081	30.0132	30.1153	29.9011	29.6817	29.6845	29.8318	29.7739	30.3938	30.7839	30.2529	30.2473	30.7364	30.7176	30.4483	30.9324	30.4227	30.795	30.2048	30.4392
xrvA	Putative virulence regulator	B0RPN9	0.00025221	10		0009295;0005737;0006355;0003677	29.0465	28.963	28.7577	29.119	29.0545	28.7136	28.7465	28.7201	28.5425	28.7271	28.3576	28.3835	28.3978	28.5238	28.2307	28.3859	28.0652	28.1857	28.3863	28.2044	27.9797	27.706	27.5507
prs	Ribose-phosphate pyrophosphokinase	B0RUA0	0.000255821	12	2.7.6.1	0009116;0006015;0009156;0009165;0016301;0005524;0004749;0000287;0005737	29.7076	29.6617	29.6	29.9647	29.113	29.1701	29.2581	29.2026	29.1469	29.1421	29.1743	29.3247	29.2268	29.0783	29.2468	29.0527	29.4014	29.3399	29.373	29.3027	29.614	29.4525	29.6428	29.5608
XCCB100_1503	TonB-dependent outer membrane receptor	B0RQW8	0.000264795	16		0009279	27.1521	27.7703	27.9498	28.0724	27.1783	26.8595	26.9778	27.1456	26.8517	26.6509	26.6534	26.8297	26.2936	26.3178	26.2942		25.657	25.7084			25.5758	25.7522
mscS2	Small-conductance mechanosensitive channel	B0RSD2	0.000271165	12		0016021;0055085;0005886	29.7797	29.8003	29.8338	29.814	28.7388	28.8852	29.255	29.2358	28.7991	28.4241	29.0034	28.7174	28.7144	28.8087	28.7026	28.7063	28.6083	28.6657	28.8728	28.9427	29.0052	28.6542	28.8142	28.7774
XCCB100_2411	Helix-destabilizing protein	B0RTK7	0.000271869	11		0003697;0006260									27.3469	27.543	27.2155	27.0492	28.9461	28.8791	28.4633	28.2833	29.9487	30.1683	29.8076	29.6012	29.56	29.5461	28.9496	28.8901
rpoA	DNA-directed RNA polymerase subunit alpha	B0RU58	0.000274816	31	2.7.7.6	0046983;0003899;0006351;0003677	33.9728	34.0426	33.9623	33.9048	33.6069	33.4305	33.5271	33.5324	33.2318	33.3372	33.2749	33.426	33.2839	33.3869	33.3668	33.331	33.4282	33.3723	33.5315	33.7787	33.5679	33.4347	33.3975	33.4688
ahcY	Adenosylhomocysteinase	B0RV76	0.000277937	26	3.3.1.1	0005737;0006730;0004013	30.6039	30.449	30.3594	30.5635	30.6988	30.7089	30.5102	30.5316	30.6745	30.689	30.3252	30.3683	30.4821	30.4779	30.3012	30.6106	30.0388	29.9841	29.8918	30.2149	29.8531	29.9028	29.7591	29.7745
XCCB100_1322	Putative secreted protein	B0RQD7	0.000285926	6			24.8927				26.2132	26.1872	26.4866	26.4486	26.4066	26.6179	26.4819	26.5894	26.3484	26.356	26.5323	26.6432	26.3531	26.3289	26.5301	26.5399	26.0756	25.9975	26.2014	26.2548
hslU	ATP-dependent protease ATPase subunit HslU	B0RNK7	0.000298552	29		0009376;0008233;0005524;0043335	29.8167	29.9736	29.7145	29.7803	28.9292	28.9114	28.9864	28.7903	28.6737	28.9203	28.6784	28.5317	28.5576	28.4181	28.5756	28.4486	28.2249	28.4351	28.7281	29.1532	28.8913	28.6158	28.7446	28.6014
groL	60 kDa chaperonin	B0RN52	0.000305411	60	5.6.1.7	0042026;0005737;0051082;0005524	36.7958	36.658	37.0725	37.035	36.3021	36.4549	36.5774	36.5355	36.1368	36.0369	36.3	36.238	35.9094	35.9119	36.2188	36.2186	35.8416	35.946	36.073	35.8845	35.8723	35.9744	36.188	36.1144
poxB	Pyruvate dehydrogenase [ubiquinone]	B0RLX1	0.000317606	16	1.2.5.1	0005886;0048039;0030976;0042867;0008289;0050660;0052737;0000287					27.3152	27.8072	28.3219	27.3896	28.514	28.3888	28.4833	28.537	28.4503	28.626	28.3903	28.263	28.9072	29.1488	28.8318	28.9445	29.4513	29.4719	29.5456	29.5055
XCCB100_3018	Probable S-methyl-5-thioinosine phosphorylase	B0RX15	0.000322284	10	2.4.2.44	0006166;0017061	29.6705	29.7958	29.789	30.0101	29.0156	28.7358	28.8046	28.8784	28.7561	28.5687	28.942	28.3995	28.9034	28.9426	29.1719	28.5225	29.2697	29.2817	29.3624	29.5359	29.3296	29.2262	29.3631	29.2248
rpoZ	DNA-directed RNA polymerase subunit omega	B0RP99	0.000327794	9	2.7.7.6	0003899;0003677;0006351	31.0638	30.962	31.0989	30.6983	30.772	30.6855	30.7554	30.4136	30.9054	30.6682	30.7261	30.5671	30.8877	30.7486	30.6024	30.4389	30.2293	30.1864	30.0917	29.9604	30.0387	30.106	29.9624	30.0366
gltD	Glutamate synthase (NADPH), beta subunit	B0RLH3	0.000334811	19	1.4.1.13	0004355;0051539					27.7458	27.8817	28.286	27.7114	28.0975	28.2008	28.2859	28.2883	28.4658	28.482	28.6827	28.6324	27.0879	27.2897	27.2978	27.1948	27.0224
XCCB100_3308	TonB-dependent outer membrane receptor	B0RYF3	0.000334811	36		0009279	31.8673	31.6892	32.0458	32.1286	31.9454	31.8812	32.0984	32.087	31.9558	31.9276	32.1219	32.3382	32.2635	32.2239	32.542	32.3932	32.6403	32.6103	32.8615	32.7595	32.7515	32.6816	33.0754	33.0625
XCCB100_1625	Putative secreted protein	B0RR90	0.000357157	10		0016021					26.8234	26.7028	26.273	25.9528	27.8189	27.9471	27.231	27.6642	28.3409	28.1278	27.9732	28.1598	28.4237	28.5618	28.2049	28.2227	27.7313	27.6312	27.5334	27.3564
XCCB100_3911	Putative oxidoreductase	B0RWN9	0.000370859	18		0047834					26.3965	26.0814	26.0025	26.2917	26.6634	26.6917	26.9387	26.6404	27.0672	26.998	27.4911	27.4079	27.9346	28.2037	28.0389	27.507	27.3625	28.2076	27.9096	27.788
atpG	ATP synthase gamma chain	B0RWC3	0.000371378	18		0005886;0005524;0045261;0042777;0046933	31.8595	31.9525	31.7386	31.6827	31.2855	31.2207	31.077	31.0901	31.0585	31.0758	31.0796	30.9387	31.2521	31.275	31.0389	30.8485	31.0947	31.1716	30.9548	31.1695	31.1803	31.1676	31.0663	30.9957
XCCB100_0496	Putative exported protein	B0RMZ5	0.000372501	11			28.3112	28.7907	28.6538	28.4769	30.0026	29.5624	29.3166	29.533	29.7486	29.7392	29.5425	29.6975	29.8999	29.8198	29.5671	29.4198	29.6288	29.6626	29.564	29.4827	29.2668	29.3476	29.1398	29.2764
XCCB100_2563	Putative exported protein	B0RUK4	0.000382764	3			24.7482	25.4735			24.8606	24.754	24.8683		24.5499	24.6102	24.6244	24.6206	24.4026	24.8508	24.913	25.1167	23.9854	24.4002	24.4859		26.7065	26.9084	26.4617	26.1396
grpE	Protein GrpE	B0RVU3	0.000407813	10		0042803;0051087;0006457;0000774;0005737	31.6962	31.8375	31.6343	31.3836	31.1146	31.2535	31.1391	30.9268	31.027	30.7692	30.8487	30.9017	30.9066	30.8436	30.5469	30.7975	30.7728	30.6975	30.7573	30.4052	31.3222	31.0659	31.2276	31.2879
bmnA	Beta-mannosidase	B0RQ76	0.000417176	36		0005975;0004553;0005576	29.0457	28.7361	29.098	28.9956	29.3957	29.6971	29.533	29.5443	29.7612	29.7693	29.735	29.6093	29.6617	29.6571	29.6303	29.4962	29.6087	29.6078	29.4336	29.3133	29.6482	29.6163	29.6517	29.56
lpsI	Succinyl-CoA:3-ketoacid coenzyme A transferase subunit A	B0RVK4	0.000430624	10	2.8.3.5	0009103;0008260	26.7385	26.5349			27.7213	27.3323	27.6445	27.5204	27.1087	27.2485	27.5688	27.4364	27.8181	27.5858	27.8172	27.696	27.9291	27.716	27.9214	27.8732	27.7248	27.7526	27.6924	27.7135
rbsK	Ribokinase	B0RV63	0.000431847	11	2.7.1.15	0019303;0004747;0005737;0046872;0005524	30.7388	30.7123	30.9783	30.9437	30.1873	30.3004	30.3379	30.3463	30.1176	30.0212	30.0584	30.0634	30.1339	29.9575	30.2181	30.0913	30.3314	30.2009	30.4699	30.1745	30.3367	30.2578	30.6277	30.3287
pgl	6-phosphogluconolactonase	B0RSF8	0.000438885	11	3.1.1.31	0005975;0017057;0006098	29.711	29.7129	29.6216	29.5252	30.1104	30.2616	30.102	30.1554	30.2789	30.0884	30.0885	30.0779	30.1002	29.9742	29.8952	29.9944	29.859	29.8506	29.7564	29.7107	29.8675	29.8037	30.0029	29.8616
XCCB100_3126	VWFA domain-containing protein	B0RXC5	0.000465409	6			27.812	26.9182	27.3477	27.4264	29.5889	29.863	30.1037	30.344	30.2247	30.1769	30.5087	30.4191	30.2751	30.1994	30.4361	30.3856	30.0899	30.4563	30.8825	28.7652	29.7414	29.8387	30.8285	30.6972
XCCB100_1977	Protein carrying glycosyl hydrolase motifs	B0RS95	0.000479108	31		0005975;0016787	28.4587	28.1625	28.3024	27.5917	28.8934	29.0033	28.9941	28.9491	29.1735	29.0729	29.1175	29.0494	29.0441	28.9988	28.9848	29.011	29.0095	29.0255	28.9982	29.1654	29.1567	29.0926	29.1482	29.1344
XCCB100_2225	Glycosyltransferase	B0RSZ4	0.000484785	32		0016740	25.3521				28.7245	28.54	28.1272	28.6104	29.5983	29.4716	28.4297	28.6942	29.3026	28.8399	28.7152	28.6447	28.7423	27.9448	27.5441	28.7225	24.6439	23.355	25.4142
dpp	Exported dipeptidyl-peptidase	B0RNE8	0.000486976	22	3.4.14.5	0008236;0008239	26.7288	26.0169	26.1735		27.2041	27.4159	27.2906	27.6851	27.4987	27.5135	27.908	27.7589	27.5959	27.7243	27.8149	27.8902	27.4968	27.6797	27.5698	27.7959	27.5884	27.589	27.7929	27.5079
glcP	MFS family glucose/fructose importer	B0RTU9	0.000501661	6		0016021;0022857	25.6192	25.3168			26.2431	26.1903	26.1097		26.2988	26.553	26.2905	26.2753	26.724	26.55	26.5362	26.7116	27.2459	27.0819	26.8684	27.0055	26.7924	27.0164	26.7027	26.3766
pyrB	Aspartate carbamoyltransferase	B0RQN0	0.000510921	15	2.1.3.2	0006520;0004070;0016597;0044205;0006207	30.0584	30.0107	29.9585	29.9993	30.2853	30.1928	30.1581	30.1308	30.1394	30.0589	30.0544	30.0345	29.8711	29.8464	29.7683	29.8769	29.9411	29.8441	29.7618	29.831	29.985	29.8748	29.867	29.8083
suhB	Inositol-1-monophosphatase	B0RS19	0.000523619	13	3.1.3.25	0046854;0046855;0031564;0052832;0008934;0046872;0052833	28.2435	27.94	28.0584	28.2955	27.6406	27.4577	27.405	27.5925	27.5082	27.4265	27.4693	27.4048	27.4332	27.3661	27.4976	27.358	27.1484	27.3251	27.4344	27.2766	27.721	27.2934	27.5358	27.3796
infA	Translation initiation factor IF-1	B0RT36	0.000539248	6		0003743;0019843;0043022;0005737	28.5496	28.884	28.4828	28.5809	27.356	28.0149	28.1768	27.9614	28.0539	27.6909	27.959	28.0279	28.0222	27.4979	27.6751	27.7651	27.4113	27.1445	27.0153	27.5898	27.2212	27.0994	27.1052	27.0824
XCCB100_1585	Metallopeptidase	B0RR50	0.000543421	37		0004222;0046872	32.5394	32.3643	32.6968	32.5889	32.1294	32.4163	32.3743	32.2725	32.2051	32.1574	32.3533	32.2381	32.0698	32.0769	32.0719	32.2312	31.9494	31.9357	31.9911	31.9193	31.9198	31.9104	32.0251	32.0497
XCCB100_4371	Glucose-6-phosphate 1-epimerase	B0RMC8	0.000563044	23	5.1.3.15	0047938;0030246;0005975;0016798	28.7855	28.5789	28.0536	28.2573	29.0038	28.9361	28.8836	28.9692	29.1437	29.2247	28.9991	29.0339	29.2206	29.4454	29.2382	28.9964	29.3522	29.451	29.4603	29.5558	29.6061	29.6288	29.4339	29.3887
sod2	Superoxide dismutase [Cu-Zn]	B0RLV6	0.000567024	7	1.15.1.1	0004784;0046872	31.1472	30.8826	30.6551	30.5894	31.9001	31.8822	31.7561	31.5537	32.2686	32.4153	31.969	32.0153	32.6381	32.6836	31.9128	31.7975	32.6032	32.6335	32.3936	32.3693	32.7638	32.9683	32.234	32.4897
XCCB100_3855	Putative oxidoreductase	B0RWI3	0.000572569	20		0047834	30.763	30.3737	30.6096	30.3143	29.864	29.8508	30.0424	30.1315	30.3067	30.2941	30.6788	30.4871	30.6058	30.7336	30.7143	30.4279	30.926	30.9218	30.8569	30.7544	31.0362	30.9531	30.8281	30.8785
pdxK	Pyridoxal kinase	B0RVU0	0.000582426	9	2.7.1.35	0009443;0008478	27.8989	27.9724	27.8126	27.9703	28.6327	28.504	28.2309	28.6723	28.5671	28.7472	28.725	28.6609	28.5871	28.4831	28.5486	28.6013	29.0334	28.9685	28.8827	28.4397	29.1594	29.0293	28.8133	28.905
cpoB	Cell division coordinator CpoB	B0RPZ4	0.000600626	13		0070206;0043093;0030288	29.8809	30.2346	30.0764	30.0821	30.5159	30.5191	30.6644	30.4297	30.7081	30.6585	30.5908	30.545	30.5407	30.5803	30.6209	30.6169	30.5715	30.6301	30.6031	30.8275	30.6863	30.5743	30.6996	30.803
rpsM	30S ribosomal protein S13	B0RU61	0.000601059	18		0006412;0000049;0005840;0003735;0019843	31.7248	31.6817	31.5128	31.3876	31.4634	31.0547	31.4442	31.2926	30.8165	30.9825	31.058	30.8984	31.0401	30.9489	31.2083	31.1608	30.8233	30.7628	30.9894	31.035	30.6066	30.5956	30.7909	30.7587
XCCB100_2713	Putative 5-nucleotidase	B0RV05	0.000605962	15		0000166;0000287;0009117;0008253;0005737	26.1818	26.4245			26.363	26.4819	26.4907	26.4429	26.4662	26.3807	26.6861	26.3889	26.5487	26.3582	26.4892	26.7428	26.6944	26.7291	26.7544	26.8723	27.251	27.1042	27.1168	27.1385
cspB	Cold shock protein	B0RS09	0.000619519	6		0003676;0005737	33.1025	33.7269	34.0384	34.2491	32.7086	32.6018	33.0691	32.874	32.1103	31.9728	32.5336	32.4818	32.0241	32.0303	32.6225	32.4951	30.6047	30.3603	31.9701	32.0419	29.8791	29.8788	30.6255
XCCB100_0293	Aldo-keto reductase family oxidoreductase	B0RM37	0.000619519	20	1.1.1.-	0047834	31.4801	31.3711	31.3936	31.2977	31.116	30.9534	31.1275	30.8752	31.0585	30.9048	31.1293	30.9771	30.9244	30.9337	30.8085	30.5576	30.7227	30.7164	30.7584	30.8361	30.8093	30.6841	30.734	30.7131
cyoA	Cytochrome bo(3) ubiquinol oxidase subunit 2	B0RY25	0.000622539	11		0016021;0070469;0005886;0009486;0005507;0016682;0004129	30.9847	30.8478	30.51	30.2616	29.5514	29.2475	29.1774	29.1084	28.9396	29.435	29.117	29.3237	29.2235	29.3494	29.5014	28.8739	29.8603	29.8018	29.5247	29.8297	29.8642	29.7801	29.7156	29.3592
fabV	Enoyl-[acyl-carrier-protein] reductase [NADH]	A0A1X7QFT9	0.000634768	29	1.3.1.9	0050343;0051287;0006633;0016631;0004318	31.8675	31.7973	31.8275	31.9411	31.9031	31.9277	31.8358	31.953	31.8111	31.8271	31.7469	31.7651	31.6679	31.7747	31.6847	31.5819	31.5898	31.599	31.6542	31.6196	31.5282	31.656	31.6356	31.5499
mtnD	Acireductone dioxygenase	B0RSM4	0.000658319	10	1.13.11.53;1.13.11.54	0019509;0016151;0019284;0010308;0005506;0010309	29.2514	29.3452	28.9925	29.04	29.9537	29.8101	29.684	29.5468	30.1032	30.1469	30.0334	29.8464	30.0952	30.0038	29.7796	29.9731	29.9414	29.9603	29.8157	29.7523	30.0677	29.9151	29.8055	29.9269
XCCB100_1829	Putrescine-binding periplasmic protein	B0RRU5	0.000658319	14		0019808;0042597;0015846	25.5671				28.2442	27.4714	26.9432	26.8336	28.7552	28.3966	28.9264	28.6996	28.8461	28.807	28.9849	29.1034	29.4967	28.9045	29.3885	28.8062	29.3795	28.8438	29.2478	29.4966
nadM	Bifunctional NMN adenylyltransferase / NUDIX hydrolase	B0RNQ4	0.000666332	17	2.7.7.1;3.6.1.-	0016787;0009058;0000309	25.4143	26.2152	25.43		27.0822	26.6046	26.7946	26.5714	25.862	26.8859	25.4905	26.241	26.4529	26.9763	26.8662	27.0428	27.6162	27.6905	27.8501	27.5254	28.2142	28.23	27.8622	27.7224
wxcD	Glycosyltransferase	B0RVM2	0.00076107	13	2.4.1.-	0016757	28.1019	27.5811	27.7676	28.2381	27.6657	27.7214	27.2328	27.4907	27.3649	27.4395	27.4741	27.1156	27.106	27.0503	27.1803		26.7339	26.463	26.8195	26.6664	26.1746	26.4265
XCCB100_0515	Uncharacterized protein	B0RN14	0.000789454	5			28.4867	28.4478	28.2313	28.3622	27.8153	27.6344	27.4862	27.1179	27.0778	27.2563	27.3344	27.1765	27.4875	27.4952	27.4379	26.9466	26.7951	26.8788	27.1391	26.9586
dctA	C4-dicarboxylate transport protein	B0RP10	0.000795397	4		0006835;0015293;0005886;0016021	28.7913	28.8766	28.5085	28.3551	26.1238	26.4544	25.2381	25.1093	25.9982	25.0344	24.7481		25.9389	25.0851	24.8017	24.3803	25.6991	25.0758	25.2956		24.3584	24.2821
ilvB	Acetolactate synthase	A0A0R4J687	0.000830045	18	2.2.1.6	0050660;0003984;0030976;0000287;0009099;0009097					29.0363	29.3067	29.1188	28.9717	29.0322	28.9414	28.8255	29.0303	29.2583	29.0162	29.1999	29.0273	28.1596	28.0995	27.7872	28.2464
thrS	Threonine--tRNA ligase	B0RRG9	0.000834412	34	6.1.1.3	0005524;0005737;0004829;0046872;0006435;0000049	31.1374	31.366	30.9642	31.1374	30.8423	30.7629	30.572	30.59	30.4311	30.4681	30.4809	30.2775	30.4235	30.5193	30.3693	30.3507	30.5197	30.5062	30.3954	30.6376	30.6353	30.5306	30.3075	30.3206
engXCA	Endoglucanase	A0A0R4J7U9	0.000877943	13	3.2.1.4	0008810;0030245;0030247	28.3771	28.3979	28.5098	28.4874	28.0395	27.4689	27.5204	27.3379	28.2414	28.288	28.1621	27.9989	28.4539	28.4484	27.9451	27.879	25.3524
XCCB100_2027	Putative RNA-binding protein	B0RSE5	0.000894633	32		0006139;0003676	30.3062	29.8	29.6764	29.6386	27.4165	28.3821	26.948	27.3197	25.6625	25.4693	25.8101	24.4467	24.6167	25.4977			23.0477
XCCB100_3841	Uncharacterized protein	B0RWG9	0.00090569	3			26.804	26.2284	26.3008		25.3545	25.2575			24.8574	25.2934	25.2084	25.384	25.2383	25.6043	25.5919	25.2278	26.4921	26.5307	26.7878	26.4705	26.3068	25.9184	26.1106
glpK	Glycerol kinase	B0RMN0	0.000906011	16	2.7.1.30	0006072;0004370;0005524;0006071;0019563	28.4477	28.3855	28.4323	28.3855	27.276	27.219	26.8298	27.3743	27.2479	27.5383	26.5946	27.2394	27.4088	27.5716	27.4549	27.3901	28.0854	27.8748	27.7135	27.5386	27.9422	28.1671	28.0713	27.9087
XCCB100_3762	Phasin-family protein	B0RVN8	0.000911466	6							26.1353	28.6583	27.6987	27.4681	25.6547				26.7212	26.2343	26.5717		30.94	30.2065	31.3772	30.826	30.989	31.8205	31.6368	31.9648
XCCB100_2843	Putative exported protein	B0RVY6	0.000918555	11			27.2854	27.4919	26.877	27.4455	25.7664	25.5656	25.7722	26.0087	25.2995	25.1224	25.6138	25.7683	25.208	25.2022	25.3473		25.0623
XCCB100_2875	Outer membrane lipoprotein	B0RW18	0.000949146	4		0019867					27.9729	27.4878	27.5407	27.7001	28.0893	28.1057	28.0371	28.2597	27.8897	28.1568	27.7894	27.797	28.7163	28.4477	27.9826	28.6263	29.7087	29.1365	29.2131	30.0065
XCCB100_4086	Histone H1-like protein	B0RXR9	0.000949146	15			29.4028	29.3121	29.3342	28.1726	30.7035	30.564	31.033	30.7214	30.4336	30.701	31.0255	31.0182	30.7987	30.9611	30.8039	31.1293	30.6536	30.8794	31.0755	31.4311	30.518	30.7454	30.8518	31.0186
cah2	Carbonic anhydrase	B0RW22	0.000951131	10	4.2.1.1	0015976;0008270;0004089	26.7025	26.2592	26.5799	26.186	27.2948	27.4255	26.9084	27.0061	27.471	27.8327	27.7089	27.4371	27.8255	27.8184	27.5006	27.3488	27.9723	27.9675	27.4345	27.8663	27.7219	27.8566	27.4232	27.6253
XCCB100_3489	Putative thioredoxin	B0RUB2	0.000973411	6		0016491;0016209	27.6402	27.7485	27.4791	27.7436	27.9405	27.9188	28.1547	28.1086	27.996	27.9535	28.187	28.0354	28.045	28.2696	28.2212	27.9899	28.47	28.476	28.2818	28.2045	28.8485	28.4388	28.4073	28.6518
parC	DNA topoisomerase 4 subunit A	B0RW45	0.00100584	29	5.6.2.2	0006265;0007059;0005524;0019897;0003918;0003677;0005694	30.2709	30.3523	29.8579	29.8337	29.3507	29.2629	29.0603	28.9822	29.1465	29.2429	28.9331	28.9828	29.0506	29.2527	28.9351	28.8367	28.8066	28.9971	28.6479	29.0343	29.1094	29.0582	28.7526	28.6219
zwf1	Glucose-6-phosphate 1-dehydrogenase	B0RSG0	0.0010277	20	1.1.1.49	0006006;0050661;0006098;0004345	30.8921	30.9845	30.753	30.861	30.6617	30.6588	30.6152	30.6886	30.2775	30.328	30.4937	30.4028	30.5867	30.4355	30.4487	30.5236	30.7499	30.687	30.649	30.64	30.7843	30.6543	30.6082	30.5817
glmS2	Glutamine--fructose-6-phosphate aminotransferase [isomerizing]	B0RWA9	0.00102774	20	2.6.1.16	1901137;0004360;0006541;0005975;0097367;0005737	28.5556	28.5411	28.2606	28.5543	27.6976	27.7786	27.8002	27.6716	27.9006	27.5739	27.8214	27.5034	27.6141	27.5049	27.7189	27.3478	27.8785	27.4743	27.491	27.7082	27.8324	27.7617	27.5795	27.7583
frr	Ribosome-recycling factor	B0RW69	0.00107436	16		0006415;0005737	31.4982	31.7823	31.6478	31.5985	31.4924	31.4189	31.61	31.4231	31.2311	31.2746	31.1606	31.2887	31.1335	31.12	31.1805	31.28	30.8974	30.948	30.9787	31.1958	31.3257	31.0188	31.1478	31.182
XCCB100_3217	Cell division inhibitor MinD	B0RY62	0.00109179	22		0051301;0005524	31.5996	31.467	31.7036	31.7229	30.8524	31.0117	31.0934	30.9793	30.6169	30.742	31.0973	30.9987	30.7951	30.8816	30.9799	30.7982	31.0268	31.0191	31.1331	31.2409	31.1228	31.0457	31.1648	31.1927
XCCB100_4216	Universal stress protein	B0RYP9	0.00121148	7		0005737	26.8627	27.3041	27.168	26.5734	28.3059	28.0475	27.7475	27.4921	28.5737	28.4193	28.2624	28.1935	28.7988	28.907	28.152	28.0117	29.0868	29.2414	28.5719	29.2968	29.3398	29.1286	29.0446	28.4345
XCCB100_1354	Nucleotide-binding protein xcc-b100	B0RQG9	0.00123072	18		0005525;0005524	27.0131	26.9672	27.126	26.8888	27.5183	27.5192	27.7913	27.4872	27.2901	27.7498	27.5836	27.6277	27.563	27.5791	27.6131	27.8565	27.8567	27.9803	27.8524	28.3726	28.1625	28.0593	27.968	27.8149
mutS	DNA mismatch repair protein MutS	B0RXD1	0.00126239	31		0006298;0030983;0003684;0005524	28.8539	28.8495	28.8931	29.4407	27.5076	27.1848	27.5048	27.3596	26.8324	26.0799	27.2641	27.3572	26.4189	26.7453	26.5766	26.9397	26.0793	26.508	27.3135	27.0747	26.5192	26.9087	27.0728
sucD	Succinate--CoA ligase [ADP-forming] subunit alpha	B0RPR0	0.00126683	20	6.2.1.5	0006099;0004775;0000166	33.6646	33.7038	33.6104	33.6409	33.4031	33.19	32.9634	33.3188	32.8668	33.2127	32.8022	33.0527	32.8105	33.0514	32.8819	32.9594	32.8443	32.9689	33.076	33.11	32.9418	32.8329	32.6872	32.8725
XCCB100_1335	Putative secreted protein	A0A1X7QEU3	0.00127655	7			26.8088	26.7332	26.6914	26.4651	27.9188	27.9747	27.7477	27.7974	27.9664	27.7914	27.6389	27.6153	27.6478	27.7734	27.2652	27.6811	27.3267	27.5381	27.1998		27.0328
tal	Transaldolase	B0RUE4	0.00128568	30	2.2.1.2	0006098;0005737;0005975;0004801	32.2621	32.1858	32.3387	32.3401	32.0783	32.0269	32.2714	32.1979	32.2539	32.295	32.3061	32.3186	32.2482	32.3416	32.2804	32.2813	32.2899	32.4499	32.5851	32.6421	32.6888	32.6205	32.7601	32.7792
XCCB100_3032	Signal peptidase I	A0A0R4J740	0.00130561	16	3.4.21.89	0016021;0006465;0004252	28.9012	28.9058	28.7179	28.8837	27.9685	28.1171	28.2283	28.287	28.1448	27.6773	28.1267	27.8825	27.9583	28.0411	27.923	27.8457	28.2003	28.1397	28.1625	28.4377	27.8913	28.1303	28.3508	28.1109
XCCB100_3386	Glutaredoxin	B0RU09	0.00131839	6		0004362;0097573;0045454;0005737	27.9292	27.5595	27.1063	27.4427	28.7956	28.4396	28.4072	28.1563	28.6479	28.2062	27.8113	27.9147	28.469	28.0085	27.7341	28.5274	27.2163	27.1618	26.8756		25.9076	25.8299
mxaF1	Exported alcohol dehydrogenase (Acceptor)	B0RNM0	0.00135833	19	1.1.2.7	0016020;0005509;0052932;0052930;0052931									27.3386	27.5125	27.7167	27.6275	28.082	28.2036	28.3372	28.1102	27.8687	28.1593	28.1775	28.2184	26.855	26.9563	26.4889
XCCB100_1883	Uncharacterized protein	B0RS01	0.00138462	8		0006355	28.5407	28.2702	28.7306	28.6371	29.1536	29.5706	29.6893	29.6948	29.6496	29.5245	29.7293	29.6219	29.2201	29.3262	29.4648	29.4292	29.0666	29.0093	29.3326	28.926	29.1739	29.1592	29.455	29.5181
pnp	Polyribonucleotide nucleotidyltransferase	B0RRB8	0.00138941	55	2.7.7.8	0000287;0005737;0003723;0004654;0006396;0006402	33.3832	33.2566	33.2476	33.5525	32.8412	32.8396	32.856	32.8288	32.7219	32.7492	32.902	32.8104	32.7201	32.8669	32.8665	32.5806	32.7736	32.8445	32.7552	32.9247	32.959	32.7645	32.7203	32.8845
XCCB100_4347	Putative acid phosphatase	B0RZ31	0.0015823	14		0009279	29.0773	29.1874	29.0624	29.0001	28.6587	28.7475	28.7897	28.6822	28.8153	28.6953	28.8204	28.5332	28.5709	28.5893	28.4001	28.4265	28.6124	28.4396	28.3541	28.5238	28.6024	28.4363	28.5941	28.3121
XCCB100_1378	M20	B0RQJ3	0.00160356	22		0016787	30.7282	30.6964	30.5149	30.7244	30.3222	30.2341	30.3045	30.143	30.1791	30.2556	30.155	30.1964	30.3335	30.4188	30.2639	30.137	30.3926	30.4259	30.4553	30.4078	30.6224	30.517	30.4789	30.4319
XCCB100_0402	Uncharacterized protein	A0A1X7QFG2	0.00161833	8			27.792	27.2318	27.441	27.5743	28.7486	28.9393	28.4228	28.3958	29.176	28.8374	28.7327	28.6225	29.1433	29.0029	28.6513	28.6841	29.003	29.0615	28.5088	28.4621	29.0853	29.0253	28.7403	28.8279
rmlA	Glucose-1-phosphate thymidylyltransferase	B0RVK9	0.00162664	16	2.7.7.24	0008879;0019305;0046872;0009243;0045226	29.6722	29.6631	29.427	29.6225	30.1815	30.1714	30.1069	30.1188	30.1921	30.0665	30.0672	30.1714	30.2294	30.2225	29.896	29.9176	30.0987	30.19	30.2134	30.3392	30.3597	30.18	30.3504	30.1702
rplC	50S ribosomal protein L3	B0RU82	0.00166214	19		0019843;0005840;0006412;0003735	33.0623	33.1006	32.359	32.7801	32.2029	31.7845	31.6265	31.7818	31.3553	31.7844	31.1997	31.4173	31.8721	31.9703	31.8365	31.7148	32.014	31.9815	31.8189	32.1952	31.612	31.6125	31.1081	31.2445
mdh	Malate dehydrogenase	B0RU49	0.00168679	28	1.1.1.37	0005975;0030060;0006099;0006108	33.2862	33.3655	33.3314	33.3078	32.9817	32.9452	32.9344	32.8452	32.8285	32.8178	32.9527	32.7376	33.0353	32.9561	32.9424	32.7618	33.0896	33.0982	33.065	32.8543	33.0936	33.1994	33.1967	33.1549
XCCB100_1474	Uncharacterized protein	B0RQT9	0.00168947	13							26.225	26.4213			27.1304	26.8218	26.7308		27.0088	27.1685	27.0511	27.1026	27.1518	26.9986	27.1999	27.3148	27.6237	27.5897	27.6718	27.4756
fabF1	3-oxoacyl-[acyl-carrier-protein] synthase 2	B0RYI3	0.00172908	21	2.3.1.179	0033817;0004315;0006633	31.9119	31.8957	32.0969	32.0474	31.4568	31.614	31.6193	31.7429	31.3212	31.3089	31.4502	31.2785	31.4395	31.3133	31.4081	31.2357	31.3999	31.464	31.5592	31.1588	31.2832	31.4264	31.5193	31.5186
dcd	dCTP deaminase	B0RR56	0.00189169	10	3.5.4.13	0000166;0008829;0006229;0006226	29.2175	29.1015	28.9157	28.9786	28.4829	28.3921	28.4405	28.1786	28.2396	28.2185	28.3417	28.2279	28.4583	28.5118	28.3005	28.0062	28.4255	28.6124	28.5054	28.7055	28.6775	28.6297	28.5238	28.6431
fadA3	Acetyl-CoA C-acetyltransferase	B0RX02	0.00189449	16	2.3.1.16	0003988	30.5207	30.5585	30.3721	30.3442	30.0797	30.0177	30.1679	30.0554	29.9251	29.8282	30.1099	29.8376	29.8582	29.8525	29.9765	29.679	30.0804	29.9828	29.9606	30.0535	30.1325	29.953	29.9712	29.9983
XCCB100_1230	Type IV pilus response regulator PilH	B0RQ43	0.00190037	7		0000160	27.6693	27.7329	27.692	27.6681	28.232	28.1729	28.2034	27.9566	28.1605	28.1453	27.9525	28.1172	27.7875	27.8284	27.6132	27.7311	27.5319	27.5146	27.6075	27.855	27.7337	27.4276	27.5973	27.4345
zipA	Cell division protein ZipA	B0RUY4	0.00191566	19		0043093;0032153;0090529;0005887	28.503	28.5725	28.242	28.1483	28.6247	29.215	28.9245	28.9377	29.1593	29.2672	29.0647	28.9323	29.3809	29.2517	29.2324	29.2818	29.397	29.3909	29.3426	29.717	29.6074	29.4242	29.0917	29.2262
thiC	Phosphomethylpyrimidine synthase	B0RP37	0.00193646	21	4.1.99.17	0009228;0008270;0009229;0016830;0051539					26.4387	26.6811	26.0559	26.4021	27.7633	27.4867	27.9193	27.3851	28.4754	28.4685	28.4161	28.3683	27.0498	27.6705	27.2502	26.464	26.0367	26.4792	26.696	25.4722
pykA	Pyruvate kinase	B0RPF3	0.00195778	28	2.7.1.40	0000287;0016301;0004743;0030955;0005524	31.9134	31.6544	31.8012	31.9258	31.776	32.0018	32.0087	31.978	31.9282	32.1376	32.1284	32.0239	32.0264	32.1979	32.1346	32.0057	32.2767	32.3288	32.3906	32.2616	32.3331	32.3326	32.2921	32.2823
pdhB	Pyruvate dehydrogenase E1 component beta subunit	B0RMW2	0.00196566	14	1.2.4.4;1.2.4.1	0004739;0003863	27.6134	28.0333	27.8713	27.638	27.7182	27.6544	27.4361	27.5408	26.7196	27.0055	26.8588	26.7831	26.6733	26.4937	26.4624	26.1968	26.0814	26.7291			27.2801
XCCB100_2308	Nitrite reductase [NAD(P)H] small subunit	B0RT77	0.00203739	7	1.7.1.4	0051537;0008942;0046872;0042128					28.606	29.0992	29.4783	29.6439	30.0621	30.3789	30.4791	30.5194	30.4463	30.442	30.569	30.5923	30.1015	29.83	30.0308	29.0512	27.8167	28.4737	28.4731	28.6333
XCCB100_4089	Putative membrane protein	B0RXS2	0.00211146	2		0016021					27.1439	26.9008	26.8863		27.4374	27.6311	27.4219	27.2906	27.5091	27.3888	27.2533	27.1578	27.7607	27.7299	27.6043	27.4954	28.0764	27.9832	27.8552	27.9337
pepN	Aminopeptidase	B0RPH2	0.00215752	25	3.4.11.-	0008237;0004177;0008270	28.2825	28.0924	27.9322	27.9228	27.9182	27.8541	27.6444	27.696	27.6656	27.5565	27.4773	27.4704	27.4729	27.3953	27.3076	27.3831	27.579	27.4639	27.1642	27.4079	27.5186	27.3975	27.4753	27.3815
bamD	Outer membrane protein assembly factor BamD	B0RPR5	0.00215972	19		0051205;0043165;0009279	29.9897	29.7729	29.744	29.8482	29.2661	29.4287	29.0455	29.3004	29.2411	29.1845	29.063	29.1362	29.6915	29.4033	29.2985	29.308	29.5824	29.548	29.6116	29.6082	29.6356	29.6298	29.6411	29.5019
XCCB100_0103	Putative modulator of DNA gyrase	B0RLK4	0.00217972	24		0008237	27.7699	25.9595	27.5653	27.072	28.1963	28.3246	28.2849	28.6451	28.732	28.7516	28.816	28.6669	29.09	28.9558	28.7269	28.8332	29.2355	29.1809	29.2754	28.8407	28.952	29.281	29.0237	29.1108
XCCB100_1425	Octaprenyl-diphosphate synthase, probable	B0RQP0	0.00220112	12	2.5.1.-	0008299;0016740	29.3246	29.4007	29.3532	29.522	29.0588	29.0956	29.2049	29.2665	28.7451	28.969	28.9239	29.1166	28.8317	28.6891	28.7443	28.7236	28.8871	28.9303	28.7087	28.6883	29.0009	28.6509	28.7067	28.8926
aceF	Acetyltransferase component of pyruvate dehydrogenase complex	B0RWD4	0.0023208	39	2.3.1.12	0045254;0006096;0004742	33.5012	33.3067	33.661	33.6433	32.8043	32.9594	33.0363	33.0619	32.6397	32.5684	32.776	32.8952	32.6863	32.6773	32.9244	32.8128	32.7923	32.8808	33.1107	32.9072	32.8234	32.8968	33.0558	33.1009
XCCB100_4072	3-phosphate/5-hydroxy nucleic acid ligase	B0RXQ3	0.0023484	15	6.5.1.8	0046872;0005525;0008033;0008452	29.5128	29.4389	29.1173	29.3492	28.5292	28.3357	27.7549	28.1681	28.6188	28.5542	28.4656	28.5735	28.9823	28.7393	28.6986	29.3295	29.6046	29.1189	29.1579	29.8183	28.4036	28.0901	27.93	28.3989
htpX	Protease HtpX	B0RS04	0.00243396	11	3.4.24.-	0008270;0004222;0005886;0016021	26.4283	26.5323	26.0677	26.6838	26.6302	25.9699	26.0147	25.7063	26.0025	26.574	26.2328		26.6333	26.6316	25.7417		26.6174	27.0703	26.5423	26.623	28.3471	28.5731	28.0818	27.811
XCCB100_0762	Two-component system response regulator	B0RNR6	0.002483	12		0000160	29.4818	29.6245	29.4534	29.4612	30.2551	29.9723	29.8749	29.921	30.1713	30.0266	30.2152	29.9542	30.0321	30.1358	30.0012	29.9631	29.8906	29.8965	29.871	29.687	30.3082	30.0346	30.2741	30.1696
virB4	Type IV secretion system energizing component VirB4	B0RRF0	0.00253899	25		0005524	27.672	27.8412	26.5378	27.107	28.8055	28.9712	28.323	28.6988	28.7166	28.2581	28.1257	28.2373	28.6639	28.1588	27.8507	28.5039	28.4209	28.0066	27.2937	27.9231	25.2081	25.7778
rpsF	30S ribosomal protein S6	B0RUY9	0.00256244	14		0003735;0019843;0006412;0005840	32.3888	32.4471	32.2657	32.1463	32.2875	32.2758	32.1348	31.9576	32.1272	32.126	31.8957	31.9001	32.1067	32.0026	31.8657	31.7508	31.6741	31.6827	31.4355	31.8201	31.5331	31.6748	31.3819	31.4428
XCCB100_1804	Efflux pump membrane transporter	B0RRS1	0.00273456	33		0015562;0005886;0042908;0016021	30.6736	30.8232	30.692	30.9543	30.3267	30.3681	30.4979	30.4073	30.3524	30.3405	30.5539	30.3488	30.3892	30.431	30.4702	30.4253	30.8055	30.7049	30.6639	30.8625	30.8269	30.6918	30.6291	30.7098
rplY	50S ribosomal protein L25	B0RU99	0.00279437	10		0006412;0003735;0008097;0005840	33.1775	33.5142	32.8911	32.9244	32.4987	32.4432	32.2272	32.2579	32.1649	32.1413	31.8391	31.7769	32.1927	32.273	32.0093	31.9724	32.0546	32.1263	31.6861	32.2247	31.9717	32.0169	31.3632	31.455
kbl	2-amino-3-ketobutyrate coenzyme A ligase	B0RU37	0.00279437	20	2.3.1.29	0019518;0016874;0008890;0009058;0030170	30.5573	30.567	30.49	30.4051	29.7765	30.0221	29.919	30.1005	29.8701	29.7698	30.0054	29.9633	29.9768	30.0233	30.0105	29.8712	30.2034	30.1639	30.24	29.9024	30.1854	30.1967	30.2489	30.1031
XCCB100_0817	Uncharacterized protein	B0RNX3	0.00298289	10							27.0616	26.6404	27.3637	27.3012	27.4338	27.4758	27.7138	27.5316	27.9348	28.0336	27.8085	27.9082	28.1612	28.0817	28.1272	28.0335	28.4063	28.0081	28.3046	28.0328
XCCB100_3693	Type II secretion system core protein G	B0RVG8	0.00308296	7		0015628;0015627;0005886;0016021	27.7339	27.8157	27.3536	27.3016	28.7774	28.2661	28.3402	28.3593	28.6382	28.4544	28.7036	28.6027	29.0243	28.7818	28.6069	28.5457	28.9568	28.9693	28.5354	29.0971	28.9687	28.778	28.3304	28.5216
XCCB100_1887	Putative sensor protein	B0RS05	0.00309389	25			28.0207	28.2558	28.007	28.1515	28.3733	28.1	27.6594	28.0496	28.2629	28.5027	28.2984	28.2172	28.5001	28.6017	28.4806	28.4128	28.7363	28.9019	28.6123	28.9902	29.0109	29.0157	28.8646	28.6906
XCCB100_1813	Uncharacterized protein	B0RRT0	0.00309992	12		0016021					26.3124	26.4565	26.5531	26.3466	26.3615	26.5284	26.8225	26.7214	26.9753	26.6137	26.6701	26.5949	26.9912	27.0478	26.8715	27.0091	27.4748	27.3219	27.3201	27.1788
ppc	Phosphoenolpyruvate carboxylase	B0RV74	0.0032789	44	4.1.1.31	0006099;0006107;0000287;0015977;0008964	29.0573	28.6385	29.0166	29.3019	29.8724	29.7096	29.7148	29.7628	29.6722	29.5988	29.8025	29.6138	29.5929	29.5907	29.572	29.5158	29.5732	29.4438	29.5552	29.4799	29.657	29.5178	29.7215	29.6094
lpd1	Dihydrolipoyl dehydrogenase	B0RVT0	0.00338444	36	1.8.1.4	0004148;0045454;0050660	32.6894	32.7764	32.7647	32.8838	32.3687	32.3127	32.4077	32.4797	32.2389	32.305	32.3854	32.3683	32.3537	32.4668	32.3994	32.1539	32.5303	32.6168	32.5254	32.6523	32.8336	32.682	32.5888	32.5973
dacC	Serine-type D-Ala-D-Ala carboxypeptidase	B0RNP5	0.00341321	21	3.4.16.4	0071555;0009002;0008360;0009252	30.505	30.2188	30.6765	30.7416	29.8349	30.0289	29.7371	29.8091	29.859	29.8034	29.877	29.8836	29.834	29.7195	29.8097	29.7906	29.991	29.8496	29.9686	29.8711	29.7476	29.8253	30.0174	30.12
XCCB100_1318	Putative PspA/IM30 family protein	B0RQD3	0.0035112	18			31.0019	30.8933	30.5611	30.6128	31.8974	31.5394	31.5822	31.585	31.7192	31.7055	31.3216	31.5412	31.503	31.5064	31.509	31.5472	31.129	31.2916	31.3966	31.5273	31.3449	31.3036	31.1187	31.1945
XCCB100_3601	Exported peptide hydrolase	B0RV75	0.00358518	22		0008236	25.3627				27.7299	27.6507	27.5486	27.4974	27.9079	27.9225	27.5007	27.5283	27.374	27.5082	27.0742	27.6904	27.8343	27.3672	27.6223	27.5906	26.8252	26.3181	26.5158	27.2062
ech1	Enoyl-CoA hydratase/isomerase family protein	B0RV18	0.00362438	9	4.2.1.17	0004300;0016853	28.9627	29.2535	29.1705	29.2216	28.5259	28.2021	28.6113	28.5436	27.7248	28.2983	28.3502	28.3472	28.1514	27.9963	28.3515	28.2035	28.1935	28.3303	28.4515	28.101	28.2992	28.321	28.3657	28.4615
XCCB100_2508	Exported beta-galactosidase-like glycoside hydrolase	B0RTV4	0.00376032	11	3.2.1.23	0009341;0005975;0004565	25.762	25.6552			27.0753	26.7743	26.7685	26.7897	27.5295	27.5142	27.0766	26.8589	27.4552	27.6617	27.1541	27.3035	27.6206	27.3787	27.0386	27.4762	27.6225	27.1612	27.2405	27.2895
waaN	Lipid A acyltransferase	B0RWP7	0.00377719	13	2.3.1.-	0005886;0016021;0009103;0016746	26.9361	27.1949	26.9711	27.2904	26.6464	26.6301			27.2987				26.8071	26.9419	26.8219		27.2459	27.1353	27.2329	27.1292	27.6892	27.4778	27.7491	27.7505
secY	Protein translocase subunit SecY	B0RU62	0.00379233	6		0043952;0006605;0016021;0065002;0005886	28.9859	28.7879	28.62	28.6913	27.963	27.7121	27.7478		27.5402	27.6935	28.0034	27.5447	27.9714	28.0216	28.0795	27.8501	28.0833	27.9854	27.7904	28.4627	27.9925	27.9074	27.816	27.9946
trmJ	tRNA (cytidine/uridine-2-O-)-methyltransferase TrmJ	B0RS20	0.00384391	7	2.1.1.200	0008033;0008173;0003723;0005737	27.5032	27.5244	27.4113	27.2702	26.8708	26.6382	27.0153	27.0722	26.6572	27.0017	26.7772	26.8448	26.7681	26.6777	26.4761	26.6404	26.4445	26.8311	26.4353	26.5373	26.7551	26.668	26.4188	26.3644
XCCB100_4236	Putative membrane protein	B0RYR9	0.00392643	21			28.2616	28.5084	28.2687	28.2421	28.3402	28.3373	28.4352	28.2154	28.2319	28.1899	28.1663	28.0182	28.0138	28.038	28.0949	27.9869	27.8021	27.8034	27.6017	27.3358	27.6091	27.3494	27.1415	26.5022
xanA	Phosphohexose mutases	B0RVK5	0.00395123	38	5.4.2.8;5.4.2.2	0004614;0000287;0009298;0004615;0009103	32.6506	32.6307	32.6975	32.6007	32.9072	32.7756	32.7069	32.7073	33.1685	33.079	32.9935	32.8202	33.0668	33.0239	32.805	32.797	33.1707	33.1761	32.9618	33.175	33.4255	33.2884	33.2232	33.1706
XCCB100_4178	Ribonucleoside-diphosphate reductase	B0RYL1	0.00397584	44	1.17.4.1	0005524;0006260;0004748	31.0885	31.1159	30.6762	30.8792	30.1745	30.4559	30.1901	29.8695	30.0095	30.386	30.1208	29.686	29.9208	30.651	30.435	29.7034	29.0423	29.9719	29.5341	28.2901	26.4215	27.9637	28.5801	25.9859
ohr	Organic hydroperoxide resistance protein	B0RM30	0.00411131	7		0006979	30.4692	29.8979	30.4207	30.5715	30.4139	30.4231	30.7345	30.7703	30.2281	30.2931	30.2834	30.442	30.1752	30.1463	30.3358	30.4503	31.1277	30.8989	31.2188	31.0735	30.8252	31.21	31.099	31.2485
XCCB100_4180	Putative acetyltransferase (GNAT) family protein	B0RYL3	0.00413683	15		0008080;0005524	25.4833	25.5315	25.3206		25.6916				25.9147	26.0256	26.071	25.8257	25.9705	26.0173	25.9944	25.8198	25.9578	26.079	26.0355	26.0053	26.2371	26.5225	26.1712	26.2327
cheB1	Chemotaxis-specific protein-glutamate methylesterase	B0RQ47	0.00417977	6	3.1.1.61	0000156;0005737;0006935;0008984	28.1368	27.9794	28.0321	28.0425	28.1694	28.2021	28.3292	28.2341	27.9504	27.9131	28.2611	28.3183	27.8819	27.7415	27.9179	27.8067	27.6292	27.3862	27.6362	27.7948	27.5292	26.9871	27.5122	27.4763
efp	Elongation factor P	B0RS24	0.00429507	12		0003746;0005737	32.2469	31.987	32.4361	32.4202	31.7412	31.9591	32.0983	31.9509	31.7287	31.6806	31.7607	31.7174	31.5594	31.4311	31.7954	31.8621	31.4958	31.4312	31.7603	31.7238	31.0548	31.2732	31.4915	31.2646
nusA	Transcription termination/antitermination protein NusA	B0RRB3	0.00431294	32		0000166;0003700;0006353;0003723;0005737;0031564	32.4636	32.26	32.5023	32.6001	32.0485	32.191	32.2078	32.0985	31.7051	31.8184	31.912	31.8994	31.8768	31.9557	31.8865	31.9399	31.9542	32.0398	32.1218	31.9282	31.4551	31.825	31.9118	31.8985
XCCB100_2951	Putative secreted protein	B0RW94	0.00431446	16			28.2231	27.8635	27.799	27.9235	27.586	27.9385	27.7766	27.8663	27.795	27.655	27.4916	27.7358	27.4574	27.4922	27.5645	27.4752	27.2019	27.2727	27.1441	27.4765	27.383	27.1949	27.3009	27.0407
folH	Exported glutamate carboxypeptidase II	B0RNI3	0.00451431	33	3.4.17.21	0004181	30.5808	30.6192	30.2509	30.322	31.073	30.9773	30.7231	30.8698	30.9261	30.9017	30.7971	30.6903	30.9025	30.9675	30.6708	30.6517	30.803	30.8281	30.5719	30.8458	30.2941	30.1973	29.9299	29.9457
carA	Carbamoyl-phosphate synthase small chain	B0RSP6	0.00460612	15	6.3.5.5	0044205;0006207;0006541;0006526;0004088;0005524	30.4959	30.3134	30.2192	30.19	29.8514	29.8313	29.7805	29.9287	29.7592	29.8192	29.7652	29.6363	29.8834	29.9307	29.6825	29.6823	29.9566	29.8571	29.7539	29.8467	30.0461	29.9008	29.8465	29.9514
XCCB100_2380	Putative pterin-4-alpha-carbinolamine dehydratase	B0RTH5	0.00463792	6	4.2.1.96	0006729;0008124	28.993	29.1206	28.6748	28.4748	29.678	29.4154	29.3376	29.1834	29.8031	29.7239	29.6131	29.2484	29.9081	29.8793	29.7255	29.6866	30.2241	30.0363	29.723	30.1355	30.2907	30.1591	29.6943	30.0097
garR	2-hydroxy-3-oxopropionate reductase	B0RM77	0.00469433	13	1.1.1.60	0050661;0051287;0008679	28.6237	28.7572	28.7799	28.504	28.3866	28.451	28.3962	28.0932	28.8028	28.737	29.0022	28.7035	28.9691	28.9962	28.8448	28.686	28.9513	29.0765	28.7706	28.9657	29.2013	29.0385	29.0216	29.1317
trpB	Tryptophan synthase beta chain	B0RR84	0.0051444	20	4.2.1.20	0004834	30.2685	30.2765	30.29	30.3577	30.1211	29.8509	30.0309	29.9994	29.4558	29.916	29.6469	29.8456	29.616	29.6062	29.7263	29.7677	29.5394	29.6709	29.855	29.6635	29.9939	30.0279	29.9772	29.8118
XCCB100_3943	Protease 4	A0A0R4J7P8	0.00514999	18	3.4.21.-	0006465;0016021;0008233;0005886	29.1353	29.3261	29.255	29.2395	28.9855	28.8619	28.9273	28.953	28.9642	28.6315	29.0442	29.0392	28.722	28.7089	28.8506	29.1221	28.6231	28.6022	28.6548	28.9203	28.5125	28.2542	28.2775	28.4572
XCCB100_3757	Tfp pilus assembly protein	B0RVN3	0.0052154	20		0005524	29.3807	29.3422	29.2926	29.3096	29.5285	29.6923	29.643	29.5494	29.7283	29.541	29.7282	29.5177	29.7597	29.6322	29.5708	29.5765	29.7061	29.499	29.3088	29.5108	29.2311	29.1064	29.043	29.1543
dnaJ2	Chaperone protein	B0RYE1	0.00521936	12		0006457;0051082;0005737	29.2149	29.2189	29.4317	29.1334	29.3122	29.1474	29.3111	29.1907	29.0623	28.9724	29.0653	29.0741	28.8415	28.7582	28.9095	28.9849	28.6323	28.4983	28.7811	28.8217	28.873	28.5397	28.8898	28.846
accD	Acetyl-coenzyme A carboxylase carboxyl transferase subunit beta	B0RR87	0.00525734	12	2.1.3.15	0008270;0016743;2001295;0006633;0009317;0005524;0003989	29.3181	29.4424	29.5152	29.4015	29.253	29.4793	29.3023	29.396	29.368	29.389	29.2861	28.9889	29.1004	29.2204	29.1473	29.0786	28.8932	28.9933	28.9937	29.0246	28.8801	29.0181	28.8787	28.8527
accA	Acetyl-coenzyme A carboxylase carboxyl transferase subunit alpha	B0RW82	0.00528346	23	2.1.3.15	0009317;0005524;0003989;0006633;0016743;2001295	29.7719	29.4791	29.7072	29.7059	29.2988	29.2573	29.361	29.3675	29.0566	29.1356	29.2515	29.1899	29.1064	29.021	29.1654	29.1251	29.2973	29.229	29.2526	29.4084	29.1876	29.1039	29.2893	29.4511
XCCB100_1746	Probable Fe(2+)-trafficking protein	B0RRL3	0.00546154	5		0005506	27.447	27.4629	27.3264	27.4039	28.2799	27.987	28.1094	27.8969	28.1563	28.0326	27.8529	27.8752	27.7774	27.7968	27.8137	27.7019	27.5592	27.6239	27.5266	27.4084	27.8553	27.3657	27.5026	27.5322
XCCB100_1250	Putative DNA-related protein	B0RQ65	0.00560739	11			27.706	27.6005	27.6935	27.6296	27.6147	28.0049	27.8151	27.9909	27.8621	27.4844	27.6645	27.9713	27.6773	27.4608	27.6758	27.6164	27.429	27.165	27.3816	27.4451	27.1062	26.8909	26.8942
XCCB100_1432	Putative alcohol dehydrogenase	B0RQP7	0.00572362	11	1.1.1.1	0004022	25.2129				26.5605	25.7326	25.1868		26.71	26.8477	26.3081	26.6628	27.1878	27.5513	27.0614	27.1968	27.8251	27.8385	27.622	27.8902	28.6128	28.3745	27.6743	27.6296
dapD	2,3,4,5-tetrahydropyridine-2,6-dicarboxylate N-succinyltransferase	A0A0R4J787	0.00580335	22	2.3.1.117	0008666;0005737;0009089;0019877	29.1994	29.3238	29.1359	29.4359	28.6383	28.6552	28.8092	28.6478	28.7013	28.9358	28.8433	28.8233	28.6591	28.9285	28.8829	28.6776	28.8678	28.9553	29.0301	28.9401	28.9746	28.9046	29.0622	29.1079
XCCB100_1972	TonB-dependent outer membrane receptor	B0RS90	0.00589895	34		0030246	30.2771	30.0574	30.2829	30.3625	29.5755	30.0521	30.0396	29.9311	30.1657	30.1377	30.1236	30.1928	30.3437	30.3554	30.2909	30.2112	30.5212	30.5154	30.4564	30.4449	30.4261	30.5098	30.5639	30.647
sucB	Dihydrolipoyllysine-residue succinyltransferase component of 2-oxoglutarate dehydrogenase complex	B0RVS9	0.00615747	30	2.3.1.61	0004149;0045252;0006099;0033512	34.342	34.2363	34.336	34.1858	34.3304	34.4407	34.3531	34.4034	34.2706	34.3095	34.1962	34.1545	34.253	34.1709	33.9689	34.1351	33.9514	34.0268	33.9923	33.9892	34.0924	34.0929	34.1498	34.1194
XCCB100_2386	Transcriptional regulator, LuxR family	B0RTI1	0.00617676	15		0006355;0000160;0003677	27.8384	27.4773	27.8578	27.7165	29.5615	28.9153	29.5049	29.7517	29.5833	29.122	29.3464	29.8458	29.138	28.7108	28.9381	29.566	28.7287	28.2754	28.7581	29.2215	28.4031	27.6579	28.0464	28.7326
aroG2	Phospho-2-dehydro-3-deoxyheptonate aldolase	B0RU55	0.00618182	28	2.5.1.54	0009073;0003849	30.4604	30.3702	30.319	30.4304	29.8719	30.2393	30.0888	30.0054	30.0396	29.966	30.0142	29.9309	30.0638	29.966	29.9589	29.8229	30.0148	29.9933	29.8825	30.0723	29.9061	29.9668	29.8985	29.8721
XCCB100_0633	Putative glyoxalase / bleomycin resistance protein / dioxygenase	B0RND5	0.00619495	6		0051213	28.4587	28.4661	28.5742	27.9327	27.1401	27.7204	27.8473	27.7125	26.5457	26.85	26.9403	26.7212	26.391	26.5096	26.8536
dsbA1	Thiol:disulfide interchange protein DsbA	B0RNV3	0.00639444	15		0042597;0016491	31.4992	31.2084	31.4237	31.4656	31.8014	31.9611	31.6683	31.6616	32.1745	32.1245	31.9318	31.8653	32.1256	32.1979	31.9696	32.0312	32.0357	32.0343	31.8839	31.8651	32.108	31.8958	31.8344	31.8281
XCCB100_1434	Xanthine dehydrogenase iron-sulfur binding subunit	A0A1X7QEW3	0.00643057	14	1.17.1.4	0046872;0051537;0004854					28.7581	28.2704	28.3734	28.2266	29.0742	29.1162	28.684	28.5695	29.0196	29.0986	28.7103	28.9056	29.5152	29.4944	29.2231	29.6352	30.1241	29.7029	29.4702	29.6824
XCCB100_1323	Putative glutathionylspermidine synthase	B0RQD8	0.00646271	10	6.3.1.8	0008885	24.9944	25.2888	24.7116	25.1087	26.336	25.7515	25.7669	25.9102	26.1095	25.8254	25.7945	25.9492	25.7628	25.9008	25.6538	25.6998	25.685	25.7267	25.6522		25.3742	24.7959	24.8049	25.1545
fmt	Methionyl-tRNA formyltransferase	B0RWQ7	0.00648721	16	2.1.2.9	0004479	30.2202	30.1121	30.1029	30.2789	29.7234	29.428	29.6363	29.6273	29.3072	29.4501	29.5862	29.5722	29.482	29.5269	29.7345	29.566	29.7379	29.6703	29.8151	30.1604	29.9347	29.7928	29.9788	29.9436
dapB	4-hydroxy-tetrahydrodipicolinate reductase	B0RSP5	0.00701698	9	1.17.1.8	0016726;0050661;0009089;0019877;0005737;0051287;0008839	28.3339	27.8689	28.1472	28.247	28.7898	28.6787	28.7274	28.587	28.8819	28.7546	28.7016	28.5481	28.8298	28.8779	28.6744	28.5731	29.1045	29.0317	28.7198	29.3878	29.4519	29.1436	29.1128	28.9886
XCCB100_0758	Putative oxidoreductase	B0RNR2	0.00704123	14		0000166	25.0973				26.2802	26.346	25.8374		26.8844	26.8521	26.5985	26.2437	26.8741	26.6079	26.7905	26.6995	26.7962	27.2083	26.7924	27.0305	27.2134	27.2944	26.965	27.1533
XCCB100_3931	Putative secreted protein	A0A1X7QF37	0.00714626	19			31.4478	31.3314	31.4859	31.5091	31.6738	31.7971	31.895	31.8593	31.6995	31.572	31.8066	31.7391	31.818	31.7153	31.9259	31.7633	32.0976	31.9325	31.8588	31.9139	31.7082	31.5463	31.5208	31.555
XCCB100_3280	Site-specific DNA-methyltransferase (adenine-specific)	B0RYC5	0.0078939	28	2.1.1.72	0008170;0016787;0009307;0009007;0003677	29.5557	29.3068	28.9059	28.9094	28.915	28.963	28.6485	28.815	28.6712	28.8333	28.5096	28.184	28.3848	28.4951	28.3438	28.2288	28.3859	28.3301	27.9309	28.3188	28.128	28.1574	27.7421	27.8192
XCCB100_0218	Exported heme biosynthesis enzyme	B0RLW2	0.00793101	15		0016021	25.604	27.1691	26.9901	26.7633	27.6638	27.6255	27.8035	27.7692	28.0346	27.7968	27.9153	28.049	27.9449	28.0299	27.8585	27.7599	28.0766	28.2048	28.2028	28.1386	28.3248	28.2327	28.1273	28.194
oprN4	Outer membrane efflux protein	B0RVZ8	0.0079819	13		0016021;0009279;0015562	28.3676	29.0081	29.6445	28.9559	25.6041	26.2756	26.2977	26.4109	25.4115				24.8929	25.287			24.7222	24.8286
pyrG	CTP synthase	B0RUK3	0.00799614	30	6.3.4.2	0006541;0044210;0005524;0046872;0003883	30.3257	30.2926	30.3137	30.178	29.8105	29.7747	29.6509	29.86	29.8313	29.7564	29.6259	29.5654	29.8697	29.6343	29.6769	29.5319	29.9028	29.8524	29.6317	29.6831	30.0407	29.8499	29.741	29.8575
XCCB100_3286	Uncharacterized protein	B0RYD1	0.00813823	17							27.3406	27.8742	27.544	27.6067	27.7946	27.172	27.3123	27.4367	27.4682	27.1009	27.0698	27.5542	24.3882
ampC2	Exported beta-lactamase	B0RQZ1	0.00818095	21	3.5.2.6	0008800	26.7375	25.8393	27.3011		27.1448	27.674	27.7094	27.4869	27.8183	28.0462	28.0147	28.0471	27.957	28.2304	28.099	27.9346	28.4401	28.512	28.2625	28.0729	28.2357	28.502	28.3229	28.3662
fimV	Piccolo protein	B0RR79	0.00820218	26		0016021	28.7111	28.8399	28.755	28.821	29.0871	29.1888	29.4128	29.2608	29.2106	29.0738	29.2514	29.3989	29.2116	29.1696	29.3466	29.2438	29.2396	29.2813	29.4268	29.4157	29.2972	29.1915	29.4025	29.4772
XCCB100_2089	EthD domain-containing protein	B0RSK7	0.00851754	3		0016491					26.2744	26.5437	25.9281	25.8589	26.9536	27.2742	27.1613	26.8651	27.4652	27.4435	27.0435	27.1288	27.2224	27.327	26.9797	27.0084	27.3709	27.2123	27.2552	27.1491
XCCB100_3854	Flavodoxin, probable	B0RWI2	0.00851754	8		0010181;0009055	30.4425	29.7593	30.3359	30.445	29.1614	29.308	29.2894	29.2168	29.2114	29.2095	29.5065	29.4077	29.1574	29.4811	29.4246	29.1148	29.4557	29.5522	29.5683	29.2301	29.1257	29.3792	29.5445	29.4981
hutH	Histidine ammonia-lyase	B0RUX3	0.00851754	13	4.3.1.3	0004397;0005737;0019557;0019556	27.6939	27.6057	27.7766	27.3947	26.3284				25.6491				25.4629				26.2877	26.2286	26.1687	26.5935	26.6014	26.4703	26.4504	26.8818
nuoC	NADH-quinone oxidoreductase subunit C	B0RRA0	0.00851754	15	7.1.1.-	0008137;0005886;0048038	30.7949	30.6468	30.8056	30.8076	30.3698	30.4139	30.5699	30.4968	30.2348	30.3086	30.3498	30.3554	30.431	30.491	30.3555	30.2908	30.4485	30.5723	30.4104	30.3967	30.3016	30.5071	30.4524	30.3833
rplT	50S ribosomal protein L20	B0RRH2	0.00863321	9		0005840;0003735;0019843;0006412;0000027	31.249	30.678	30.4253	30.6532	30.2497	30.3551	29.8422	30.0443	30.2404	30.2899	29.7819	29.7194	30.334	30.148	29.7602	30.0262	30.0947	29.9028	29.8135	29.9141	29.1575	29.2773	29.2053	29.4834
XCCB100_3213	Two-component system response regulator protein	B0RY58	0.00893876	8		0003677;0006355;0000160	26.0516	26.5485	26.3863	25.9034	26.8062	26.9838	27.2442	26.9478	26.9634	26.9908	27.3521	27.5334	27.0199	27.2391	27.3093	27.4204	27.2361	27.1039	27.1891	27.1003	27.3218	27.0968	27.3963	27.6186
phbB	Acetoacetyl-CoA reductase	B0RP00	0.00913185	13	1.1.1.36	0042619;0018454;0005737	26.4507	26.9718	27.7995	27.8808	28.1393	28.2827	28.5007	28.1825	28.5431	28.5313	28.524	28.5576	28.741	29.0128	28.8693	28.6173	28.7194	29.0409	28.8511	29.1639	28.4641	28.7691	28.9895	28.943
modA	Molybdate ABC importer periplasmic substrate-binding component	B0RPE1	0.00923865	11		0046872;0015689	27.6576	27.2367	27.4732	27.2529	27.9415	27.9384	27.9484	28.2232	28.1804	28.1267	27.8115	28.0604	28.0711	28.0465	28.1762	28.0206	28.0627	27.9875	28.1151	27.8816	27.9333	28.1261	27.9704	28.0563
lpxC	UDP-3-O-acyl-N-acetylglucosamine deacetylase	B0RV99	0.00932296	8	3.5.1.108	0008759;0046872;0009245;0103117	26.1656	25.7626	25.9466		26.2019	26.1437	25.77	25.857	25.9057	25.256	25.5115		26.0145	26.0617	25.749	25.8523	26.3477	26.6154	26.3119	26.4644	25.4296	25.3256	25.139	25.0839
cysB	Putative cysteine biosynthesis transcriptional regulator, LysR family	B0RPF9	0.00958648	13		0003700	26.2331	25.6839			27.9719	26.876	26.7615	26.8056	27.7971	27.7843	27.3481	27.8613	28.05	28.1562	27.6801	27.8767	28.1173	28.1686	27.9678	28.2483	28.1115	28.2055	27.8427	27.7041
csrA	Translational regulator CsrA	B0RTY0	0.0101011	4		0045947;0006402;0006109;0045948;0048027;0005737	24.5702	24.4375	24.4158		27.2502	27.6373	26.7459	27.2884	27.3192	27.6338	26.0742	26.3681	26.9911	26.9963	25.6413	26.8329	25.2788	25.5134			25.3955	25.0632	24.5764	24.3863
fadE4	Acyl-CoA dehydrogenase	B0RX39	0.0101011	18	1.3.99.-	0003995;0050660	29.2896	29.3768	29.6182	29.4157	27.5491	27.7044	27.7305	27.7622	25.6143	26.6391	25.0941
pilE	Tfp pilus assembly protein PilE	B0RRD7	0.0103986	5		0043683;0015628;0015627;0016021	25.8233	25.9489			27.0869	27.7531	28.1035	28.1317	27.868	27.9552	27.8473	27.952	28.0192	28.4085	28.6685	28.3883	27.472	28.2062	28.3061	27.8748	26.9697	27.7337	27.5545	27.772
acpP	Acyl carrier protein	B0RYI4	0.0104871	4		0000036;0005737	32.4822	32.8824	32.571	32.8642	31.6397	31.2154	31.5857	31.5787	30.8066	30.6867	31.6547	31.6269	31.5331	31.4771	31.7766		31.9603	31.9939	32.1108	32.394	32.258	32.1687	31.976	31.9209
XCCB100_3870	Uncharacterized protein	B0RWJ8	0.0108317	4							24.7861				26.2358	26.3684	26.4743	26.0222	25.8611	26.1746	25.8727		26.1938	26.4479	26.3671	26.2747	26.4124	26.5394	26.3301	26.4995
uptF	Uncharacterized protein	B0RVN0	0.0108317	6							28.5051	28.393	28.2535	27.6765	27.1318	27.7207	27.026	26.9684	26.6016	26.8229	26.5997	26.3812	27.9697	28.2176	27.9947	28.0152	28.153	27.4012	27.3063	27.548
rpsQ	30S ribosomal protein S17	B0RU73	0.0112025	11		0005840;0003735;0019843;0006412	31.3021	30.8294	30.6888	31.2101	31.0646	31.226	31.4466	31.3114	30.9964	31.0618	30.4605	30.7545	30.9142	30.6525	31.0534	31.1804	30.4902	30.3168	30.6418	30.6868	29.6122	30.353	29.8767	29.9304
XCCB100_2748	Putative acetylhydrolase	B0RV40	0.0112625	32	3.1.1.47	0003847	28.7147	28.8869	27.8202	27.9476	29.7545	29.5086	29.3246	29.4354	29.7492	29.7109	29.4568	29.463	29.573	29.5909	29.389	29.416	29.6845	29.7614	29.5169	30.0342	29.8738	29.7055	29.4223	29.436
XCCB100_1485	Exported RmlC-type cupin	B0RQV0	0.011307	5			25.6143	26.3134	26.4187		27.169	27.0925	27.4742	27.4015	27.4313	27.4255	27.4898	27.5173	27.3005	27.2561	27.171	27.5247	27.1203	27.2412	27.6978		27.5526	27.3186	27.2332	27.5938
coaD	Phosphopantetheine adenylyltransferase	B0RRP8	0.0113323	11	2.7.7.3	0005524;0005737;0015937;0004595	28.2422	28.0744	28.2002	27.9339	28.4058	28.6792	28.3175	28.4231	28.5073	28.5975	28.68	28.5956	28.8078	28.7414	28.6948	28.1126	28.8397	28.747	29.0079	29.0886	28.9409	28.9858	29.0751	29.0686
cspA2	Cold shock protein	B0RX14	0.0116856	6		0003676;0005737	32.7986	32.9261	33.3018	33.3653	34.005	33.797	34.2478	34.2698	33.6374	33.4235	33.986	34.0285	33.3629	33.1231	33.8479	33.8253	32.6792	32.6606	33.2703	33.1859	32.2831	32.1269	32.8414	32.7684
dut	Deoxyuridine 5-triphosphate nucleotidohydrolase	B0RXM3	0.0116856	6	3.6.1.23	0046081;0004170;0006226;0000287	26.9833	27.061			27.7764	27.3522	27.8645	27.5635	27.9527	27.8923	27.8693		27.8964	28.1352	27.9053	28.4309	28.0686	28.1342	28.1147	28.0219	28.43	28.0219	28.2863	28.4629
kduI	4-deoxy-L-threo-5-hexosulose-uronate ketol-isomerase	B0RLD0	0.0116951	8	5.3.1.17	0045490;0008270;0008697	27.9851	28.2135	27.8156	28.0151	27.7042	27.2874	27.5779	27.4703	27.4045	27.6361	27.4488	27.348	27.2101	27.304	27.2257	27.2028	27.1493	27.3295	27.4084	27.5951	27.3692	27.305	26.9739	27.2618
XCCB100_4159	Na+ extrusion ABC transporter ATP-binding protein	B0RXZ2	0.0124378	12		0005524	25.7018				26.9206	26.9917	26.722	26.8967	27.2159	27.0611	27.198	27.3767	27.1756	26.8876	27.1907	27.1565	27.0724	26.9729	26.8536	27.3598	26.8547	26.8181	26.8064	27.1185
XCCB100_1232	Methyl-accepting chemotaxis protein	B0RQ45	0.0126936	41		0007165;0006935;0004888;0016021	30.9191	30.9169	30.8128	30.84	31.022	31.2082	31.2468	31.1799	30.9705	30.8711	31.0569	31.01	30.8812	30.8469	30.8118	30.9568	30.7705	30.8534	30.8579	30.8914	30.8192	30.6827	30.816	30.8463
XCCB100_0586	Conserved exported protein	B0RN86	0.0127033	19			32.2211	32.2611	32.1808	32.4075	32.2493	32.0535	32.1928	32.0572	32.418	32.5089	32.492	32.5188	32.5866	32.6119	32.5124	32.3839	32.4688	32.5681	32.6108	32.9543	32.7579	32.6772	32.6083	32.7968
XCCB100_0692	Putative exported protein	B0RNJ6	0.0127191	16							27.8011	27.4342	27.7466	27.6448	28.1253	27.9582	27.9735	28.2984	28.3935	28.1644	28.0873	27.981	28.3033	28.0388	27.845		26.2286
accC	Biotin carboxylase	B0RN44	0.0130249	29	6.4.1.2;6.3.4.14	0046872;0004075;2001295;0006633;0005524;0003989	31.8052	31.8518	31.6364	31.7445	31.5399	31.4017	31.3045	31.2009	31.3229	31.3934	31.2659	31.2174	31.2098	31.2774	31.2862	31.2614	31.1352	31.1972	31.3306	31.4902	31.3016	31.3342	31.2396	31.2724
XCCB100_3644	Putative lipoprotein	B0RVB8	0.0133603	32			30.7658	30.7094	30.5448	30.4831	30.9021	30.8381	30.8198	30.802	30.8919	30.8104	30.9356	30.9116	30.969	31.0296	30.9957	30.7388	31.0004	31.0999	30.9717	31.2076	31.1877	31.1192	31.1082	31.067
msrB	Peptide methionine sulfoxide reductase MsrB	B0RWG5	0.0133752	10	1.8.4.12	0008270;0033743;0006979;0030091	28.2729	28.382	28.2772	28.3695	28.4071	28.2957	28.5315	28.4538	28.4362	28.3017	28.3033	28.2768	28.4016	28.4361	28.2932	28.0756	28.2013	28.1374	28.1334	28.5302	28.8781	29.0728	28.7693	28.8425
ubiK	Ubiquinone biosynthesis accessory factor UbiK	B0RXP1	0.0134111	16		0005737;0006744	27.9305	27.79	27.543		30.0495	29.1409	29.6416	29.7876	29.6687	29.0197	29.4538	29.8501	29.153	28.8254	28.9934	29.7572	29.2055	28.6921	28.8547	29.4665	28.804	28.3095	28.5722	28.7075
XCCB100_2341	Conserved exported protein	B0RTB2	0.0134405	5			28.8505	29.1796	28.3569	28.6076	27.622	27.5134	26.7437	27.0372	27.3145	27.3738	26.81	26.8638	27.0619	27.2343	26.9709	26.7045	27.1858	27.1858	26.9275	27.6064	27.7159	27.4088	26.7003	26.7225
XCCB100_2788	Cytokinin riboside 5-monophosphate phosphoribohydrolase	B0RVT1	0.0134405	6	3.2.2.n1	0008714;0009691	28.28	28.4331	27.8841	27.8089	27.822	27.7197	27.5655	27.4419	27.3151	27.537	27.0543	27.2416	27.2494	27.2657	27.0628	27.343	27.2188	27.1428	26.7515	27.2028	27.1516	27.0615	26.3812	26.8108
gyrA	DNA gyrase subunit A	A0A0R4J7V1	0.0141769	34	5.6.2.2	0006261;0003677;0005524;0006265;0003918;0005737;0005694	29.9655	29.768	29.4798	29.4174	29.3367	29.447	29.1535	29.0419	29.0501	29.198	28.9265	29.033	29.0488	28.9748	28.7746	28.6789	28.847	28.8952	28.6576	28.8801	29.0181	28.8496	28.5561	28.5705
XCCB100_0248	Putative exported protein	B0RLZ2	0.0144383	8			26.6192	26.7285			27.447	27.6557	27.5161	27.7037	27.5567	27.5177	27.4488	27.6942	27.7322	27.5788	27.8306	27.9466	27.2865	27.5032
atpA	ATP synthase subunit alpha	B0RWC4	0.0148989	35	7.1.2.2	0046933;0005524;0046961;0045261;0005886	33.863	33.821	33.6702	33.8585	33.4453	33.3863	33.2449	33.1973	33.3624	33.4029	33.1346	33.1974	33.2629	33.3838	33.1061	33.1116	33.1613	33.2041	33.0509	33.4017	33.3597	33.292	33.0778	33.1599
gumH	Mannosyltransferase	B0RRI3	0.0153984	13	2.4.1.-	0016757	27.7414	27.4661	27.5728	27.5478	27.9052	27.8382	27.8257	27.8364	28.0366	28.2242	27.8564	28.0365	27.7522	28.2045	27.9754	27.8489	28.1276	28.3852	28.352	28.4383	28.5685	28.4486	28.1565	28.1059
XCCB100_2120	Hydroxymethylglutaryl-CoA lyase	B0RSN7	0.0157328	7	4.1.3.4	0004419					26.8884	26.9836	27.2838	27.2038	27.188	27.0287	27.0694	27.2814	26.8092	27.1357	26.937	27.0425	26.4896	26.6269	26.7111	26.7501	26.358	26.0129	26.4157
XCCB100_1235	Chemotaxis-related protein	B0RQ48	0.0164466	7		0006935;0007165	27.1312	27.177	26.6678	26.7637	27.4589	27.5671	27.2478	27.3025	27.1309	27.1056	27.0473	27.1461	27.0034	26.9599	26.6883	26.8025	26.7693	26.9287	26.3389	26.6382	26.6747	26.3348	26.0493	26.0992
XCCB100_0295	Putative oxidoreductase	B0RM39	0.0165002	11		0047834	28.8574	29.2462	29.6598	29.7715	29.8476	30.0543	30.1985	30.2729	30.2753	30.1257	30.3394	30.1915	30.125	30.0952	30.4569	30.3057	30.3162	30.3825	30.5077	30.4223	30.3729	30.3222	30.6669	30.5619
XCCB100_4167	Ferredoxin--NADP reductase	B0RY00	0.0168313	13	1.18.1.2	0000166;0004324	28.4277	28.4318	28.18	28.1343	28.2226	28.2507	28.1157	28.1289	27.9884	28.1042	27.7411	27.6996	27.7962	27.9067	27.8238	27.8423	27.8042	27.7924	27.7279	27.7491	27.9704	27.8691	27.7215	27.799
tyrS	Tyrosine--tRNA ligase	A0A0R4J6Y1	0.017146	20	6.1.1.1	0005524;0005737;0004831;0003723;0006437	29.693	29.7569	29.5013	29.4689	29.3642	29.2358	29.2699	29.3117	29.2668	29.291	29.1391	29.1375	29.0993	29.2515	28.9199	29.1033	29.148	29.1679	28.9432	29.3129	29.1296	29.0093	28.9395	28.9911
XCCB100_4377	Putative ATP-binding protein	B0RMD4	0.0171509	31		0005524	28.0657	28.1115	28.0638	28.1645	27.8213	27.5934	27.667	27.4911	27.2162	27.4189	27.1977	27.2801	26.8171	26.9	27.0228	26.9001	26.6113	26.017	26.4937	26.9808	26.6278	24.7917
gltX	Glutamate--tRNA ligase	B0RQU0	0.0184808	20	6.1.1.17	0004818;0005524;0008270;0000049;0005737;0006424	29.8063	29.6007	29.7581	29.8785	29.2523	29.3624	29.4	29.4462	29.2208	29.2802	29.4429	29.366	29.1747	29.2075	29.3848	29.4427	29.5095	29.4285	29.461	29.3939	29.7399	29.4923	29.7478	29.6237
fadB3	3-hydroxyacyl-CoA dehydrogenase	B0RX34	0.018689	37	1.1.1.35	0006635;0003857;0070403;0016829	29.621	29.6288	29.4248	29.6313	30.0611	29.8786	29.6614	29.7623	29.7574	29.8856	29.9051	29.8669	29.8107	29.8428	29.7964	29.7816	30.0339	29.984	29.9519	29.9361	30.2498	30.0674	30.0809	30.0161
XCCB100_0602	Putative exported protein	B0RNA2	0.019485	12			27.277	26.7493	27.0734	27.0484	27.514	27.4491	27.7734	27.6108	27.0685	27.1122	27.178	27.6223	27.2218	26.9733	27.2707	27.1949	26.7197	26.7392	27.2887	26.9203	26.7511	26.4156	26.1691	26.2894
sufS	Cysteine desulfurase	A0A0R4J6E3	0.0200494	21	2.8.1.7	0030170;0031071;0006534	28.324	28.184	27.7686	28.0435	26.9612	27.1152	26.8419	26.4304	27.2593	26.8369	27.0842	26.6907	27.5174	27.1872	27.0664	26.907	27.6338	27.5533	27.1564	27.5662	27.7893	27.6768	27.2643	27.4233
XCCB100_0888	Putative exported protein	B0RP48	0.0204792	5			26.2842	25.7698	25.5497		27.558	27.1305	25.9108	26.9803	27.9548	28.0488	27.3775	27.5747	27.7213	27.8761	27.4404	27.7883	27.5479	27.7622	27.5273	27.722	26.8899	27.0413	26.8158	26.9085
XCCB100_4155	Pass1-related protein	B0RXY8	0.0205508	12			25.1541	25.4952			26.2733	26.3748	26.2047	26.2191	26.5538	26.0371	26.5602	26.4266	26.7905	26.2951	26.74	26.8012	26.438	26.6759	26.5522	26.7016	26.4003	26.4858	26.9354	26.5264
XCCB100_0277	Putative extracellular nuclease	B0RM21	0.0227599	27		0003824	28.6056	28.431	28.287	28.5331	28.7127	28.7603	28.5984	28.7904	28.8784	28.7563	28.8021	28.7835	28.7307	28.8355	28.8368	28.8261	28.7555	28.9561	28.8838	28.8263	28.8684	28.8528	29.0793	28.9247
uup	ATP-binding protein Uup	B0RS15	0.0233787	8	3.6.1.-	0003677;0042626;0006281;0043022;0005737;0140603;0005524	28.0243	27.3968	27.8428	27.8606	27.481	27.3647	27.5564	27.2668	27.5035	27.4966	27.3034	27.4538	27.2904	27.0831	27.1389	27.2095	27.1014	27.0646	26.8237	26.9185	27.495	27.2432	27.2813	27.2109
XCCB100_1791	Putative aminotransferase	B0RRQ8	0.0234606	22	2.6.1.-	0008483;0030170	26.4767	27.4684	25.2978	25.7435	30.2312	30.3388	29.6175	29.6215	28.098	28.2933	27.5122	27.3046	27.1621	27.4413	25.4446	26.7017	25.8731	26.3007	23.3065		25.2876	24.7509
cII	Phage-related regulatory protein	B0RMG8	0.0234762	18			28.3298	28.1921	28.2974	28.5679	28.8234	28.8724	28.5837	28.5806	28.5383	28.4503	28.5889	28.778	28.6411	28.5916	28.7439	28.9878	29.1752	29.0849	28.7692	28.962	29.0288	29.1521	29.019	29.0977
XCCB100_0837	DJ-1	B0RNZ5	0.0242705	12			27.0209	25.8804	27.1104	27.0978	27.6355	27.8431	27.6546	27.7514	28.0173	27.79	27.7923	27.909	27.8269	27.8168	27.5391	27.6896	28.0736	27.9337	28.0389	27.5351	28.1372	28.381	28.2714	28.2703
bamB	Outer membrane protein assembly factor BamB	B0RT55	0.0243486	23		0009279;0051205;0043165	31.3851	31.3026	31.4041	31.2489	30.9227	31.0445	30.6914	30.7007	30.6091	30.8192	30.6625	30.6862	30.7	30.8992	30.6808	30.6257	31.0632	30.899	30.7542	30.592	30.7733	30.8661	30.8893	30.9251
XCCB100_1955	Thiol:disulfide interchange protein (C-type cytochrome biogenesis protein CcmG)	B0RS73	0.0246387	2		0015036;0005886;0017004;0030288;0016021	24.4633	24.1889			25.7138	25.9616	26.0824		25.5589	25.4626	25.7306	25.7306	25.7073	25.7344	25.6423	26.3929	25.8214	25.6404	25.6195	26.0992	25.2662	25.3603	24.9395
XCCB100_2228	ATP-binding putative carboxyltransferase	B0RSZ7	0.0247377	9		0046872;0005524;0016740					27.5736	27.3976	27.6343	27.6091	27.9376	27.9205	27.757	28.095	28.0581	27.9721	28.3622	28.2104	28.1803	28.1204	28.2505	27.3432	26.465	26.5288
hisS	Histidine--tRNA ligase	A0A1X7QEX6	0.0255335	21	6.1.1.21	0005524;0005737;0006427;0004821	28.8629	28.7919	28.5856	29.0081	27.3206	27.8899	27.8591	27.7667	27.5899	27.8641	27.9451	27.9312	27.6793	28.0539	27.7027	27.595	28.1356	27.9655	27.3319	27.5899	28.2965	27.9445	27.923	27.87
XCCB100_0343	NDP-sugar epimerase	B0RM87	0.0259853	7			25.5825	26.9709	25.9114		26.1498	27.1359	27.0395		27.5313	27.1521	27.4294	27.5819	27.2831	27.6	27.4578	27.619	28.0226	27.7706	27.7633	28.1977	28.0029	28.1893	28.0394	27.9437
XCCB100_1023	Fumarylacetoacetate hydrolase family protein	B0RPI6	0.0260006	13	3.7.1.2	0004334	30.137	30.0952	30.0065	29.9779	31.0495	30.7978	30.5533	30.666	30.7076	30.6575	30.4855	30.5527	30.6351	30.6646	30.3685	30.7169	30.5966	30.7109	30.5487	30.6715	30.585	30.7227	30.3916	30.4047
aroG	Phospho-2-dehydro-3-deoxyheptonate aldolase	B0RN64	0.0274651	12	2.5.1.54	0009073;0003849;0009423;0008652	26.3141				26.9006	27.3764	26.9558	27.1696	27.2058	27.0497	27.1273	27.1503	27.8875	27.8848	27.6566	27.9492
sod5	Superoxide dismutase	A0A0R4J898	0.0284105	15	1.15.1.1	0046872;0004784;0004601	33.1604	33.1797	33.3038	33.1226	33.6871	33.6823	33.8937	33.7449	33.9203	33.6947	33.8617	33.8784	33.6486	33.5511	33.5524	33.908	33.4623	33.3577	33.5215	33.4777	33.47	33.2565	33.5405	33.785
atpE	ATP synthase subunit c	B0RWC7	0.0294202	2		0046933;0045263;0005886;0008289;0016787;0016021	30.4397	31.6632	31.1152	30.2066	29.4734	29.4541	29.3226		28.4332	28.6146			30.0898	30.2778			31.2253	31.2668	31.922		31.366	31.2405	30.7536	30.6719
XCCB100_3480	Putative secreted protein	B0RUA3	0.0297207	25			27.6356	27.8394	27.7753	27.8871	28.3622	28.258	28.2612	28.2323	28.4608	28.3405	28.0921	28.3065	28.1889	28.229	28.009	28.2124	28.3876	28.1643	28.0577	28.1208	28.2786	28.3382	28.3853	28.2013
XCCB100_3377	Histone-like protein	B0RTF3	0.0317456	11		0003677	33.3925	33.414	33.462	33.2869	33.7015	33.6282	33.5451	33.3323	33.5737	33.9241	33.4949	33.4354	33.3326	33.5351	33.3112	33.2398	32.5207	33.1021	32.8675	33.0882	33.0317	32.9236	32.7093	32.995
XCCB100_2975	Type IV secretion system VirJ-like protein	B0RWX2	0.0320737	17			26.4191				26.9133	27.1941			27.3476	27.2611	27.8318	27.3099	27.7027	27.7837	27.6809	27.2768	28.0638	27.7912	28.2408	27.8313	28.2933	28.0197	28.0476	28.1238
lepA	Elongation factor 4	B0RX30	0.0326402	24	3.6.5.n1	0003746;0043022;0045727;0005886;0003924;0005525	29.5246	29.5479	29.1597	29.6686	28.7597	28.8237	28.2986	28.2005	28.5873	28.6486	28.2999	28.1983	28.6389	28.6415	28.0795	28.2295	28.5161	28.5172	28.3301	28.607	28.6359	28.6423	28.2735	28.2017
XCCB100_2569	Putative pit accessory protein	B0RUL0	0.0327044	18			30.7885	30.733	30.7286	30.9025	30.4296	30.3507	30.3387	30.4428	30.2126	30.2899	30.4415	30.5127	30.3189	30.2371	30.5195	30.3983	30.4493	30.4255	30.4236	30.3619	30.5988	30.4165	30.5556	30.423
queA	S-adenosylmethionine:tRNA ribosyltransferase-isomerase	B0RRR0	0.0331725	14	2.4.99.17	0008616;0051075;0005737	27.7826	27.9272	27.5683	27.8259	27.2854	27.332	27.3247	27.1579	27.3322	27.2304	27.3912	27.1072	27.2839	27.1646	27.2703	26.8602	27.4184	27.4789	27.3167	27.4074	27.4028	27.4818	27.376	27.2941
XCCB100_0408	SnoaL-like domain-containing protein	B0RMQ4	0.0335746	8			27.6419	27.9805	28.1794	28.2251	28.4428	28.8312	29.2657	29.1934	28.9765	29.1939	29.7889	29.4831	29.0731	29.1677	29.6245	29.5085	29.3326	29.2231	29.785	28.6337	29.3971	29.6623	30.0461	29.8636
XCCB100_1870	Uncharacterized protein	B0RRY8	0.0336871	4							26.9969				28.076	27.9724	28.0622	27.5839	27.4724	27.7785	27.6292	27.567	28.328	28.3294	28.2633	28.4953	28.2946	28.0129	28.3462	28.5231
cobT	Nicotinate-nucleotide--dimethylbenzimidazole phosphoribosyltransferase	B0RPU9	0.0343722	12	2.4.2.21	0008939;0009236	26.3079				26.6259	26.7083	26.8989	26.5634	27.0865	26.794	27.1299	26.7309	27.0935	27.1927	27.1173		27.0471	27.2563	27.0529	27.1803	27.2108	27.3112	27.5408	27.4441
cat2	Catalase	B0RY80	0.0347866	23	1.11.1.6	0042744;0046872;0006979;0020037;0004096					25.3557	25.6399			27.0458	27.6176	26.2734	26.4652	27.3218	27.5477	27.0528	26.8675	27.4812	27.7713	27.7065	27.3299	27.8887	27.8659	27.8009	27.8901
XCCB100_0107	TonB-dependent outer membrane receptor	B0RLK8	0.0355136	14		0009279	26.7608	26.2754			26.6127	26.6438	26.5365		26.9453	26.8463	26.7821	26.7895	26.956	27.1458	26.5469	26.8486	27.1775	27.262	27.2807	26.9163	27.4525	27.3772	27.4994	27.4525
malQ	4-alpha-glucanotransferase	B0RMT9	0.0359235	25	2.4.1.25	0004134;0102500					28.4002	28.1124	27.9479	27.9156	28.8207	28.8578	28.6035	28.557	28.8433	29.0574	28.5302	28.536	28.8413	29.0244	28.8062	28.7532	29.2658	29.2476	28.9892	28.9321
sufB	ABC transporter-associated protein involved in Fe-S cluster assembly	B0RQL0	0.0359346	17		0016226	28.2688	27.5999	28.7658	28.6862	26.6952	26.8729	25.6375	26.7708	26.6535	26.7193	26.4752	26.3419	26.9329	26.849	26.795	26.6745	26.334	26.0442	26.2983	26.3982	26.4687	26.5322	25.7483	24.6189
XCCB100_0810	S-(hydroxymethyl)glutathione dehydrogenase	A0A0R4J8J6	0.0361413	13	1.1.1.284	0006069;0008270;0106321;0106322	29.6077	29.8749	29.8858	30.332	30.2297	30.2186	30.4874	30.3941	30.3074	30.4653	30.5354	30.5813	30.4253	30.5842	30.7334	30.6839	30.5276	30.7192	30.8201	31.0953	30.7269	30.6583	31.0068	30.7985
XCCB100_4427	Putative ABC-type ATPase	B0RMI7	0.0363259	9		0042626;0005524	28.037	27.995	27.8541	27.97	27.3957	27.6671	27.4197	26.9505	27.4173	27.3393	27.672	27.6136	27.7648	27.7052	27.7064	27.3619	27.9148	27.97	27.9381	27.7493	28.2775	28.2243	27.9748	28.1182
era	GTPase Era	B0RX26	0.0369385	18		0070181;0003924;0042274;0005737;0005525;0005886	29.5653	29.6785	29.3568	29.4464	29.3066	29.2774	29.0542	29.1328	29.2027	29.2006	29.0687	29.0947	29.0506	29.0304	28.9859	29.0747	29.0055	29.0513	28.9427	29.2875	29.0845	29.048	28.9035	29.0068
XCCB100_2294	Putative secreted protein	B0RT63	0.0380427	9							28.2643	26.0351	26.1078	26.7176	29.5405	30.1097	28.7876	28.4101	29.3356	29.8119	28.6606	28.8812	29.6125	29.8668	29.563	29.8472	30.5945	30.0711	29.4986	29.8979
XCCB100_4168	ABC transporter ATP-binding protein	B0RY01	0.0386944	13		0042626;0005524	29.2599	29.5801	29.0543	29.1782	28.5718	28.7735	28.3644	28.5456	28.4469	28.554	28.196	28.4047	28.498	28.7889	28.5281	28.2598	28.6122	28.8027	28.4261	28.5838	28.9238	28.8947	28.6125	28.6897
lptA	Lipopolysaccharide export system protein LptA	B0RQH5	0.0398991	6		0001530;0042597;0015920;0043165	28.4317	27.906	27.8362	27.9895	28.3223	28.5269	28.5171	28.3057	28.636	28.7064	28.6606	28.4224	28.7244	28.8092	28.8014	28.6096	28.8784	28.8711	28.5897	28.5045	28.6547	28.7365	28.7018	28.7506
metB	Cystathionine gamma-synthase	B0RVM8	0.0398991	13	2.5.1.48	0003962;0030170;0102028;0019346	29.5775	29.6725	29.3437	29.246	29.0174	28.9807	29.0605	29.0775	28.8772	29.0265	28.8282	28.9972	28.9359	28.9708	28.9578	29.0752	29.1263	29.2213	29.3672	29.4667	29.3349	29.114	29.3715	29.2776
hflD	High frequency lysogenization protein HflD homolog	B0RT31	0.0399755	11		0005737;0005886	27.213	27.2732	27.2447	27.217	27.1468	27.0676	26.9271	26.8258	27.0606	26.8081	27.1592	26.8057	26.9588	26.8035	26.8726	26.9754	26.8921	26.6259	26.5169	26.2738	26.6577	26.5184	26.579	26.6442
groS	10 kDa chaperonin	B0RN51	0.0404142	18		0005737;0006457;0005524	34.7149	35.172	34.7402	34.8528	35.1121	34.6138	34.661	34.6997	34.5618	34.4837	34.0775	34.3382	34.349	34.3042	33.9651	34.1914	34.0761	34.2148	33.9136	34.3593	34.1499	34.2219	33.7916	33.7952
XCCB100_0038	Putative exported protein	B0RLH5	0.0411827	2			27.3714	27.4867	27.0823	27.0538	27.7772	27.8249	27.4753	27.3722	27.8813	28.158	27.7929	27.7889	28.0195	28.043	27.597	27.8696	27.9191	28.3004	28.0006	27.8785	28.2088	28.1976	28.1171	28.0028
XCCB100_2285	Putative membrane protein	B0RT54	0.0414076	11		0044877;0016021	29.62	29.2666	29.1734	29.3259	29.2862	29.1512	29.1973	29.3363	29.0753	29.1977	28.9211	28.9815	28.8809	28.9929	28.8814	28.7714	28.6745	28.7887	28.7479	29.0476	28.9891	28.6795	28.743	28.7372
XCCB100_1661	Glutaredoxin	B0RRC6	0.041901	4		0046872;0097573;0051537	27.2771	27.4727	27.1867	27.2593	27.5881	27.5871	27.567	27.4839	27.4164	27.6012	27.4174		27.4936	27.3514	27.3802	27.3556	27.1461	27.1754	27.187	27.1507	27.0295	27.241	26.863
xynB	Exported xylan 1,4-beta-xylosidase	B0RXZ9	0.0429417	14	3.2.1.37	0005975;0009044	26.8221				27.7516	28.1839	27.6462	27.9313	27.8466	27.9114	27.83	27.657	27.6089	27.7335	27.8075	27.8011	27.9274	27.7848	27.7289	27.7517	27.5475	27.1614	27.24	27.0435
XCCB100_0006	Putative exported peptidase/protease	B0RLE3	0.0450418	14		0004222;0046872	28.4402	27.6351	28.2628	28.2562	28.9456	29.1535	28.746	28.9112	29.0247	29.0932	28.8937	28.8207	29.1243	29.0989	28.8974	28.7956	28.929	29.1652	28.9619	29.286	29.1652	29.1588	28.8286	28.876
ribB	3,4-dihydroxy-2-butanone 4-phosphate synthase	B0RVD3	0.0451138	12	4.1.99.12	0016787;0008686;0030145;0000287;0009231	27.5313	26.7633	27.0734	27.2314	26.3029	26.1321	26.3578		26.2081	26.0697			26.1897	26.0574	25.6496	26.0978	25.929	25.7962	25.8703	26.3451	26.1705	26.1462	26.353
XCCB100_0474	Putative exported lectin/glucanase	B0RMX3	0.0456463	14		0030246					26.8553	26.8142	26.9175	26.5733	27.5119	27.6771	26.8932	27.0714	27.6202	27.8612	27.1214	27.1056	28.1098	28.0698	28.026	28.1766	28.1982	28.1479	27.5715	27.9836
hutU	Urocanate hydratase	B0RUX5	0.0456463	18	4.2.1.49	0019557;0005737;0019556;0016153	29.3711	28.8861	28.5783	28.3477	26.6579	26.8855	26.8229		26.7166	26.4831	26.1166	24.5678	26.732	26.6782	26.2175		27.0569	27.0797	27.2023		27.5433	27.0618	26.6738	27.2197
acsA	Acetyl-coenzyme A synthetase	B0RYU5	0.0481655	39	6.2.1.1	0003987;0005524;0016208;0019427;0046872	32.3693	32.2205	32.3503	32.3569	32.0558	32.0249	31.8041	31.8524	31.9138	32.022	31.8791	31.722	31.8996	31.9294	31.8159	31.6203	32.015	32.0458	31.734	31.8721	32.2651	32.1755	32.1226	32.1079
ftsY	Signal recognition particle receptor FtsY	B0RRL5	0.0509084	11		0031226;0005737;0003924;0005525;0006614;0051301	26.973	27.2065	27.0644	26.9706	26.1898				26.2598	26.2317			26.4387	26.5217			26.5482	26.3958	26.7624		26.7752	26.6661	26.7192	26.8216
ompW2	Outer membrane protein W	B0RPE4	0.0517822	7		0019867	28.1774	27.694	28.5327	28.0741	29.1894	29.533	30.0484	29.8862	29.2551	29.1961	29.8157	29.958	29.3417	29.1874	29.8	29.9021	29.4262	29.2275	29.6599	29.7187	28.7039	29.2187	29.4223	29.5577
queC	7-cyano-7-deazaguanine synthase	B0RPZ6	0.0538056	8	6.3.4.20	0016879;0005524;0008616;0008270	28.6986	28.7523	28.5205	28.3388	28.1908	27.7826	28.0843	27.9988	27.985	27.8675	27.7317	27.9194	27.9738	27.969	27.8358	27.7836	28.0543	28.267	28.2962	28.3721	28.4093	28.0736	28.0758	27.8986
map	Methionine aminopeptidase	B0RW58	0.05613	11	3.4.11.18	0046872;0070084;0070006	30.4246	30.5184	30.0065	29.9803	29.9824	29.5909	29.6975	29.5453	29.4671	29.5145	29.4364	29.4212	29.6346	29.5352	29.1767	29.2211	29.3906	29.1992	29.2037	29.7724	29.4512	29.2213	28.886	29.1584
rlmD	23S rRNA (uracil(1939)-C(5))-methyltransferase RlmD	B0RX23	0.0561449	16	2.1.1.190	0070041;0003723;0005506;0051539	27.6726	27.9957	27.6863	27.6232	27.4622	27.381	27.2224	27.002	27.1269	27.2712	26.9662	26.8769	26.9811	27.2133	26.9056	26.6174	26.8305	26.8674	26.7918	27.1062	27.2636	27.0239	27.1076	26.8246
XCCB100_3405	Putative phosphoglycerate mutase	B0RU28	0.0562477	12	5.4.2.11	0016853	29.3444	29.1755	29.3049	29.4031	29.4299	29.4883	29.8314	29.577	29.5445	29.4456	29.5654	29.6434	29.4843	29.4308	29.3382	29.2714	29.0926	29.2394	29.2242	29.2775	29.1711	29.1209	29.16	29.2147
XCCB100_1920	Metalloendopeptidase	B0RS38	0.0564484	7	3.4.24.-	0016787	25.736	25.5203	25.3989		26.3555	26.4461	26.3075	26.2069	26.3912	26.505	26.2405	26.3597	26.2211	26.4014	26.106	26.3867	26.0378	26.0033	26.1638	25.9422	26.2122	25.9631	25.5717	26.1813
XCCB100_3226	Uncharacterized protein	B0RY71	0.0597555	19			24.7704	26.8424	26.6716	26.5542	29.1861	29.0034	28.7708	28.8306	29.0236	28.3468	28.2338	28.6772	28.3767	27.9246	27.9562	28.5314
XCCB100_0694	Exported protease/peptidase	B0RNJ8	0.0613143	22	3.4.21.-	0004252	28.5174	28.2854	28.3098	28.6365	27.6536	27.9913	27.8767	27.8635	28.1724	27.9997	27.9982	27.8326	27.934	27.9856	28.0178	27.7756	28.1756	28.0782	27.9426	28.1743	28.0732	28.0362	28.0767	28.0102
XCCB100_1379	ComEA-related DNA uptake protein, probable	B0RQJ4	0.0614524	13							30.7449	29.2516	29.7357	30.6363	31.7137	30.9192	31.0723	31.87	30.933	29.8324	30.2097	31.4084	29.3074	28.6914	29.294	30.2376	25.7217
rnd	Ribonuclease D	B0RRZ0	0.0624512	17	3.1.13.5	0042780;0033890;0008408;0005737;0000166;0003676	27.4591	27.6204	27.6636	27.223	27.6058	27.679	27.4771	27.5333	27.2075	27.4609	27.2256	27.5619	27.3818	27.4389	27.2569	27.1241	27.0009	27.2022	26.9904	27.246	27.0675	26.6451	26.8527	26.3697
XCCB100_1398	DJ-1/PfpI family protein	B0RQL3	0.0646796	10							26.433	26.279	25.7535	25.6155	27.6678	27.4249	27.1319	26.7565	27.2468	27.4356	27.097	26.8188	26.9013	27.112	26.8683	26.9199	27.3102	27.2737	27.3047	27.2059
metG	Methionine--tRNA ligase	B0RWA1	0.0667093	33	6.1.1.10	0000049;0004825;0006431;0005737;0046872;0005524	30.4112	30.1661	29.9628	30.2473	29.6602	29.7541	29.7548	29.7132	29.7274	29.8721	29.6383	29.7845	29.7319	29.8594	29.6645	29.6354	29.7638	30.0218	29.8172	29.93	29.7894	29.8523	29.6706	29.7624
XCCB100_4154	SapC-related protein	B0RXY7	0.0680528	10			26.7149	26.9376	26.0553		27.8305	28.0631	27.5724	27.5951	28.2496	27.9269	27.5765	27.6007	28.0372	28.0054	27.664	27.9236	28.0575	27.9738	27.7105	28.0297	27.9642	28.0636	27.6825	27.394
tcsR	Transcriptional regulator, LuxR family	B0RP06	0.0693061	8		0003677;0006355;0000160	25.8709	26.0751			26.6302	26.849	26.5132	26.4589	26.7814	26.7889	26.8287	26.3424	26.8227	26.8683	26.81	26.5276	27.1221	26.9054	26.9133	26.7498	27.2645	27.1209	27.0602	26.8521
XCCB100_4421	Autotransporter domain-containing protein	B0RMI1	0.0693061	10		0016021;0007154;0005509					26.1586	26.6484	26.301		26.1848	26.4722	26.7127	26.7222	27.0424	26.8719	26.9435	26.9442	27.2807	27.3102	27.5286	27.06	26.8952	27.1774	27.3453	27.18
XCCB100_2118	Elongation factor P-like protein	B0RSN5	0.0700135	9		0003746;0005737	29.1477	29.0805	29.0236	29.1059	29.2364	29.3281	29.704	29.2879	29.3142	29.4307	29.3802	29.2973	29.1453	29.2411	29.2042	28.9505	28.6963	28.8039	29.0012	28.6659	29.0535	28.8602	29.1866	28.9742
dksA	RNA polymerase-binding transcription factor DksA	B0RS41	0.0707976	27		0008270;0005737;0010468	31.7723	31.7598	31.4499	31.5881	32.587	32.437	32.2632	32.2451	32.4123	32.523	31.9838	32.12	32.2994	32.3268	32.0683	32.3889	31.9148	32.0461	31.9847	32.2391	31.8959	32.0629	31.6388	31.7634
adk	Adenylate kinase	B0RP52	0.0730948	17	2.7.4.3	0004017;0005737;0044209;0005524	31.5629	31.3749	31.3917	31.5357	31.8595	31.7935	31.7773	31.7405	31.8283	31.8759	31.5629	31.6229	31.71	31.5343	31.3577	31.4935	31.2813	31.291	31.2184	31.3732	31.5468	31.221	31.4614	31.2225
tauB	Taurine import ABC transporter ATP-binding protein	B0RV53	0.0740424	11	3.6.3.36	0005524;0016787;0042626									28.5832	29.379	29.3477	29.5161	29.2753	29.3176	28.7119	29.2464	26.1087	26.5912
rpsS	30S ribosomal protein S19	B0RU78	0.0760213	10		0006412;0003735;0019843;0015935	31.4992	31.2936	31.4564	31.1663	31.5152	31.2225	30.8357	31.1556	30.9161	30.8672	30.9434	30.6576	30.9207	30.9275	30.9252	31.1859	30.8432	30.6419	30.6663	30.8022	30.8869	30.4327	30.28	30.2499
ribH	6,7-dimethyl-8-ribityllumazine synthase	B0RVD2	0.0762719	7	2.5.1.78	0009231;0000906;0009349	28.6842	28.2831	28.4216	28.255	28.0644	28.0031	27.9194	27.9773	27.765	27.9817	28.004	27.9928	27.9479	27.9087	27.8035	28.0702	27.9553	27.9233	27.9105	28.2255	27.9255	27.8029	27.7117	27.7845
pip3	Proline iminopeptidase	B0RUD8	0.0787596	14	3.4.11.5	0004177;0005737	30.2482	30.2621	29.9929	30.0359	30.1087	29.9893	29.6854	29.715	29.8005	29.7223	29.7604	29.4875	29.6731	29.8129	29.6312	29.5899	29.4127	29.5215	29.4351	29.4841	29.8541	29.7211	29.4917	29.5725
XCCB100_1556	Putative modulator of DNA gyrase TldD	B0RR21	0.0805031	16		0008237	28.0308	28.1586	27.9522	27.9668	28.0004	27.8779	27.8757	27.6654	27.8715	27.7517	28.0007	27.9698	27.9068	28.0386	28.0492	27.8046	27.5666	27.5315	27.5599		27.748	27.6872	27.6082	27.6583
hisC	Histidinol-phosphate aminotransferase	B0RSL5	0.0832324	7	2.6.1.9	0000105;0030170;0004400	25.197				26.7725	26.9882	27.2024	27.1069	26.902	26.6764	26.2822		26.8501	26.5649	26.9018	26.7789	26.3095	25.9114			25.809	25.893
cmk	Cytidylate kinase	B0RSA3	0.083613	11	2.7.4.25	0006220;0036431;0005737;0036430;0005524	28.0889	28.1787	28.1859	28.174	28.0734	28.1244	28.2499	28.1539	27.8897	27.9834	27.8576	28.1215	28.0816	28.1654	28.0023	28.1703	27.9832	27.7186	28.1346	28.0537	28.4155	28.3334	28.4455	28.5337
rpsJ	30S ribosomal protein S10	B0RU83	0.0851698	14		0003735;0005840;0006412;0000049	32.6414	32.8536	32.3143	32.1743	32.5338	32.3686	32.2141	32.185	32.2236	31.9963	32.2168	32.064	32.1076	32.0669	32.1526	32.1389	31.4661	31.5043	31.6566	32.132	31.9415	31.573	31.4521	31.5103
murL	UDP-N-acetyl-alpha-D-muramoyl-L-alanyl-L-glutamate epimerase	B0RQN7	0.0872808	22	5.1.1.23	0071555;0051301;0008360;0009252;0005737;0007049;0016855	30.7444	30.8829	30.4142	30.3335	30.2328	30.1751	29.7948	29.986	29.7675	29.8498	29.7468	29.6635	29.9977	29.8647	29.428	29.5918	29.9629	30.0227	29.7749	29.9134	30.1905	29.9947	29.7673	29.7607
mtnA	Methylthioribose-1-phosphate isomerase	B0RUX9	0.0876674	16	5.3.1.23	0019284;0019509;0046523	29.0458	29.2679	29.1613	29.2898	28.9181	29.0035	28.993	28.9724	28.7989	28.9235	28.8968	29.0578	28.688	28.7962	28.8095	28.9928	28.7943	28.885	28.9604	28.9772	29.206	29.0824	29.3116	29.1805
glnS	Glutamine--tRNA ligase	B0RUF4	0.0886179	25	6.1.1.18	0004819;0005524;0006424;0005737	29.9921	30.2019	29.6472	29.8016	29.2345	29.3781	29.2855	29.0368	29.3621	29.3322	29.0884	29.071	29.3899	29.3939	29.1471	29.0747	29.3341	29.3591	29.2609	29.4666	29.4762	29.2651	29.0517	29.113
XCCB100_4057	Putative secreted protein	B0RXN8	0.0957961	6							26.5361	26.4341	26.6199		26.2002	25.9856	26.0707	26.3358	26.1866	25.7565	25.9225	25.9718	26.2375	25.8664	25.9107	26.1345	25.5969	25.3331	25.6814
rplX	50S ribosomal protein L24	B0RU71	0.0961306	15		0005840;0003735;0019843;0006412	31.7436	31.8985	31.1653	30.7492	31.8693	31.7563	31.6511	31.643	31.5793	31.7383	31.1292	31.2855	31.4546	31.6045	31.2806	31.6855	31.0137	31.036	31.2008	31.5141	30.5188	30.5715	30.3667	30.334
XCCB100_1830	Membrane fusion protein	B0RRU6	0.0969649	14		0016021	27.8733	26.4295	27.9409	27.5071	28.2147	28.0873	28.3993	27.4954	28.4276	28.3714	28.3869	28.451	28.7304	28.7564	28.4844	28.1826	28.7867	28.7316	28.8908	28.7186	29.0285	29.1557	28.8651	28.9113
dnaA	Chromosomal replication initiator protein DnaA	B0RLI8	0.0980797	15		0006275;0006270;0005737;0003688;0005524	28.6652	28.9809	28.3405	28.3548	28.1612	28.052	27.7354	27.7889	27.5503	27.7402	27.5823	27.2666	27.622	27.6565	27.2868	27.2352	27.4942	27.6495	27.019	27.8942	27.8266	27.5862	27.244	26.9984
gumI	Mannosyltransferase	B0RRI4	0.103423	15	2.4.1.-	0016757	27.0707	27.1805	26.759	26.5763	27.841	27.1604	27.4192	27.3016	27.599	27.8471	27.8993	27.5434	27.8246	27.9685	27.4402	27.6041	27.7682	27.7086	27.6517	27.8361	28.0659	27.8886	27.796	27.5968
XCCB100_0742	Putative exported protein	B0RNP6	0.104215	12							27.0384	26.5441	26.4715	26.6524	26.889	27.5529	27.5024	27.2069	27.5764	27.5645	26.797	27.5298	27.8469	27.7342	27.9203	28.2441	28.5493	28.3093	27.5858	28.0628
nixA	N-acetylglucosamine-induced TonB-dependent outer membrane receptor	B0RNU5	0.110988	16		0009279	27.9451	27.6402	27.762	27.6446	26.204	26.989	27.0784	27.0117	26.393	26.8637	26.6285	27.0012	26.8843	26.8192	26.6242	26.7442	27.4689	27.1842	27.0848	27.1993	27.15	27.2792	26.6824	26.9872
rplB	50S ribosomal protein L2	B0RU79	0.111549	31		0006412;0019843;0015934;0016740;0003735	33.9288	33.9873	33.2569	33.553	33.7567	33.4782	33.1643	33.319	33.2556	33.2535	32.9159	33.0667	33.2246	33.181	33.017	33.368	32.7905	32.9227	32.8026	33.2598	32.896	32.7141	32.3926	32.257
hpt	Hypoxanthine-guanine phosphoribosyltransferase	B0RX16	0.113453	13	2.4.2.8	0009116;0004422;0052657	30.1155	30.1183	29.707	29.8999	29.179	29.3857	29.0232	29.4299	29.0758	29.5698	29.2345	29.1304	29.33	29.5744	29.5279	29.2978	29.9156	29.7112	29.6384	29.4988	29.7725	29.7789	29.6099	29.5125
rplF	50S ribosomal protein L6	B0RU67	0.115468	16		0006412;0005840;0003735;0019843	32.0694	32.0308	32.5542	32.3883	31.8591	32.2363	32.46	32.195	31.8739	31.8654	32.1866	32.1381	31.9406	31.9287	32.2343	32.1558	31.5331	31.4726	31.7888	31.7676	31.1624	31.3581	31.677	31.5626
ecnB	Exported putative entericidin B	B0RXU4	0.116441	2		0009636;0005886					29.8038	29.0794	29.6256	29.8577	29.8915	29.9662	30.18	29.8138	30.0936	29.922	29.8941	30.4422	30.2207	30.5567	29.4428		31.1595	31.0522	31.0018	31.1535
XCCB100_2893	Putative secreted protein	B0RW36	0.116498	17		0008270;0004181	25.6227				26.7389	26.6207	26.9124	26.7071	26.6055	26.8051	26.6239	26.8979	26.5259	26.8149	26.8089	26.5013	26.4443	26.6112	26.5208	26.6544
XCCB100_4099	Putative RND superfamily multidrug efflux pump component	B0RXT2	0.116684	9		0022857;0016021	25.417	25.5288			26.792	26.3579	25.9129	26.1346	26.6611	26.7604	26.466	26.3956	26.9233	26.8918	26.1209	26.2796	27.0405	27.0945	26.7332	26.7803	27.0672	26.986	26.9587	26.8986
XCCB100_1286	Transcriptional regulator, TetR family	B0RQA1	0.116684	11		0003677	28.5679	28.5235	28.5345	28.5603	28.2287	28.7069	28.6885	28.7488	28.5209	28.6061	28.6976	28.7834	28.54	28.7653	28.7278	28.6478	29.1697	29.0771	28.9428	28.7346	29.0837	29.0444	29.0525	29.1826
ftsZ	Cell division protein FtsZ	A0A0R4J6U2	0.11885	15		0051258;0003924;0005525;0043093;0000917;0005737;0032153	29.8636	29.8679	30.1316	29.71	29.9394	30.1066	30.1987	30.2617	29.8446	29.7144	30.179	30.0383	30.0016	29.8627	30.0321	30.2044	29.6446	29.3987	29.5042	29.6698	29.0405	29.0898	29.5588	29.6487
cga	Glucan 1,4-alpha-glucosidase	B0RPS5	0.119215	10	3.2.1.3	0004339;0005975	25.0028	24.9362			25.2658	25.4559	25.5711		25.9053	25.7127	26.026	25.8191	25.2519	25.577	25.6161	25.3964	25.4154	25.6412	25.7294		25.7011	25.8363	25.679
age	N-acylglucosamine 2-epimerase	B0RVQ5	0.12301	20	5.1.3.8	0005975;0050121	27.9935	28.1475	28.1629	28.1233	27.6988	27.7679	27.6315	27.8283	27.6349	28.0731	28.0845	28.0649	28.0423	28.1099	28.2315	27.8831	28.6291	28.2548	28.2238	28.2949	28.3074	28.3278	28.178	28.3089
XCCB100_0373	Putative membrane protein	B0RMB7	0.124175	13		0016021					28.4732	28.3995	28.6226	28.6821	28.1497	28.04	28.6704	28.6667	28.5243	28.3017	28.6474	28.5365	28.6829	28.496	28.4984	28.9707	27.3902	27.5889	27.7325
kduD	2-deoxy-D-gluconate 3-dehydrogenase	B0RLD1	0.124386	15	1.1.1.125	0051287;0008678	29.1776	29.0613	28.9127	28.9868	28.5855	28.7999	28.4557	28.5361	28.6038	28.705	28.5304	28.48	28.5545	28.6558	28.4446	28.2446	28.5127	28.5416	28.2758	28.0284	28.4939	28.3677	27.9748	28.229
trpD	Anthranilate phosphoribosyltransferase	B0RMZ8	0.125371	12	2.4.2.18	0000287;0004048;0000162	29.1298	29.241	28.9716	29.1109	28.9962	28.8356	28.7624	28.8601	28.6737	28.8716	28.7513	28.5572	28.6321	28.7836	28.5807	28.4095	28.5682	28.7635	28.5633	28.6682	28.8017	28.8133	28.5448	28.6467
XCCB100_4219	DNA helicase	B0RYQ2	0.126191	16	3.6.4.12	0005524;0005737;0003677;0140603;0006268;0003678	27.1393	27.2183	27.0473	27.5728	26.6791	26.4043	26.5596		26.519	26.4871			25.9994	26.173	25.9426	26.1816	26.723	26.5875	26.4181	26.4556	26.8479	26.797	26.2606	26.0528
sucA	Oxoglutarate dehydrogenase (succinyl-transferring)	B0RVS8	0.1266	69	1.2.4.2	0030976;0004591;0006099	33.7525	33.8658	33.5397	33.6654	33.4053	33.3023	33.143	33.1394	33.2767	33.3264	33.1968	33.104	33.2182	33.3105	33.1825	33.0961	33.3039	33.2984	33.1602	33.4964	33.5674	33.4309	33.2692	33.3486
XCCB100_2904	Bacterioferritin	B0RW47	0.127174	14	1.16.3.1	0004322;0008199;0006826;0006879	29.0614	28.9747	28.6106	28.8802	29.1385	29.0336	28.8343	29.2176	29.4857	28.8145	28.8342	29.2944	29.3482	28.8915	28.8194	29.1316	29.6465	29.2552	28.9527	29.6019	30.2283	29.9248	29.7352	30.0192
ntrB	Histidine kinase	B0RLV2	0.127196	14	2.7.13.3	0000155					26.4089	26.7182	26.1896	26.8526	27.1257	27.21	27.1756	27.1155	27.2157	27.0942	27.3749	27.2996	27.2754	27.2628	27.2481	27.5616	27.0681	27.1758	27.4601	27.5243
XCCB100_1595	Putative dienelactone hydrolase	B0RR60	0.12721	15		0016787	29.0908	29.0879	28.8817	28.8892	29.377	29.3911	29.3108	29.4011	29.5545	29.3304	29.3727	29.3784	29.4836	29.2458	29.2808	29.2528	29.3379	29.2699	29.1409	29.1883	29.4639	29.3771	29.2085	29.2918
XCCB100_3003	NADP-specific glutamate dehydrogenase	B0RX00	0.133308	20		0006520;0016639;0000166	28.3469	28.4282	28.0606	28.2444	27.9732	28.0545	27.7455	27.9213	28.406	27.9567	28.1165	27.7162	27.9421	27.9784	28.083	28.0387	28.3372	28.3526	28.2883	28.0344	28.685	28.6516	28.625	28.5073
XCCB100_1367	Putative secreted protein	B0RQI2	0.136127	10			27.5034	28.0237	27.5438	27.5556	28.8508	28.6301	28.1698	28.349	28.6555	28.5926	28.2696	28.3601	28.5694	28.3523	28.3539	28.4422	28.3324	28.2654	28.2358	28.7754	28.4077	28.4151	28.4244	28.6036
mdtB	RND Superfamily multidrug resistance protein	B0RSF3	0.141302	9		0022857;0016021					26.1297	26.1966	26.4208	26.0932	26.3533	26.0429	26.2664	26.3768	26.3591	26.2438	26.1737	26.4235	26.0467	26.0528	26.0485	26.657	25.2082	25.6133	24.8917
lysS	Lysine--tRNA ligase	B0RSQ8	0.146421	21	6.1.1.6	0005737;0004824;0005524;0003676;0000287;0006430	29.5988	29.3826	29.5361	29.6565	28.9925	29.1586	28.9736	29.0939	29.4982	29.2664	29.3501	29.3417	29.448	29.1265	29.5427	29.5069	29.5976	29.4342	29.4665	29.6615	29.3779	29.5722	29.4817	29.5125
XCCB100_0855	zf-CHCC domain-containing protein	A0A1X7QET4	0.14697	4			29.7577	29.6449	29.3526	29.4311	30.0558	30.1533	29.9401	30.1225	30.2391	30.1355	29.715	29.8226	30.0105	29.9104	29.4121	29.9666	29.5267	29.627	29.4295	29.3341	29.4275	29.456	29.2896	29.083
rpmB	50S ribosomal protein L28	B0RYR3	0.151607	10		0006412;0003735;0005840	29.1223	29.4648	28.9598	29.1224	29.0823	28.7237	28.7803	28.7554	28.1365	28.7638	28.1677	28.5722	28.5481	28.6238	28.4164	28.8881	28.4284	28.6292	28.7827	29.0656	28.4715	27.7967	27.8633	28.0588
exbD2	Biopolymer transport protein exbD2	B0RLE8	0.151769	5		0016021;0022857;0005886;0015031	31.5349	31.5902	31.507	31.511	31.7225	31.8753	32.0548	31.9265	31.9389	31.9795	31.8866	31.9404	31.7574	31.9305	31.8865	31.8862	31.2976	31.6085	31.7403	31.5946	31.6716	31.6537	31.867	31.8751
rpsO	30S ribosomal protein S15	B0RRB7	0.15209	13		0019843;0005840;0006412;0003735	32.6764	32.7341	32.1964	32.1618	32.4622	32.236	32.0102	31.9484	32.1257	32.1348	31.9411	31.8513	32.0704	32.0659	31.6602	31.789	31.4052	31.6322	31.2627	31.7835	31.8052	31.6589	31.1558	31.3196
treS	Maltokinase	B0RLB1	0.153986	22	5.4.99.16;2.7.1.175	0005975;0047471;0016740;0046872									26.5685	27.3221	27.4449	26.8535	26.3632	27.8463	27.3232		28.3138	28.3167	28.0646	28.0585	29.0891	28.7428	28.7306	28.9959
ubiB	Probable protein kinase UbiB	B0RLZ0	0.154089	17		0006744;0010795;0005886;0016021;0004672;0005524	26.6595	27.0297	27.0177	26.9307	27.0968	26.8094	26.531	26.7904	26.8013	26.9854	26.8367	26.8483	27.0215	27.048	26.843	26.9233	27.0202	26.9671	27.4098		27.5823	27.3722	27.5748	27.4453
glpR	Glycerol-3-phosphate regulon repressor	B0RMN3	0.155085	13		0003700;0003677	25.742	25.2492	24.7159		26.2243	26.4472	25.9098	26.0512	26.5504	26.5594	26.166	25.8339	26.6252	26.7082	26.2099	26.3711	26.8812	26.5731	26.3748	26.8799	26.4382	26.422	26.1889	26.3639
ychF	Ribosome-binding ATPase YchF	B0RU97	0.155438	13		0043022;0005524;0043023;0005525	28.7447	28.678	28.6228	29.2946	27.3283	27.2074	27.4885	27.5756	26.9874	27.8134	27.4809	27.4712	26.806	27.354	27.4873	27.3985	26.5135	27.28	27.8397	27.9858	27.882	27.1414	27.7409	27.6786
hflX	GTPase HflX	B0RTY8	0.155908	19		0046872;0003924;0005525;0005737	28.9012	28.7155	28.7285	28.8165	28.6047	28.4156	28.1962	28.2615	28.1239	28.1519	28.2978	28.1103	28.0411	28.2027	27.8854	28.0012	28.2338	27.5237	27.9563	28.064	25.3524	27.5163	27.5698	26.3747
XCCB100_3169	Uncharacterized protein	B0RY14	0.156258	18			25.4571				27.1112	26.9303	26.648	27.3073	27.1756	27.2075	26.7327	26.3026	26.9517	26.603	26.4262	26.3295	26.1222	26.0674			25.6458	25.4442	25.5326
XCCB100_4319	Putative secreted protein	B0RZ03	0.157188	15			26.0874	26.6242	22.9394	25.802	28.2145	28.1815	28.0785	27.9623	27.9435	28.3174	28.0501	27.9036	27.9618	28.3834	28.1403	28.3188	28.4596	28.3737	28.539	28.6
gcvT	Aminomethyltransferase	B0RQ91	0.159604	19	2.1.2.10	0008483;0004047;0019464	31.1499	31.0344	30.6499	30.5464	30.1369	30.1251	29.7704	29.7238	29.914	29.9441	29.6239	29.6777	30.1581	30.1226	29.9106	29.7315	30.5185	30.3118	29.948	30.2149	30.2896	30.5059	30.128	29.7502
rpmF	50S ribosomal protein L32	B0RYI8	0.160955	5		0003735;0015934;0006412	30.7941	31.3617	30.5779	30.4629	31.0721	30.5667	30.4372	30.6311	30.3807	30.306	29.9002	30.428	30.1268	30.071	29.9848	30.3947	29.9323	30.0882	30.0918	30.4571	29.8632	29.8805	29.5384	29.5224
XCCB100_3294	Protein HflK	B0RYD9	0.175326	17		0008233;0016021	29.2445	29.0777	29.1245	28.9181	29.3966	29.439	29.4694	29.3151	29.3724	29.3935	29.555	29.4309	29.3755	29.5319	29.3793	29.0828	29.3581	29.5434	29.4313	29.6599	29.7962	29.5669	29.659	29.6067
XCCB100_3707	ATPase core domain-containing protein	B0RVI2	0.176686	18		0005524	28.4047	28.1587	28.4358	28.7806	28.557	28.519	28.7169	28.7513	28.4326	28.4388	28.6567	28.698	28.6522	28.4911	28.7012	28.7414	28.8268	28.9174	28.8445	29.178	29.0708	29.0358	29.0587	28.9817
XCCB100_2016	Putative phosphoenolpyruvate synthase regulatory protein	B0RSD4	0.179043	10	2.7.11.33;2.7.4.28	0016776;0005524;0006470;0004674;0043531	27.7172	27.3669	27.6379	27.8491	27.2102	27.843	27.6905	27.6051	27.4724	27.988	27.9287		27.8911	28.018	28.1465	27.8152	28.2112	27.9611	28.0718	28.1968	28.3917	28.3596	28.3036	28.3637
XCCB100_4348	UPF0502 protein xcc-b100	B0RZ32	0.179948	13			27.8547	27.9211	27.7728	27.5877	28.29	28.1621	28.0473	28.0027	28.1145	28.3438	28.341	28.0366	28.1454	28.4128	28.2683	28.191	27.948	28.0845	28.0468	28.1247	28.0087	27.7589	27.726	27.8782
pep	Exported prolyl oligopeptidase	B0RNJ4	0.181055	39	3.4.21.26	0004252	28.6003	28.7711	28.4755	28.5571	29.0114	28.9053	28.5346	28.5461	29.1252	29.0571	28.8508	28.7471	29.2444	29.1266	28.9157	29.0415	29.374	29.2859	29.0434	29.2511	29.3428	29.2911	29.011	29.1278
ivd	Isovaleryl-CoA dehydrogenase	B0RM12	0.186462	14	1.3.8.4	0050660;0008470	28.6318	28.4111	28.5231	28.6137	27.65	27.3229	27.4153	27.2966	26.9235	27.1635	27.0969	26.8309	27.0087	26.7044	24.7126	26.287	26.5654	26.5465	24.6768		26.5462	26.1793	25.67
XCCB100_2463	Uncharacterized protein	B0RTQ9	0.187091	20			28.6261	28.7446	28.5978	28.572	29.0608	28.957	28.9155	28.6925	29.1252	29.0497	29.069	28.9998	29.2331	29.2771	29.1793	28.9953	29.0577	29.0742	28.8933	29.4418	29.423	29.1097	29.1095	29.2159
aspG	Exported N(4)-(Beta-N-acetylglucosaminyl)-L-asparaginase	B0RQ54	0.18919	14	3.5.1.26	0003948	26.3188	26.7949	26.6223	26.5014	27.526	27.1118	27.6649	27.5519	27.2327	27.2838	27.5229	27.4981	26.6239	27.0897	27.2852	27.3044	27.1522	27.1966	27.4341	27.3848	27.1039	27.0399	27.4205	27.4489
ctp	Periplasmic carboxy-terminal processing protease	B0RLG1	0.191437	19	3.4.21.102	0004252	28.0082	28.4835	27.7891	27.9957	28.7319	28.5998	28.6964	28.4932	28.5912	28.8008	28.4286	28.6174	28.4417	28.7715	28.5867	28.4374	28.5409	28.7064	28.849	29.0729	28.9959	28.8515	28.7997	28.7855
argC	N-acetyl-gamma-glutamyl-phosphate reductase	B0RS54	0.191525	14	1.2.1.38	0006526;0051287;0003942;0005737	27.6525	27.6321	27.3753	27.2506	27.1586	27.0646	26.9235	26.7123	27.0815	26.7739	26.5706	26.8544	26.7742	26.8062	26.6387	26.8255	27.0081	26.7285	26.6559	27.0279	27.0162	26.729	26.9426	26.7365
rhlE2	ATP-dependent RNA helicase	B0RVN6	0.19468	20		0005524;0003676;0016787;0003724	28.8584	29.3425	29.3482	29.8262					24.4189				26.5323	25.7247	25.5072
XCCB100_3154	Histidine kinase	B0RXF3	0.195932	31	2.7.13.3	0005524;0016021;0000155	27.2266	28.1117	27.5572	27.6038	28.2292	28.2678	28.1697	27.8304	28.3323	28.4722	28.3352	28.1647	28.36	28.4201	28.3517	28.3207	28.333	28.3137	28.1434	28.4565	28.539	28.3859	28.2626	28.282
purH	Bifunctional purine biosynthesis protein PurH	B0RN27	0.196036	32	3.5.4.10;2.1.2.3	0003937;0006189;0004643	31.3653	31.1846	31.4541	31.521	31.1357	31.2236	31.1906	31.2232	31.0208	31.1043	31.0532	31.1333	31.0432	31.0069	31.0227	31.1516	30.9824	31.0783	31.1328	31.1114	30.9945	31.1213	31.0742	31.1982
rmlD	dTDP-4-dehydrorhamnose reductase	B0RVK7	0.204186	8	1.1.1.133	0009243;0019305;0008831	25.2139	25.0933	25.267	25.1908	25.6763	25.6182	25.4208		25.5967	25.4325	25.3396	25.4532	25.2824	25.3107	25.3519		24.6498	25.0051
XCCB100_0833	Aminotransferase	B0RNZ1	0.207109	8	2.6.1.-	0009058;0008483;0030170	26.1286	25.924	25.7539		25.074	25.2053			25.1688	25.3573	25.3732		25.747	25.7838	25.6414	25.656	25.2633	24.936
fpvA1	TonB-dependent outer membrane ferripyoverdine receptor	B0RLD7	0.209036	16		0009279;0038023;0015344	28.6447	28.2104	28.8598	29.1613	25.2656	24.0603	25.6646	25.4482	25.5487				23.1008				25.095	23.7626
XCCB100_2548	CRM domain-containing protein	B0RTZ4	0.21041	6		0003723	29.0842	29.6292	29.6737	29.3834	29.3487	29.2029	28.97	29.23	29.1017	28.8724	29.1666	28.6822	28.9845	28.8924	29.0116	28.8683	28.6968	28.6277	28.9366	28.9598	28.9419	28.5549	28.4151	28.4516
XCCB100_2266	ATP-dependent Clp protease subunit	B0RT35	0.21069	44		0043335;0008233;0005524	29.842	29.8559	29.6031	29.6718	29.4259	29.6602	29.3304	29.3009	29.6605	29.4334	29.1388	29.0402	29.3119	29.4446	29.1594	29.1101	28.7001	28.816	27.5946	28.1407	28.9154	29.3119	28.8692	28.1488
XCCB100_4145	Delta-aminolevulinic acid dehydratase	B0RXX8	0.22082	18	4.2.1.24	0046872;0006782;0004655	29.5065	29.394	29.2532	29.0958	28.9165	28.9194	28.6594	28.5837	28.9317	28.9549	28.8061	28.5659	28.7797	28.8787	28.6689	28.7442	28.8188	28.9858	28.9868	28.4631	29.3765	29.1198	29.2315	29.2257
XCCB100_1944	Putative alpha-amino acid ester hydrolase	B0RS62	0.227457	16	3.1.1.43	0008239;0047658	27.5932	27.6576	26.8265	27.2807	28.2753	28.1777	27.8074	28.126	28.5416	28.3364	28.1676	28.0827	28.3831	28.2049	28.0413	28.2272	28.1306	28.1032	27.9995	27.5738	27.9817	27.7644	27.7922	27.8188
eno2	L-fuconate dehydratase	B0RYV5	0.228626	19	4.2.1.68	0016052;0050023	28.9688	28.7619	28.8059	28.7909	28.7382	28.7374	28.4486	28.5139	28.6173	28.5073	28.3443	28.228	28.517	28.5238	28.3275	28.2212	28.4948	28.3995	28.3415	28.4205	28.4819	28.2134	28.1129	28.2244
XCCB100_1624	Putative 2OG-Fe(II) oxygenase superfamily protein	B0RR89	0.230509	18		0016491;0046872	30.6067	30.4813	30.1092	30.1581	29.9144	30.0367	29.7966	29.8479	29.6971	29.8083	29.6601	29.659	29.8251	29.8341	29.7607	29.6122	29.8785	29.9924	29.7598	30.1357	30.0137	29.8866	29.6389	29.6599
ileS	Isoleucine--tRNA ligase	B0RY28	0.230736	38	6.1.1.5	0005737;0005524;0002161;0000049;0004822;0006428;0008270	30.5198	30.3678	30.2416	30.3506	29.9157	29.9457	29.8088	29.8511	29.9532	30.0443	29.9639	29.9751	29.9442	29.985	29.8708	29.8012	30.0176	30.0514	29.8419	30.2562	30.2379	30.1627	29.9539	29.85
XCCB100_4090	Uncharacterized protein	B0RXS3	0.230831	6			25.4208	25.4624			26.1764	26.4633			27.3757	27.0362	26.6418	26.4924	26.8486	27.0305	26.4756		27.0273	27.1336	26.6881	26.6772	26.8043	27.0735	26.824	26.8164
XCCB100_2000	Methyl-accepting chemotaxis protein, probable	B0RSB8	0.236285	17		0007165;0016021	29.8031	29.6614	29.7363	29.8102	29.0257	29.1381	29.2798	29.2304	28.9552	29.0158	29.0869	29.389	28.7859	28.8879	29.2008	29.0478	28.8843	28.9579	29.2793	28.5273	28.7999	28.9087	29.3554	29.2288
XCCB100_3810	Putative secreted protein	B0RWD8	0.23756	3			26.9942	26.6154	27.1649	26.8413	26.1942	26.0198	25.8392	26.3022	25.839	25.9391	25.8244	26.2162	26.6777	26.7327	26.5616	25.9989	26.1815	25.7851			25.2992
rpsC	30S ribosomal protein S3	A0A0R4J7U6	0.245972	23		0003735;0019843;0006412;0003729;0005840	33.2528	33.3292	32.6651	32.9499	33.2973	33.0179	32.8643	32.9015	32.7854	32.9224	32.5663	32.6969	32.7848	32.8343	32.7528	32.8648	32.4803	32.4618	32.3735	32.9111	32.5313	32.2561	32.0297	32.1047
nfuA	Fe/S biogenesis protein NfuA	B0RTH4	0.251869	8		0051539;0016226;0005506;0051604	28.4194	28.3056	27.557	27.7092	27.7814	27.6907	27.3476	27.02	27.1673	27.3031	26.8288	26.746	27.6115	27.413	27.0212	26.7747	26.8853	26.2837	25.9918		25.6802
atpH	ATP synthase subunit delta	B0RWC5	0.251869	12		0046933;0045261;0005886	31.3636	31.4568	31.4711	31.3974	31.0556	30.9256	31.1243	30.9468	30.8085	30.6425	30.8659	30.8717	30.7953	30.566	30.815	30.829	30.9507	30.6073	30.7901	30.0531	30.8004	30.6673	31.1294	30.8595
XCCB100_0816	Uncharacterized protein	B0RNX2	0.253858	3			26.2757	26.3661			27.8485	27.2892	27.6946	27.4816	27.6621	27.6	27.6782	27.651	27.4552	27.6171	27.5484		27.5265	27.3086			27.9535	27.1873	27.3048
XCCB100_4087	Periplasmic serine endoprotease DegP-like	B0RXS0	0.253858	19	3.4.21.107	0004252;0042597	29.435	29.3951	29.0755	29.5307	29.4294	29.3978	29.3832	29.2918	29.2885	29.3612	29.4805	29.5129	29.4172	29.5848	29.4501	29.407	29.7709	29.6558	29.5367	29.7994	30.0611	29.7751	29.763	29.6853
XCCB100_3295	Putative two-component system response regulator, PilH family	B0RYE0	0.255547	7		0000160	28.8915	29.1957	28.7007	28.8493	29.6662	29.3416	29.3676	29.4216	29.6108	29.2096	29.4201	29.4766	29.3026	29.2488	29.4656	29.5118	29.373	29.4305	29.1855	29.4229	29.534	29.3665	29.6584	29.572
XCCB100_0924	UPF0149 protein XCCB100	B0RP87	0.260029	5			27.6875	27.4968	27.9229	28.3147	27.1099	27.6101	27.4082	27.1791	27.4751	27.4275	26.9192		27.0598	25.9944	26.9014	26.9954	26.6579	26.672			26.3538	26.051	26.3722
abfA	Exported alpha-N-arabinofuranosidase	B0RXE7	0.270293	14	3.2.1.55	0046373;0046556					25.9951	26.8522	26.3468	26.7253	26.9085	26.9832	26.9638	26.8777	27.0825	27.1504	26.9751	27.2819	27.6964	27.6064	27.1429		28.0328	27.758	27.3508	27.3694
panB	3-methyl-2-oxobutanoate hydroxymethyltransferase	B0RTU1	0.275981	9	2.1.2.11	0003864;0005737;0015940;0046872	28.5537	28.5569	28.0407	28.0115	27.6875	27.7188	27.2174	27.3953	27.6975	27.5953	26.7993	26.7902	27.1834	27.4036	26.7685	26.834	27.196	27.3951	26.8621	27.2318	27.2996	27.188	27.0445	26.4962
dsbA2	Thiol:disulfide interchange protein	B0RNV4	0.280527	12		0042597	29.2715	29.4285	29.2412	29.2465	29.7553	29.5875	29.5394	29.66	29.5941	29.4761	29.5871	29.6136	29.6324	29.5725	29.6202	29.5431	29.4773	29.4482	29.4891	29.7131	29.5626	29.4122	29.4402	29.4837
rpsP	30S ribosomal protein S16	B0RXD9	0.282559	7		0005840;0006412;0003735	31.9699	32.3823	31.5929	31.909	32.9259	32.4473	32.1641	32.0431	32.3876	32.4939	31.7036	31.8295	32.0657	32.2295	31.1646	31.7545	31.274	31.5113	31.1013	31.394	31.4347	31.0006	30.8257	30.5244
XCCB100_1384	Putative secreted protein	B0RQJ9	0.284391	8			28.6297	28.5811	28.4151	28.4143	27.7301	28.004	28.1583	27.6569	27.4772	27.8707	27.7142	27.4458	27.4882	27.8479	27.8073	27.4206	27.5494	27.9394	28.2187	27.7953	27.6123	27.998	27.8075	27.3195
guaB	Inosine-5-monophosphate dehydrogenase	A0A0R4J7I9	0.286868	28	1.1.1.205	0006177;0000166;0046872;0003938	31.7529	31.6684	31.6621	31.6063	31.5874	31.545	31.4683	31.3815	31.4425	31.3791	31.4472	31.3764	31.3771	31.3727	31.4212	31.3816	31.6427	31.5251	31.4883	31.4312	31.4351	31.4947	31.6183	31.6076
XCCB100_2043	Carbohydrate uptake ABC transporter ATP-binding protein	B0RSG1	0.288808	17		0005524;0042626	29.4481	29.4219	29.5373	29.5936	29.1493	29.2661	29.2609	29.1422	29.2226	29.0997	29.1706	29.0251	29.2631	29.0089	28.9153	29.1191	29.3488	29.2149	29.2841	29.2582	29.3314	29.1567	29.5029	29.5061
XCCB100_2993	Putative exported protein	B0RWZ0	0.298726	13			26.1162	26.4368	25.7471	26.1494	26.6648	26.344	26.3516	26.0793	26.1399	25.9706	26.4339	26.0068	26.2028	26.2546	26.2169	26.0839	26.8209	26.7261	26.8598	27.0888	26.5458	27.1251	26.9627	26.4299
virB6_1	VirB6-like membrane protein	B0RRF2	0.300905	6		0030255;0016021	26.1703				27.6801	28.1896	28.0196	28.2537	28.2238	28.1086	27.431	28.0956	28.0152	27.9735	27.7412	28.4143	28.0808	27.7967	27.8037	28.1713	27.5353	27.5779	27.5946	27.9813
XCCB100_1274	Protein QmcA	B0RQ89	0.305781	16		0016021					29.3851	29.6454	29.8973	29.7686	29.7127	29.745	29.6616	30.0247	30.021	29.8741	29.9603	30.1228	30.2721	30.2155	30.2441	30.1827	29.9448	30.2109	30.1067	30.2108
xopX1	Type III effector outer protein	B0RN57	0.30753	4							25.3944	25.495			25.8168	25.7653	25.9096	25.7015	25.8305	25.6479	25.7361	25.6246	24.8885	25.3447			24.6385
XCCB100_3170	Putative Hsp90-family heat shock protein	B0RY15	0.311042	19		0005524;0006457;0051082	26.1142	25.8748	26.2915		27.8463	27.1278	27.0421	27.0039	26.8202	26.8748	27.0021	26.8894	26.994	26.7056	26.8467	26.9283	27.1115	26.6278	26.7829	27.1313	26.4143	26.5292	26.8297	26.9301
XCCB100_0759	Putative exported protein	B0RNR3	0.318663	7							30.012	29.722	29.8194	29.8649	30.8739	31.1716	30.6626	30.151	30.9732	30.9792	30.4908	30.0486	30.7096	30.8145	30.7202	30.9416	31.2864	30.969	31.0283	31.2209
prfA	Peptide chain release factor 1	B0RUA5	0.322835	13		0016149;0005737	26.3741	26.7003	26.2723	26.4497	26.8467	26.8768	26.3657	26.3012	26.6847	26.2686	26.1828	26.1942	26.1721	26.1599	26.0425	25.9858	26.4291	25.8863	25.9837	26.0907	25.7851	25.6293	25.1253
XCCB100_1229	Type IV pilus response regulator PilG	B0RQ42	0.324172	12		0000160	29.1198	29.4441	28.7992	28.9537	29.3585	29.0821	29.0331	28.8639	28.896	29.0437	28.6271	28.4756	28.8053	28.9768	28.5514	28.5369	28.3681	28.4557	28.2624	28.5644	28.5553	28.4993	28.155	28.1211
XCCB100_0437	Putative membrane protein	B0RMT3	0.32639	9		0016021	25.7289	25.4683	24.6754	25.0167	25.0346	24.9058	25.0735		25.2245	24.8539	24.6517	24.1305	25.3603	25.4428	25.1027	24.8512	26.5157	26.3786	25.5995	26.2149	26.2695	26.5545	25.7101	25.5647
zapE	Cell division protein ZapE	B0RM27	0.329022	16		0051301;0007049;0005737;0016787;0005524	27.5134	27.7857	27.3	27.2678	26.7037	26.8102	26.7446		26.1728	26.1194	26.5912	26.6752	26.5489	26.6923	26.3543	26.3515	26.8567	26.6315	26.4868	26.6691	27.2748	26.7553	26.4709	26.2453
pepQ	Xaa-Pro dipeptidase	B0RP90	0.340533	12	3.4.13.9	0008235;0046872;0102009;0016795	27.3018	27.3825	27.3383		27.6955	27.5464	27.3728	27.3724	27.6988	27.6974	27.371	27.7445	27.5121	27.8184	27.5353	27.7341	27.6332	27.7555	27.5603	27.9989	28.0437	28.0127	27.961	27.9348
rpsN	30S ribosomal protein S14	B0RU69	0.354532	13		0006412;0003735;0019843;0005840	29.6803	29.1085	29.733		30.6545	30.4518	29.9103	30.107	30.4395	30.4891	29.555	29.6159	30.0885	29.7934	29.6914	30.2934	29.4615	29.4963	29.3881	29.4745	29.21	29.2138	28.8444	28.62
nnrD	Bifunctional NAD(P)H-hydrate repair enzyme	B0RRZ5	0.359562	15	5.1.99.6;4.2.1.136	0052857;0052856;0046496;0052855;0046872;0005524	26.3345	26.0329			26.6305	26.1826	26.7334	26.3156	26.2688	26.5366	26.7296	26.8819	26.5709	26.546	26.8282		26.8708	27.0146	26.8346	27.0949	27.1041	27.1755	27.0753	27.0442
apt	Adenine phosphoribosyltransferase	B0RS13	0.363521	12	2.4.2.7	0044209;0006168;0006166;0003999;0005737	26.9466	26.9029	26.7624	27.0604	26.5244	27.2137	27.0536	26.991	27.0401	27.0138	27.0599	26.9114	27.0587	27.3252	27.0434	26.9765	27.4302	27.6031	27.2587	27.3473	27.309	27.4126	27.5183	27.5963
XCCB100_3107	Uncharacterized protein	B0RXA6	0.375346	27							27.2508	27.7774	27.9831	27.7593	28.4724	28.2209	28.0355	28.1446	28.1778	28.0984	28.1557	28.0686	27.2795	25.6937	27.0929	26.2136
rpsL	30S ribosomal protein S12	B0RU87	0.382819	10		0000049;0003735;0006412;0019843;0015935	32.1033	31.6133	31.3517	32.2501	32.0628	32.2651	32.2662	32.3109	31.8296	31.7073	31.6418	31.9866	32.19	31.7969	31.7717	32.1479	31.687	31.5018	31.5216	32.0093	31.2542	31.1588	31.2023	31.3634
ahpC	Alkyl hydroperoxide reductase C	B0RUE0	0.39228	18	1.11.1.26	0051920;0004601;0006979;0102039;0005737	33.5933	33.8344	33.4693	33.4724	33.2626	33.1553	33.0357	32.9786	33.3897	33.3429	33.2232	33.2994	33.4062	33.6409	33.2968	33.2771	33.6177	33.75	33.5015	33.9647	33.8282	33.7156	33.4337	33.4877
mdtA	RND superfamily multidrug resistance protein	B0RSF2	0.392466	14		0022857;0016020	26.4941				27.8747	27.3107	27.5109	27.5873	27.2744	27.317	27.581	27.6956	27.1237	27.3146	27.3307	27.3278	26.8171	26.7505	26.9943	27.1376
XCCB100_3508	Hydrolase	B0RUD1	0.394431	10			27.8822	27.9485	27.5993	27.5836	26.6747	26.3012	26.4342	26.308	25.9515	25.9666			25.7332	26.7199			26.0271				25.8896
XCCB100_1403	Bacterial DNA-binding protein	B0RQL8	0.406934	17		0003677	33.6242	33.6385	33.488	33.4632	34.2928	34.0558	33.9066	34.0258	34.138	34.1691	33.9382	33.9246	33.9271	34.0372	33.8745	34.0954	33.5871	33.8317	33.6933	34.224	33.7784	33.6084	33.4685	33.5049
XCCB100_3248	Uncharacterized protein	B0RY93	0.413869	5							25.8063				26.9382	27.2409	26.8615		26.7561	27.1745	26.2876		27.3242	27.3058	27.3639	27.7212	28.1541	27.552	27.7066	27.775
imp	LPS-assembly protein LptD	B0RUI0	0.445375	28		0010033;0015920;0043165;0009279	27.0127	27.7104	27.3689		26.46	27.4305	27.3416	27.4281	27.9141	27.7421	27.9404	27.8442	27.7532	27.8009	27.9731	27.7316	28.0573	28.0821	28.1003	28.0352	27.7664	28.0215	28.2914	28.3393
XCCB100_1454	Metallopeptidase	B0RQR9	0.461269	41		0004222;0046872	31.0057	31.1253	30.932	31.0506	30.8898	30.9885	30.8874	30.8697	30.97	30.797	30.9063	30.7483	30.7853	30.6902	30.8229	30.6995	30.7851	30.7114	30.7674	30.7964	30.971	30.7675	30.906	30.8659
fbp	Fructose-1,6-bisphosphatase class 1	B0RLK6	0.468924	19	3.1.3.11	0005737;0000287;0042132;0006094	30.5079	30.5071	30.5659	30.5791	30.4724	30.3948	30.424	30.2633	30.1684	30.2563	30.466	30.3014	30.275	30.279	30.3308	30.1739	30.2268	30.2238	30.2621	30.3561	30.4299	30.3526	30.3735	30.3562
rsmH	Ribosomal RNA small subunit methyltransferase H	B0RVB2	0.473621	9	2.1.1.199	0005737;0070475;0071424	27.2809	27.3792	26.966	27.1778	27.1279	26.9094	26.6984	27.0949	26.7505	26.7036	26.7792	26.683	26.8356	26.5922	26.612	26.7192	26.8485	26.66	26.7466	26.9524	26.9083	26.2293	26.4422	26.2407
gumL	Pyruvyl transferase	B0RRI7	0.490078	12		0016740	29.038	29.1684	29.2232	29.1773	29.818	29.7129	29.5083	29.3597	29.5893	29.8696	29.4393	29.1735	29.4873	29.5435	29.3238	29.1008	29.0898	29.2716	28.8069	29.0781	28.9959	29.0677	28.6329	28.8015
rpsR	30S ribosomal protein S18	B0RUY8	0.500896	8		0006412;0005840;0003735;0019843	30.0247	30.2375	29.9959	29.1379	30.3508	30.2114	30.086	30.0181	29.9136	30.5806	30.0795	29.8642	30.0609	30.0885	29.7709	30.1392	29.591	29.4152	29.176	29.3282	29.3888	29.315	29.3479	29.305
pilL	Histidine kinase	B0RQ46	0.505647	68	2.7.13.3	0000155;0005737;0006935	30.0398	29.89	29.8056	30.0088	29.8903	29.9407	29.9639	29.9666	29.7154	29.7483	29.9103	29.9041	29.6067	29.657	29.8438	29.8764	29.7127	29.5607	29.9408	29.7348	29.4251	29.3943	29.6407	29.5873
panC	Pantothenate synthetase	B0RTU0	0.506853	8	6.3.2.1	0005737;0004592;0005524;0015940	27.6873	27.6147	26.92	26.7941	26.5929	26.5442	26.412	26.4526	25.9458	26.3286	26.4667	26.3518	26.286	25.7566			26.1322	26.3696	26.388		25.5428	26.2925	26.2969	25.9342
pilR	Two-component system response regulator protein	B0RPQ7	0.523952	24		0006355;0000160;0043565;0005524	28.8123	28.8255	28.3465	28.5512	29.088	28.8748	28.8394	28.8303	28.9421	28.9602	28.8389	28.8837	28.9901	28.9389	28.7396	28.8707	29.0881	29.015	28.9525	29.1133	29.0474	29.1555	29.2214	29.1215
XCCB100_4092	Putative hydrolase	B0RXS5	0.531366	11		0016787	27.5105	27.8563	27.3935	27.1698	27.8737	27.5373	27.1916	27.2528	27.1042	27.066	27.0164		27.0851	27.0855	26.7967		26.6119	26.8964	26.509		26.0406
rplW	50S ribosomal protein L23	B0RU80	0.533656	9		0003735;0019843;0006412;0005840	31.6197	31.3574	32.2258	32.4091	30.7576	30.9612	31.5798	31.4023	30.9028	30.9293	31.3027	31.2473	31.0434	31.0977	31.5003	31.2114	30.8924	30.7767	31.0697	31.1841	30.2672	30.078	30.821	30.833
XCCB100_3031	Putative membrane protein	B0RX28	0.543992	12		0016021	28.5139	28.4301	28.1213	28.1862	28.7839	28.5439	28.5285	28.3572	28.4172	28.2674	28.4168	28.3199	28.9565	28.5831	28.6856	28.5871	29.0984	28.8572	28.6682	29.1157	28.5983	28.6945	28.4263	28.3706
XCCB100_3513	NUDIX hydrolase family protein	B0RUD6	0.545388	8		0016787	27.2092	27.1588	27.1508	27.2185	27.1098	27.4869	27.1766	27.2198	27.4839	27.5269	27.3007	27.185	27.4954	27.5798	27.4708	27.3204	27.4625	27.5477	27.403	27.5709	27.1582	27.1137	27.1656	27.1064
XCCB100_4227	Putative 4-oxalomesaconate hydratase	B0RYR0	0.546577	17		0016831;0016787	29.2489	29.55	29.1621	29.0743	29.9088	29.6473	29.701	29.7053	29.7691	29.6911	29.6177	29.6493	29.6559	29.589	29.5388	29.4033	29.7389	29.5453	29.8898	29.5313	29.8326	29.7372	29.6084	29.7921
nusG	Transcription termination/antitermination protein NusG	B0RU94	0.569956	15		0031564;0032784;0006353;0006354	32.1935	32.2127	31.7429	32.0029	31.6057	31.7396	31.5553	31.4784	31.7639	31.8021	31.548	31.4571	31.7389	31.7575	31.4635	31.636	31.5048	31.6021	31.2841	31.5551	31.5981	31.5106	31.3023	31.2702
XCCB100_3966	Putative exported protein	B0RWU4	0.575616	4							25.5314				27.107	27.2663	26.3368	26.165	26.8472	26.7402	26.854	26.3202	27.0105	27.0981	27.6174	27.5001	27.4807	27.8397	27.6195	27.8198
argE	N-acetyl-L-citrulline deacetylase	B0RS51	0.577403	9	3.5.1.-	0050897;0043909;0019213;0006526	27.0114	26.982	27.0535	27.0614	26.5862	26.4376
XCCB100_4209	Aminopeptidase, probable	B0RYP2	0.577403	19		0008236;0004177	28.4263	27.8364	27.8432	27.7403	27.5163	27.6997	27.3536	27.2637	27.9378	27.5603	27.3773	27.7236	27.4647	27.4327	27.2036	27.4006	27.5547	27.5124	27.1068	26.9986	26.758	27.2158	27.0605	27.1284
smc	Chromosome partition protein Smc	B0RUY5	0.578206	54		0006260;0030261;0007062;0005737;0005694;0003677;0005524	29.5044	29.6101	29.5931	29.659	29.7373	29.7652	29.7597	29.7797	29.9821	29.8556	29.6765	29.6517	29.8144	29.7442	29.7505	29.7695	29.9088	29.7287	29.8949	29.9818	30.0032	29.8407	29.9358	29.9923
XCCB100_3959	Thioredoxin	B0RWT7	0.615308	7		0015035;0006662	29.3385	29.3106	29.4075	29.5405	29.4606	29.5365	29.5485	29.6024	29.461	29.3026	29.4658	29.5845	29.4344	29.2232	29.4664	29.6734	28.7694	28.9366	29.2648	29.2812	29.6351	29.8154	29.795	29.529
lolA	Outer-membrane lipoprotein carrier protein	B0RT42	0.622791	15		0044874;0042597;0042953	27.502	27.1044	27.6851	27.8269	27.795	27.9421	28.1688	28.1723	27.6329	27.5361	27.5786	27.5382	27.4436	27.1469	27.642	27.7578	27.4433	27.2398	27.5355	27.7041	27.1931	26.7567	27.0451	27.3022
XCCB100_2001	Two-component system response regulator protein	B0RSB9	0.625819	9		0000160;0003677;0006355					25.828	26.3374	26.3703	26.5606	26.6037	26.603	26.8158	26.5865	26.2525	26.2743	26.568	26.637	25.4551	25.6777	25.8449
XCCB100_2121	Putative enoyl-CoA hydratase	B0RSN8	0.635861	11	4.2.1.17	0004300	26.8985	27.9638	26.8184	27.4526	27.5572	27.6634	28.0014	27.9187	28.101	28.2029	27.9628	27.9987	28.1692	28.1567	28.3353	27.9332	28.0538	28.2154	28.1613	28.2934	28.1195	28.1176	27.9816	27.9624
colS	Histidine kinase	B0RPP5	0.638075	6	2.7.13.3	0016021;0000155					24.6791	24.6375			24.9317	24.8414	24.6487	24.8857	25.458	25.0878	25.2857	25.0663	25.1379	25.3548	25.2945		25.0138	25.1855	25.1336
oprP1	Phosphate-selective outer membrane porin P	B0RP02	0.647523	14			27.7285	26.2333	28.6464	28.136	28.9056	29.0744	28.7149	28.8818	29.2408	29.1468	29.1662	28.9236	29.2787	29.2861	29.2487	29.1113	29.1597	29.3854	29.0756	28.9207	29.2932	29.5522	29.3122	28.9722
ltaE	Threonine aldolase	B0RMZ4	0.655935	7	4.1.2.5	0006520;0004793	27.3007	26.6918	27.0761	27.0175	26.5329	26.9419	26.7362	26.5392	26.522	26.8146	26.7479		26.5224	26.1535	26.6826	26.4783	26.1967	26.156	25.9769
XCCB100_2665	Transcriptional regulator, LysR family	B0RUV7	0.659588	17		0003700	28.5615	28.3363	27.9244	27.9672	28.0703	27.9695	27.7174	27.7875	28.1378	28.1672	27.7803	27.9403	28.2537	28.0754	28.0098	28.0291	27.8426	27.3645	27.1524	27.3786	28.3125	28.1795	28.1392	28.0058
XCCB100_1695	Uncharacterized protein	B0RRG0	0.665533	6							27.1239	27.1228	27.2247	27.3921	27.5557	27.0961	27.3701	27.2998	27.1701	26.5481	26.7647	27.2552	26.9532	26.6224	26.5576	26.5668	26.4768	26.6046	26.6232
XCCB100_2346	Band1 domain-containing protein	B0RTB7	0.685565	8			24.767				25.88	26.4808	26.2421	26.565	26.4314	26.5446	26.0263	26.0949	26.0467	26.0245	25.8465	26.3093	26.3503	25.9845	25.736	25.8723	25.8075	25.5521	25.2545
ilvE	Branched-chain-amino-acid aminotransferase	B0RUC3	0.70074	15	2.6.1.42	0009098;0009097;0009099;0052654;0052656;0052655;0050048	30.7391	30.6001	30.9383	31.115	30.059	30.3599	30.598	30.574	30.0003	29.9624	30.2889	30.4185	30.0263	30.1841	30.3208	30.0883	30.4623	30.4452	30.7484	30.3753	30.3381	30.7298	30.8153	30.7332
rpsK	30S ribosomal protein S11	B0RU60	0.701506	8		0019843;0005840;0006412;0003735	30.7785	31.1501	31.2488	31.4521	30.5262	30.5172	31.0725	30.6944	30.625	30.5733	30.6358	30.5901	30.6954	30.9593	30.823	30.7449	30.5972	30.6568	30.7039	30.863	29.858	30.251	30.448	30.5752
XCCB100_0884	Putative two-component system response regulator	B0RP44	0.710349	14		0000160	29.3161	29.3602	29.2288	29.7443	29.2706	29.0651	29.1675	29.36	28.6805	28.9915	28.9644	28.9354	28.5423	28.7377	28.7793	29.0846	28.6258	28.6082	29.0224	29.1406	28.9108	28.7067	28.7499	28.8959
infC	Translation initiation factor IF-3	B0RRH0	0.714532	13		0003743;0005737	30.7586	30.5354	30.2488	30.8579	30.4588	30.598	30.7902	30.6069	30.5205	30.454	30.3941	30.501	30.3601	30.322	30.5712	30.4187	30.0981	30.1568	30.3144	30.6185	29.9269	29.9811	30.1001	30.0668
pgk	Phosphoglycerate kinase	B0RPF1	0.716406	28	2.7.2.3	0005524;0005737;0006096;0004618	32.3328	32.3592	32.3367	32.3781	32.4734	32.3217	32.5046	32.5695	32.3459	32.2739	32.4621	32.4036	32.4401	32.3828	32.4621	32.3607	32.432	32.4688	32.5593	32.5113	32.6993	32.4869	32.6968	32.6045
galU	UTP--glucose-1-phosphate uridylyltransferase	B0RSB0	0.716831	28	2.7.7.9	0006011;0009058;0003983	32.4674	32.2356	32.6003	32.463	32.543	32.6498	32.7186	32.7001	32.5717	32.3257	32.7549	32.602	32.56	32.5923	32.5792	32.3454	32.8339	32.7566	32.6916	32.6323	32.7729	32.8842	32.9575	32.9578
tmk	Thymidylate kinase	B0RXV1	0.723784	11	2.7.4.9	0004798;0005524;0006235;0006233	26.2543	26.1729	26.1818	26.3453	26.2389	26.1624	26.0856	25.8809	25.8339	25.8759	25.748	26.1326	25.7904	25.7285	25.7542	25.6292	25.8096	25.5717	25.5631	26.0772	25.7736	25.8569	25.526
XCCB100_0112	Uncharacterized protein	B0RLL3	0.744418	6							26.8257	26.9878	26.6218		27.5986	27.7694	27.4906	27.2658	27.2695	27.5563	27.5848	27.1045	27.4183	27.2404	27.2202	27.941	27.8681	27.6382	28.0732	28.197
XCCB100_3344	23S rRNA accumulation protein YceD	B0RYI9	0.765217	5			27.3057	27.5134	27.1013	27.2961	27.0791	26.7379	26.3858	26.7246	26.8078	26.5188	26.4761	26.3704	26.6748	26.7489	26.2801	26.3449	26.7344	26.7601	26.3209	26.9214	26.7895	26.4913	26.5349	26.2258
XCCB100_3191	Putative thioesterase	B0RY36	0.765251	8			28.097	28.5846	28.4803	28.533	28.1385	28.1158	28.3251	28.1942	27.7782	27.9706	28.0422	28.2885	27.7659	27.6958	27.9891	27.9061	27.682	27.798	28.0519	27.9623	27.8855	27.7941	28.1062	28.0524
XCCB100_3358	Nucleoid-associated protein xcc-b100	B0RYK3	0.774651	8		0003677;0005737;0043590	30.6498	30.8721	30.5355	30.4428	30.6455	30.5168	30.5421	30.3171	29.8579	30.0852	30.2741	30.2746	29.7919	30.0911	30.3378	30.1321	29.9532	29.8997	30.001	29.0922	29.4188	29.8747	30.0505	30.0839
dapF	Diaminopimelate epimerase	B0RNK1	0.808723	6	5.1.1.7	0009089;0008837;0005737	26.7861	26.7041	26.764	27.0552	26.4862	26.5189	26.4406	26.2793	26.5704	26.3653	26.765	26.6812	26.3496	26.3975	26.2309	26.5064	26.1353	26.2868	26.5215	26.0458	26.4943	26.3197	26.6499	26.49
pcnB	Poly(A) polymerase I	A0A0R4J778	0.817083	22	2.7.7.19	0004652;0005524;0006378;0003723	29.4533	29.4081	29.4467	29.5527	29.1018	29.3322	29.3116	29.17	29.3378	29.3224	29.3281	29.2943	29.3236	29.2106	29.2797	29.2025	29.2854	29.1402	29.3121	29.2837	29.4753	29.3309	29.3576	29.3997
tkt	Transketolase	B0RPC9	0.817083	53	2.2.1.1	0004802;0046872	32.6848	32.6894	32.6025	32.694	32.62	32.5539	32.4926	32.5079	32.5594	32.5699	32.5583	32.4458	32.4491	32.5383	32.5121	32.5149	32.4876	32.5173	32.4917	32.569	32.6378	32.5448	32.6298	32.5829
XCCB100_2524	PhoH-like protein	B0RTX0	0.834303	19		0005524	28.9003	28.5141	28.7501	28.6549	28.6748	28.6481	28.4302	28.5843	28.2863	28.4956	28.7057	28.2329	28.5342	28.5413	28.5531	28.4537	29.0136	29.0463	28.6521	28.7885	28.8719	28.9821	28.9591	28.7991
glgZ	Malto-oligosyltrehalose trehalohydrolase	B0RMT8	0.84723	10	3.2.1.141	0005737;0005992;0033942					26.3096	26.0307	25.9121	25.6168	27.1219	26.6246	26.5868	26.1831	26.7075	27.0312	25.8552	26.5186	26.7414	27.0511	27.0719	27.3094	27.6941	27.1355	27.1216	27.127
ppk	Polyphosphate kinase	B0RU13	0.859857	18	2.7.4.1	0009358;0046872;0005524;0006799;0008976	26.2517	26.0146			27.0605	27.0444	26.2257	26.6589	27.0649	27.2608	27.0034	26.8979	27.0521	26.9175	27.0365	26.8668	27.0717	27.1399	26.8974	27.0294	27.5154	27.2816	26.9696	27.0561
ybeY	Endoribonuclease YbeY	B0RRV9	0.860639	8		0004222;0004521;0006364;0008270;0005737	26.7261	27.0439	26.4063	26.4068	27.2279	27.187	26.9885	26.6732	27.0598	27.4765	26.8559	27.1185	27.1862	27.6108	26.9762	26.7626	27.6153	27.6034	27.5372	27.7933	27.9619	27.6568	27.2453	27.3637
XCCB100_0627	Putative exported protein	B0RNC9	0.87918	9							26.2703	25.9827	25.9531		26.4907	26.8382	26.6278	26.4708	26.8463	26.8851	26.548	26.6099	27.242	27.07	26.709	27.6306	27.4156	27.0129	26.6151	27.009
bgl4	Beta-glucosidase	B0RXI0	0.87918	25	3.2.1.21	0008422;0005975;0102483	29.6447	29.5414	29.4371	29.5573	29.2778	29.4342	29.0919	29.1478	29.2539	29.2584	29.1839	29.0894	29.2183	29.2295	28.9974	29.0394	29.2617	29.2726	28.9248	29.2651	29.3934	29.3103	29.2895	29.347
XCCB100_2512	TonB-dependent outer membrane receptor	B0RTV8	0.884666	13		0009279									24.736	25.4925			26.5024	27.0363	26.6779	26.1522	27.1195	27.5514	27.0353	26.3848	26.7762	27.6296	27.3619	27.1754
lpsJ	Succinyl-CoA:3-ketoacid coenzyme A transferase subunit B	B0RVK3	0.914992	6	2.8.3.5	0009103;0008260	26.3024	26.4975	25.6866	25.9241	26.6242	27.1929			26.8657	27.3032	26.9765		27.1345	27.1971	26.3804		27.4841	27.699	27.1823		27.9116	27.8167	27.2952
XCCB100_0652	Uncharacterized protein	A0A1X7QG69	0.928604	8		0016021	26.391	26.6679	26.3053		27.3313	27.4309	27.7184	27.7706	26.0639
XCCB100_4107	Putative peptidase	A0A1X7QF30	0.958035	21		0008235	28.5619	28.6722	28.2454	28.1921	27.6342	28.2603	27.4015	27.6197	27.7851	27.6929	27.3179	27.4306	27.73	27.642	27.2109	27.2022	27.5909	27.7712	27.4874	27.828	27.6841	27.8703	27.1024	27.3906
XCCB100_3920	N-acetyltransferase	B0RWP8	0.965052	4	2.3.1.-	0008080	24.9331								25.5007				25.1809	25.3082	25.2979		25.7003	25.7331	25.978	26.0326	25.7155	25.5457	25.6412
XCCB100_0007	Putative exported protein	B0RLE4	0.965052	38			33.5338	33.432	33.3705	33.4868	33.701	33.7176	33.5968	33.4655	33.7261	33.7412	33.6173	33.5634	33.6281	33.6987	33.7338	33.6586	33.6442	33.774	33.7712	33.7733	33.5448	33.6057	33.606	33.6465
XCCB100_4409	Sir2-like protein	B0RMG9	0.975799	14			25.2831				26.1872	26.4436	26.9776	26.7857	26.5621	26.4638	27.3674	27.0589	26.9087	26.8713	27.2718	27.136	26.9558	26.8005	27.024	27.4332	26.8879	27.0268	27.1274	27.2566
XCCB100_0128	TonB-dependent outer membrane receptor	B0RLM0	0.982189	14		0009279	26.1049	25.9689	25.5886	25.8498	26.0133	25.9829	25.5489	25.6793	25.7605	26.0074	25.7106	25.9237	25.4908	25.6461	25.59	25.7174	25.4054	25.3071	25.3812	25.6813	25.2217	25.1833
cdsA2	Phosphatidate cytidylyltransferase	A0A0R4J8B8	1	2	2.7.7.41	0016021;0016024;0004605	24.8327	25.0609							23.9544				24.1383				25.5602	25.2641			25.2981
citH	Citrate transporter	B0RP01	1	2		0015137;0016021													26.4323				26.0675	26.2394			26.6387	26.1957	26.6009
czcD	Cobalt-zinc-cadmium efflux permease	B0RX35	1	2		0016021;0008324	24.8663	25.1143			24.6905	23.8443	23.6034	24.0745	23.8617	23.6524	23.6026		24.2242	24.6763	24.4073	23.906	25.2122	25.7809	25.3531	25.566	26.2868	25.5655	24.7279	24.2396
nbaC	3-hydroxyanthranilate 3,4-dioxygenase	B0RUZ7	1	2	1.13.11.6	0006569;0034354;0008198;0019805;0043420;0000334					23.084								22.7209	23.0623			23.4487	23.4727	23.5938		23.1552	23.1145
nuoA	NADH-quinone oxidoreductase subunit A	B0RR98	1	2	7.1.1.-	0005886;0016021;0048038;0008137	26.9901	27.0704	26.5783	26.9441	26.5289	26.7889	26.4457	26.6804	26.4546	26.2656	26.7496	26.3374	26.8356	26.7205	26.5411	26.3392	26.8666	26.8461	26.711	27.0012	26.6296	26.5582	26.9163	26.9118
nuoK	NADH-quinone oxidoreductase subunit K	B0RRA8	1	2	7.1.1.-	0042773;0048038;0016021;0050136;0005886	26.953	26.9939			26.3977	26.6098			26.403	26.5098			26.3697				26.4089	27.0823
pilV	Pre-pilin leader sequence	B0RRD3	1	2		0016021					24.6799	25.4392	24.531		25.1878	24.8656			25.1321	25.0987	24.423
sdhC	Succinate dehydrogenase cytochrome b556 subunit	B0RSG4	1	2		0006099;0046872;0016021;0009055;0045281	28.2316	26.6299	27.0037						25.6784	26.2104			26.7459	26.564	26.4811		27.789	27.8266	27.6282	28.2319	28.4352	27.747	27.036	26.9828
XCCB100_0134	Uncharacterized protein	B0RL96	1	2							24.557	24.3019			24.5221	24.4089	23.9695	24.2528	24.2905	24.5543	24.3661	24.4591	24.5939	24.5111	24.4269		24.1143	24.2118	23.7056	24.0017
XCCB100_1036	Uncharacterized protein	B0RPJ9	1	2											24.6575	24.5807			24.6618				24.2572	24.3079
XCCB100_1280	Uncharacterized protein	B0RQ95	1	2			30.0186	30.0226	30.5209	30.5991	31.9373	31.6471	31.9067	32.1554	28.4932	31.7666	32.3158	32.2193	31.6994	31.7162	32.1444	32.1236	31.4778	31.506	32.0676	32.2951	31.9552	31.4984	32.2553	32.353
XCCB100_1464	N-acetyltransferase family protein	B0RQS9	1	2		0008080																	26.3282	26.336	26.3441		27.3942	26.812	26.738	26.5365
XCCB100_1632	Protein-export membrane protein SecG	B0RR97	1	2		0016021;0015450;0005886;0009306	27.4834	28.0708	28.2487		26.9846				26.681				26.766	26.9327	27.2927	26.5179	27.1953	27.2474			27.2924	27.6763	27.5599
XCCB100_1741	Uncharacterized protein	B0RRK6	1	2											25.6662	25.9073	24.3621	24.7552	25.0241	26.0687	24.8301	25.2008	26.0848	26.253	25.8332	25.9275	27.0036	27.4298	26.4372	25.9398
XCCB100_1816	Major facilitator superfamily protein, probable	B0RRT3	1	2		0022857;0016021	25.2468	25.2454							24.2326				24.0833				24.3407	24.4666			24.3006	24.3963	24.5191
XCCB100_1916	Uncharacterized protein	B0RS34	1	2							27.3217	26.6581	26.1307	26.0254	26.9721	27.1521	26.2289	26.202	26.9106	26.9632	26.4458	25.9851	26.3538	26.3367			26.0815
XCCB100_2554	Small MutS-related protein	B0RU00	1	2											22.0764	23.2224			22.543	22.2131
XCCB100_2853	Uncharacterized protein	B0RVZ6	1	2							25.3454								25.5067				25.6535	26.1788			25.99	26.2951
XCCB100_2988	Putative PhnA-like phosphonoacetate hydrolase	B0RWY5	1	2		0016787					26.4364	26.4582	26.0029	26.1915	26.7953	26.4627	25.4108	25.428	25.8651	25.9852	25.6946
XCCB100_3011	mRNA 3-end processing factor	B0RX08	1	2							21.3483								20.0869	20.6391			21.6106	21.6058			22.6956	21.879
XCCB100_3238	Putative secreted protein	B0RY83	1	2			25.5545	25.4246			25.393	25.563	25.8764		25.6339	25.753	25.7007		25.7185	25.9082	25.3168		25.5813				24.2736
XCCB100_3249	Cupin	B0RY94	1	2											25.3941				24.9782	24.9535			25.487				25.5109	25.6193	25.9654
XCCB100_3400	Colicin V production protein	B0RU23	1	2		0009403;0016021					25.343	25.6922			25.9399	25.8733	25.3043	25.3932	25.7133	25.5224	25.4079		25.5708	25.86
XCCB100_3722	Putative secreted protein	B0RVJ8	1	2			27.059	27.0794	26.493		27.6933	27.2605	27.0131	27.2971	27.7416	27.4878	27.3689	27.4774	27.775	27.5165	27.0209		27.8368	27.7216	27.4767	27.0333	27.9753	27.8014	27.84	27.7801
XCCB100_3874	Uncharacterized protein	B0RWK2	1	2							25.8235	26.0061	25.4738		26.2321	26.2595	25.2431		26.113	26.1925	25.5887		25.889
XCCB100_4115	Putative secreted protein	B0RXU8	1	2			27.2502	27.0218	27.3824		27.3158	27.8774	27.4738	27.6635	27.59	27.6143	27.8564		27.4599	27.8577	27.429		27.9939	28.0375	26.3397		28.1359	28.2114	28.3614	28.3036
XCCB100_4246	CENP-V/GFA domain-containing protein	B0RYT0	1	2		0046872;0016846	25.1039	25.8313	25.1801	25.2135	25.2696	24.7948	24.7384
XCCB100_4424	Putative microcystin-dependent protein	B0RMI4	1	2							26.3791	27.0385	27.015		26.6258	27.0134											26.4252
amtB	Ammonium transporter	B0RLV1	1	3		0008519;0005887									24.312	24.4024			24.344	24.5669	24.811		24.6557				24.5238
atpB	ATP synthase subunit a	B0RWC8	1	3		0045263;0005886;0046933;0016787;0016021	29.3051	29.359	28.5363	28.5196	28.1145	28.3175	27.8982	27.956	27.8755	28.4162	28.0634	27.8805	28.3415	28.3356	27.9267	27.855	28.8961	28.8936	28.2212	28.6663	28.701	28.6094	28.3413	28.296
estA	Carboxylesterase	B0RNI6	1	3	3.1.1.1	0080030	27.3613	27.2108			27.0141	27.1196	26.9354	27.1768	26.8062	27.4438	27.3939	27.1085	27.013	27.3624	27.4178		27.1842	27.443	27.8303	25.7164	26.9996	27.8661
gcvH	Glycine cleavage system H protein	B0RQ92	1	3		0019464;0005960	28.7712	27.6304			29.2917	28.6955	28.1583	28.2403	28.5851	28.5242	27.7436	27.8271	28.4022	28.2184	27.8011	28.2011	28.3844	28.2808	28.0124	28.8757	28.8925	28.4341	28.3147
kdsC	3-deoxy-D-manno-octulosonate 8-phosphate phosphatase KdsC	B0RQH7	1	3	3.1.3.45	0019143;0009103;0046872	27.4778	27.6121			26.6395	27.3869	28.0152	27.6369	27.0058	27.1965	27.4562	27.7723	27.4717	27.4821	27.621	27.5222	27.2367	27.3913	27.645	26.6369	27.884	27.8101
mntH	Divalent metal cation transporter MntH	B0RSC8	1	3		0046872;0005886;0015293;0046873;0016021	25.8569				26.8975	26.9802			26.1439	27.369	27.5105		26.2868	27.9309	27.5587	26.7157	26.8527	28.376	27.5968		26.7766	28.0973	27.4461
nuoJ	NADH-quinone oxidoreductase subunit J	B0RRA7	1	3	7.1.1.-	0005886;0016021;0048038;0008137	29.9445	30.1862	30.0686	29.9445	29.36	29.7988	29.5468	29.6052	29.941	29.6471	29.7464	29.5527	29.7366	29.992	29.4777	29.5396	29.7041	29.6614	29.8691	29.1506	29.7611	29.7607	29.6618	29.5007
nuoL	NADH-quinone oxidoreductase subunit L	B0RRA9	1	3	1.6.5.11	0042773;0008137;0016021	27.3702	27.8433	26.7752	27.0228	25.8172				25.5837				26.5619	26.8013			27.4965	27.7076	26.6599		26.4659	27.6972
nuoM	NADH dehydrogenase I subunit M	B0RRB0	1	3		0016021;0042773;0008137	27.5848												26.2186				27.4733	26.6747	28.1519		27.3522	26.5302	26.3771
rnt	Ribonuclease T	B0RV32	1	3	3.1.13.-	0008033;0016896;0003676;0000287					24.8051	25.1232	25.0676		25.4666	24.9991	25.1302		25.1169	24.8379	24.6815		25.0481				25.1772	25.0214	25.172
slyX	Protein SlyX homolog	B0RVR1	1	3			26.0508	25.7004	25.4554	26.1853	26.0522	25.8187	25.9973	25.7423	25.853	25.7887	25.2781	25.6406	25.5759	25.6141	25.7596		25.4866	25.3186	25.4361	25.4921	25.2256	25.2712	24.9099
XCCB100_0126	Exported putative lipase/esterase	B0RLL8	1	3							25.5232	25.838	26.0353	25.7596	26.1343	26.0361	26.3032	25.8824	25.9001	26.0905	26.2168	25.9149	26.4432	26.2372	26.0451	26.2453
XCCB100_0360	Uncharacterized protein	B0RMA4	1	3							28.1779	28.4081			26.9325	28.2208			27.2712	28.0156			28.5811	27.1484			27.4725	27.6188	28.5527	28.1356
XCCB100_0498	Flavoredoxin family enzyme	B0RMZ7	1	3		0010181	27.4325	27.236			27.3254	27.1523			27.1768	27.1657			26.9765	27.0255			26.6271	26.7972			26.7694	27.0601
XCCB100_0501	Membrane-anchored dehalogenase-like hydrolase	B0RN00	1	3		0016787;0016021	25.9781	25.9694	25.7793						25.9576	25.7801	25.8762		25.7372	25.7978			25.5417	25.6361	26.0224	26.2503	25.8443	25.7693	25.8541	25.8021
XCCB100_0599	Anti-sigma factor antagonist	B0RN99	1	3		0043856									26.017	26.8433	26.4395		26.811	26.2851			26.8215	26.8542	27.0528		25.0184	26.7524	27.186	27.0308
XCCB100_0700	ISxac3 transposase	B0RZ40	1	3		0003677;0006313;0004803					25.4924				25.0998	25.4789			25.6306	24.3758
XCCB100_1098	Putative DNA-binding protein	B0RPR1	1	3		0003677;0006355					24.9731	24.3305	24.922		24.4176				24.6262				25.0433	24.2412			24.5934	24.0593
XCCB100_1305	Putative cytochrome B561	B0RQC0	1	3		0022904;0009055;0005886;0016021																	25.331	25.4006	25.5409	25.7844	26.2825	25.7081	25.6605	25.4071
XCCB100_1317	Uncharacterized protein	B0RQD2	1	3			28.2956	28.4842	28.935		29.0203	29.7556	29.5938		28.8136	29.6046	29.3458		28.907	29.0028	29.4844	29.5532	28.682	28.6564	29.2839	29.1933	28.725	28.6277	29.3826	29.2063
XCCB100_1424	Putative carboxymethylenebutenolidase	B0RQN9	1	3	3.1.1.45	0008806									24.6923				25.0447	24.8784							24.9681	24.8871
XCCB100_1694	Putative exported protein	B0RRF9	1	3							26.1579	26.8523	26.7394		26.4399	26.5419	26.4077	26.5445	25.847	26.0697	26.3945
XCCB100_1745	Uncharacterized protein	B0RRL2	1	3											25.1948				25.2325	24.9741			26.0996	25.6532	25.8703		26.0591	26.1534	25.9631	26.2106
XCCB100_1860	Uncharacterized protein	B0RRX8	1	3							23.7498				24.2295	24.9608	23.5975	23.9941	24.2202	24.7795	24.1112	24.4187	25.6411	25.773	25.4466		24.7626	26.5545	25.8565	25.9523
XCCB100_1899	Ribonuclease	B0RS17	1	3		0003723;0004521;0016021	28.03	28.02			31.1921				30.8999	28.2062			27.7299								30.5445	31.43
XCCB100_1929	Uncharacterized protein	A0A1X7QFN3	1	3											24.9463	25.2467			25.2192	25.3731			25.3524	24.853			25.9276	25.7429	25.7147	25.8872
XCCB100_2029	Two-component system regulatory protein	B0RSE7	1	3		0000160	27.0517	26.7705	26.9374		27.1308	27.5899	27.2921	27.1405	27.3559	27.2815	27.2116		26.9846	27.0335	26.9407	27.2176	26.8797	26.8151			26.693
XCCB100_2051	FAD assembly factor SdhE	B0RSG9	1	3			25.4191	25.0857	24.9588										25.0219	24.9322			25.3434	25.1031			24.9947
XCCB100_2094	Uncharacterized protein	A0A1X7QGC1	1	3		0043565;0003700					24.6848	24.4496							24.5104	24.6299
XCCB100_2109	Amino acid-polyamine-organocation superfamily protein	B0RSM7	1	3		0022857;0016021	24.9379				24.6296	25.0427			24.7582	24.8019			25.2447	25.068			25.267	25.3589	25.5177		25.4235	24.9651	24.7526
XCCB100_2190	Uncharacterized protein	B0RSV7	1	3							25.3636	25.3843	25.3614	25.4772	25.8114	25.5651			25.4512	25.2163			25.0989
XCCB100_2775	Putative ABC transporter permease	B0RVR8	1	3		0016021																	25.5032	25.2988	25.454		25.3183	25.4826
XCCB100_2984	YkuD domain-containing protein	B0RWY1	1	3		0009252;0016740					25.794				25.8508	25.5589	25.7119						25.5521				25.9278	25.8842
XCCB100_3006	Putative exported protein	B0RX03	1	3			32.5079	34.3679	34.1422	33.584	34.8971	34.1788	34.6735	34.8332	34.4449	34.2172	34.7894	34.7192	34.4447	34.2521	35.0212	35.0351	34.393	34.5378	35.0339	35.1903	34.8933	34.5412	34.9184	34.9037
XCCB100_3260	UBP-type domain-containing protein	B0RYA5	1	3		0008270					27.3056	24.7149	25.204	25.6386	26.3633	26.9927	25.6244	25.9794	26.4086	26.7152	25.8307	26.2732	26.5066	26.7479	26.3621	26.7807	26.6954	26.7964	25.6864	25.4228
XCCB100_3624	Uncharacterized protein	B0RV98	1	3			24.4954	25.4109	24.3164		25.4174	24.9912	25.0527	24.9076	24.7064	25.04	24.6076	24.8679	24.7643	25.0132	24.6804	25.0471	24.829	24.8995	24.9855	25.182	25.2602	24.6408	23.9312	24.4858
XCCB100_3826	Uncharacterized protein	B0RWF4	1	3											27.3767	26.699	25.8715						26.2793				26.7962	27.1127
XCCB100_3879	Uncharacterized protein	B0RWK7	1	3											26.5113				26.2706				26.6362	26.6516	26.2615		26.5333	26.5774	26.1306
XCCB100_3880	Putative membrane protein	B0RWK8	1	3		0016021																	26.2963	25.9434	25.3821	26.2813	25.8771	25.311	25.8054
XCCB100_4404	Putative DNA-binding protein	B0RMG4	1	3		0003677	25.9553				26.6433	26.9728	26.8706		26.6502	26.5823	26.6747	26.8668	26.5449	26.3886	26.6081		26.6414	26.4011			26.6842	26.509
yajC	Sec translocon accessory complex subunit YajC	B0RRR2	1	3		0016021;0015031;0005886	26.6843	27.2163	27.8329		27.5325	27.5243	28.131		27.4114	27.6964	27.9513		27.9882
aldH	Aldehyde dehydrogenase (NADP(+))	B0RRM2	1	4	1.2.1.4	0033721					25.7729	25.1058	25.0076		24.8691	25.5022	24.6619	24.9046	25.0982	25.3324	24.8418	25.1797	24.8543	25.4461	24.8876	25.0572	24.8975	23.9328	24.1108
bioD	ATP-dependent dethiobiotin synthetase BioD	B0RVN9	1	4	6.3.3.3	0009102;0000287;0005737;0004141;0005524					24.6701	24.654	24.6829						24.804	24.5946			24.562
bolA	Uncharacterized protein	A0A1X7QFH2	1	4			28.3691	28.2663	28.2685	27.8591	28.8683	28.7333	28.2682	28.4885	28.471	28.565	27.8897	28.2933	28.2491	28.2683	28.3974	28.3336	28.44	28.1908	28.005		27.8491	28.0683	27.9653	27.8345
cdh	CDP-diacylglycerol phosphatidylhydrolase	B0RUK6	1	4	3.6.1.26	0005886;0016021;0046342;0008715;0008654					25.8412				25.4584	25.6074			25.7156	25.1585			25.2118	25.3074	25.4687	25.634	25.3863
clpS	ATP-dependent Clp protease adapter protein ClpS	A0A1X7QFJ0	1	4		0030163;0008233	26.9172	27.4054	26.0091	26.1019	26.8798	26.4293	26.0601		25.8739	26.5982			26.1143	25.6597			25.4477	25.2669			25.5357	25.3638
coxA	Cytochrome c oxidase subunit 1	B0RXJ9	1	4	7.1.1.9	0016021;0045277;0005886;0006119;0020037;0004129;0015990;0046872					27.4348	26.5936	27.097		27.5016	27.6727	27.5892		27.3221	27.975	27.5566	27.8006	27.5632	27.9604	27.6015	27.6566	28.1302	27.8883	27.9243
cysH	Phosphoadenosine phosphosulfate reductase	B0RPG5	1	4	1.8.4.8	0004604;0005737;0019379;0070814									26.4937	26.556			26.3057	26.3889
dinG	ATP-dependent DNA helicase DinG	B0RXX1	1	4	3.6.4.12	0046872;0003678;0006139;0005524;0051539;0003677;0140603	25.0495	25.4123	25.5996		24.6874	25.0155	25.0864	25.3886					24.7946	24.7395
dnl	3-phosphoesterase	B0RLL6	1	4	6.5.1.1	0005524;0003910;0003677;0004527;0003887;0006281;0006310									22.4087	23.6029	22.5364	22.9214	23.1807	23.701	22.1154	22.6273	22.8798	23.1343	22.3868		23.3091	22.9866	22.9606
fdx	Ferredoxin	B0RTW4	1	4		0051538;0009055;0051539;0046872	27.0473	26.4317	26.7883		27.2025	27.0384	26.7526	26.6755	26.9444	26.5041	26.9172		26.8617	26.7106	26.4213		26.7671	26.536	26.5026	26.0748	26.7727	26.3616	26.1374
hisI	Histidine biosynthesis bifunctional protein HisIE	B0RSM0	1	4	3.5.4.19;3.6.1.31	0004635;0005524;0000105;0004636;0005737					26.6581	25.8288			26.3307				26.772	26.8614	26.2806		26.458	26.3953	26.8545		27.2726	27.4116
ispA	Geranyltranstransferase	B0RR27	1	4	2.5.1.10	0008299;0004337	25.7376	25.7547			26.068	25.4677	25.9476	25.8267	25.69	25.7919	25.9862		25.6904	25.6997	25.8185		25.0576	25.7713	25.7157		25.6172	25.7915	25.6927
ispE	4-diphosphocytidyl-2-C-methyl-D-erythritol kinase	B0RUA1	1	4	2.7.1.148	0005524;0050515;0016114;0019288	25.233	25.0397	24.9039		25.0118	24.8902			24.9656	25.1396	25.138	25.1451	24.8732	25.1771	25.1624		24.9479	25.0523
nuoN	NADH-quinone oxidoreductase subunit N	B0RRB1	1	4	7.1.1.-	0048038;0008137;0042773;0005886;0016021	26.9576	27.4062											26.5145	26.264			27.5336	27.3393	26.9312
ompW1	Outer membrane protein W	B0RPE5	1	4		0019867	26.393	26.7178	25.9136		25.6288	26.2146			25.4006												25.8068
pcaC	4-carboxymuconolactone decarboxylase	B0RMP3	1	4	4.1.1.44	0051920;0047575					26.1951	26.1943	26.0307		26.1874	25.9834			26.1235	26.1174			26.1449	25.9456			25.8775	26.0659
pilX	Uncharacterized protein	B0RRD5	1	4		0016021					26.9384	27.4836	27.6228	27.5529	27.5979	27.6066	27.8523	27.738	28.1576	28.0946	28.1283	27.9179	27.5165	27.7247	27.4821	27.4304
rpmA	50S ribosomal protein L27	B0RY33	1	4		0003735;0005840;0006412	30.5926	31.1592	30.4584	30.1676	30.4425	30.3853	30.203	30.0172	30.1483	30.2892	29.5499	29.8509	30.3415	30.4354	29.9801	30.0794	29.893	30.1153	29.6542	30.402	30.0865	29.9844	29.2731	29.1474
rpsT	30S ribosomal protein S20	B0RY31	1	4		0003735;0019843;0006412;0005840	31	31.1612	31.749	31.9388	30.4237	31.0411	31.883	31.7411	30.9504	30.711	31.6024	31.6857	30.9331	30.7547	31.6296	31.6387	30.6044	30.4366	31.279	30.9986	30.4802	30.5267	30.9462	31.2433
rsbS	Putative anti-anti-sigma factor	B0RY11	1	4			25.9422				26.2551				25.8753	26.0815			26.0537	26.1909	26.2627		26.3324	26.0036	25.7992		26.1829	26.2339
tatB	Sec-independent protein translocase protein TatB	B0RYY0	1	4		0043953;0008320;0033281;0005887	26.0745	26.2751			26.1549	26.4702	26.4797		26.1272				26.3339	26.0211			26.1885	25.7896			25.9759	25.8695
uptB	Maleylacetoacetate isomerase	B0RVN4	1	4	5.2.1.2	0016034;0005737;0006749;0009072	26.2888	25.9469	26.0443		26.0984				25.8498	25.851			25.4936	25.5801
uriC	2-oxo-4-hydroxy-4-carboxy-5-ureidoimidazoline decarboxylase	B0RM49	1	4	4.1.1.97	0019628;0006144;0051997;0019428;0016491					25.5251												25.5835	25.5862			25.8299	25.7522	25.2202
XCCB100_0041	Putative exported protein	B0RLH8	1	4							29.2259	29.2427	29.8404	29.7462	29.4013	29.8945	29.9839	30.1121	29.3902	29.626	29.8045	29.7912	29.2173	29.1302	29.9147	29.8333	29.3727	29.4342	29.8062	30.031
XCCB100_0223	Membrane-anchored phosphatase / sulfurtransferase family enzyme	B0RLW7	1	4		0016021;0016740	27.1272	27.547	27.522	27.5499	27.2802	27.2432	27.5004		27.208	27.0946	26.9369		27.3357	27.2456			27.7231				26.8291	26.8808
XCCB100_0232	Putative exported protein	B0RLX6	1	4			29.1847	28.6203	29.5943	29.6254	28.9888	29.2523	29.0538	29.3249	29.5043	29.5586	29.4819	29.1873	29.9067	29.371	29.1328	29.0884	29.2603	29.1908	28.0256	29.0001	29.1512	29.2383	28.8734	28.9632
XCCB100_0250	Lysophosphatidylcholine-specific acyltransferase	B0RLZ4	1	4	2.3.1.51	0003841	25.5659	25.8213			25.3968	25.8366			25.2163	25.3018	25.4183		24.9013	25.3408	25.2275		25.6674	25.4665	25.5788		25.4399	25.6813	25.7527	25.6334
XCCB100_0613	ISxcc1 transposase ORFA	B0RNB4	1	4		0006313;0004803;0003677					25.3941	24.4203	24.87		24.4571				24.8579	24.6586			24.1877
XCCB100_0926	Uncharacterized protein	B0RP89	1	4							25.2632	24.7355			25.1509	25.2539	25.2501		25.1955	25.3175	24.7502	25.1707					24.2616	24.4143
XCCB100_1198	Uncharacterized protein	B0RQ11	1	4			28.7429	28.1887	28.9364	29.1698	27.9671	28.5717	28.8696	28.7612	28.1726	28.4096	28.6836	28.7909	28.2601	28.4076	28.5577		28.6324	28.722	28.569	28.8513	28.434	28.2502	28.9665	28.6776
XCCB100_1399	Putative secreted protein	B0RQL4	1	4							26.2683	26.0095			26.5993				26.0202	26.6986			26.2049	26.4673	26.4519		26.4019	26.8982
XCCB100_1472	N-acetyltransferase domain-containing protein	B0RQT7	1	4		0008080									25.4205				25.2419				26.0003	26.1991			25.852	25.4811	25.7077
XCCB100_1525	Putative 4-hydroxy-4-methyl-2-oxoglutarate aldolase	B0RQZ0	1	4	4.1.1.112;4.1.3.17	0046872;0047443;0008428;0008948;0051252					27.2469	27.2691	27.5684	27.1613	26.7436	27.6924	27.1124	27.3768	27.3595	27.6797	27.463	27.728	27.3718	27.6155	27.42	26.9301	27.5327	27.5696	27.1523	27.6583
XCCB100_1889	Uncharacterized protein	B0RS07	1	4			25.7734	25.5082	25.2258		24.9417	25.5376			25.1655	25.2676			25.4239	25.3351			25.5909	25.4192			25.4421	25.5546
XCCB100_1927	SufE domain-containing protein	B0RS45	1	4			26.9695	26.7694			26.3025	26.6972			26.0926												26.5093
XCCB100_1983	Putative membrane protein	B0RSA1	1	4			29.03	28.8699	28.4496	28.257	28.8864	28.7004	28.4307	28.5326	28.7089	28.8538	28.4209	28.5447	28.7702	28.7893	28.9537	28.7073	29.1563	28.9701	28.785	29.4699	29.1172	28.879	28.4943	28.7533
XCCB100_2189	Uncharacterized protein	A0A1X7QEW7	1	4							26.1809				26.6849	26.3244	26.1345	26.1196	26.0812	26.167							26.3073	25.7952	26.0044
XCCB100_2303	Precorrin-2 dehydrogenase	B0RT72	1	4	1.3.1.76	0019354;0009236;0004325;0043115;0008168					24.5168				24.3457				24.9264				24.8744	24.8663	24.9457		24.9607	24.5168
XCCB100_2329	Putative membrane protein	B0RTA0	1	4		0008152;0016798	23.8818	24.2402	23.8238		24.2539				24.4049								24.4394	24.4661
XCCB100_2437	Uncharacterized protein	B0RTN3	1	4															26.1335	25.9469	26.2962		27.1234	27.0569	27.6058	26.8992
XCCB100_2885	Glutathione peroxidase	B0RW28	1	4		0006979;0004602									25.7015	25.64	25.3287		25.8333	25.7806	25.3124		25.4479	25.3899
XCCB100_2964	Uncharacterized protein	B0RWV9	1	4		0016021;0005886	25.6686	24.7862			25.1551								25.1376	25.2083							25.3851	25.1031
XCCB100_3159	Putative thioredoxin	B0RXF8	1	4							25.4712	24.9154	24.9363		25.6466	25.3717	25.3224	25.2271	25.6429	25.475	25.0934	25.184	25.5833	25.6247	25.1695		25.8932	25.5801	25.5419	25.4946
XCCB100_3307	Exported nucleosidase-like glycosylase	B0RYF2	1	4		0008152;0016798	25.6968	25.7116			25.4798	25.9303			25.5424	25.5631			25.3662	25.1482	25.3574	24.8472	25.129	25.5421	25.3364
XCCB100_3356	Histidine triad-like protein	B0RYK1	1	4		0003824	29.1859	29.1199	28.9215	29.0368	28.9848	29.0243	27.894	28.9798	28.9934	29.0262	28.5308	28.6942	28.8756	28.9214	28.144	28.3491	28.902	28.8572	28.8508	28.0467	28.9527	28.9628	29.1966	29.0067
XCCB100_3369	Serine/threonine specific protein phosphatase	B0RTE5	1	4	3.1.3.16	0106306;0106307	26.2168	26.3766											26.3824	26.3352			26.8754	26.7601
XCCB100_3511	Putative NAD(P)H nitroreductase	B0RUD4	1	4		0016491	26.5912	26.8576	26.6182	26.7259	26.6702	26.6939	26.6865	26.641	26.6341	26.7406	26.6355	26.7712	26.654	26.6285	26.6465	26.5234	26.3678	26.4152	26.3371	26.7423	26.6569	26.462	26.5287	26.4108
XCCB100_3642	Cytotoxic protein CcdB	B0RVB6	1	4		0008657;0006276	24.4917	25.0536	25.0861		24.8937				25.2355				24.9422	25.0505			25.489	25.115			25.1849	25.3109
XCCB100_3819	Uncharacterized protein	B0RWE7	1	4			26.0691	26.3095			26.1181	26.2297	25.4539		26.2301	26.3404	25.669		26.0837	26.2435			25.5042	26.1011	25.6536	26.0101	25.8574	25.7855
XCCB100_3828	Uncharacterized protein	B0RWF6	1	4							27.577	27.775	27.5192	27.4723	28.9545	28.7417	28.1304	27.9432	28.9226	28.9318	27.9239	28.0176	28.9755	29.0474	28.2695	28.4303	29.0108	29.0408	28.6498	28.473
XCCB100_3844	Uncharacterized protein	B0RWH2	1	4			27.721	27.4109	26.6472	26.5131	27.6369	26.9959	26.7919	27.0232	26.5956	26.7162	26.1989	26.5113	26.4132	26.4958	26.2421	26.6946
XCCB100_4000	7,8-dihydroneopterin aldolase	B0RXI1	1	4	4.1.2.25	0046656;0004150;0046654	26.1237	26.1997	26.1883	26.2612	25.6546				25.4817	25.9861			25.9598	26.1471	25.7297		26.2217	26.2871	26.3366	26.5918	26.4687	26.2422	26.2432	26.4151
XCCB100_4078	Uncharacterized protein	B0RXQ9	1	4							27.992	27.6044	27.5523		28.0334	28.1579	27.9021	27.5668	27.8795	27.5558	27.6913	27.2593	26.4742
XCCB100_4108	Metallo-beta-lactamase superfamily protein	B0RXU1	1	4			25.9694	25.9528			26.7933	26.4907	26.4604	26.4541	26.4996	26.3787	26.4145	26.4235	26.2857	26.12	26.2609	26.0438	26.404	26.0681	25.9552		26.5591	26.2556	26.1503	26.4655
XCCB100_4147	Putative secreted protein	B0RXY0	1	4							25.2475	25.5337			26.2281	26.216	26.1605		25.9244	26.1159	26.1149		26.416	26.4109	26.3185		26.7262	26.9862	25.9963	26.5309
XCCB100_4191	KetoacylN domain-containing protein	B0RYM4	1	4		0016746	25.5835	25.7224											25.6823				25.416				25.0301	25.6576	25.6208
xseB	Exodeoxyribonuclease 7 small subunit	B0RR28	1	4	3.1.11.6	0006308;0008855;0009318;0005737	27.5231	27.582	27.4235	27.3013	27.4857	27.3438	27.5065	27.181	27.5277	27.3578	27.4839	27.3908	27.2735	27.2385	27.4643	27.5225	27.3815	27.0813	27.1207	27.1019	27.4112	27.222	27.267	27.3645
xylA	Xylose isomerase	B0RTV0	1	4	5.3.1.5	0042732;0009045;0000287;0005737	27.3058	27.9654	26.8963	27.4596	28.3276	27.8965	27.9295	28.1144	27.6922	28.3164	27.699	27.9349	27.5491	28.0838	27.6672	28.0233	27.9857	27.9622	28.2338	28.6038	28.0742	28.1067	28.1396	27.4125
aceK	Isocitrate dehydrogenase kinase/phosphatase	B0RWU0	1	5	2.7.11.5;3.1.3.-	0005524;0008772;0004674;0004721;0005737;0006097;0006006;0006099													24.1644	24.3435			24.793	24.3543			24.8314	23.5267
alsT	Sodium/proton-dependent alanine carrier	B0RPH4	1	5		0015655;0005886;0016021	26.0534	25.7676			26.0485				26.1901	26.2859	25.5929	26.5387	26.3052	26.5829	26.5166		26.5677	27.0416	26.6127	26.8719	26.9611	26.8301	26.4319	26.6454
aspC1	Aminotransferase	B0RNJ7	1	5	2.6.1.-	0008483;0030170;0009058	26.1398	26.4167	26.0506	25.7358	26.4289				26.2875	26.2957			26.518	26.3212	26.3983		26.3157	26.457	26.8439		27.0055	26.4629	26.6369	26.7771
cel1	Glucanase	B0RNG5	1	5	3.2.1.-	0004553;0030245	25.9371	25.892	24.6404	24.5293	25.2188	24.7216			25.1868	25.2019	24.1548	24.7125	25.106	25.1025	24.3122	25.1291
exbD4	Macromelcule import protein	B0RSH7	1	5		0005886;0016021;0015031;0022857	26.4208	26.2812	26.3445		26.2749	26.1963	26.7798	26.4859	25.9484	26.2602	26.6144	26.4394	26.2049	26.2251	26.2579		26.1871	26.3358	26.5532		26.1897	26.0214
glnB2	Nitrogen regulatory protein P-II	B0RXP0	1	5		0006808;0030234	27.4201	27.466	27.2422	27.3313	27.1351	27.4783	27.7195	27.5952	27.5163	27.5131	27.4619	27.2124	27.5069	27.4262	27.2942	27.2163	27.4084	27.6053	27.5761	27.4601	27.7582	27.2445	26.827	27.7272
gloB	Hydroxyacylglutathione hydrolase	B0RTE9	1	5	3.1.2.6	0046872;0004416;0019243					26.5583	26.1917			26.3376	26.0053	25.8308		26.3574	25.8033	25.9391		25.8581	25.9091			26.0105	25.8037
gntK	Gluconokinase	B0RYW4	1	5	2.7.1.12	0005524;0005975;0046316	27.0106	26.9897	26.3086	26.5327	26.8157	26.8873	26.9628	26.7065	26.9954	27.0869	26.6644	26.508	27.1518	27.1614	26.4668	26.5786	26.9781	27.0283	26.4537		26.8417	26.9877	26.7808	25.9331
gst7	Putative glutathione transferase	B0RXY5	1	5	2.5.1.18	0006749;0004364	25.7968				26.8877	26.7131	26.5764		26.8688	26.7838	26.6009		26.3416	26.75	26.7031	26.6006	26.4788	26.6366	26.7052	26.8392	26.6952	26.8086	26.3959	26.5381
hslV	ATP-dependent protease subunit HslV	B0RNK6	1	5	3.4.25.2	0005839;0009376;0004298;0046872;0051603	25.9252	25.9041	26.0592														25.7925				25.4252	25.9835	25.7184
ihfA	Integration host factor subunit alpha	B0RRH5	1	5		0006417;0003677;0006355;0006310	27.3068	27.353	26.8813	26.6736	27.5751	27.1126	27.1522	26.9827	27.2105	27.1869	26.5833	26.8157	27.0872	27.1261	26.8839	26.9322	27.2381	26.9811	26.7145	27.1906	27.1147	26.8055	26.6703	26.6966
ispF	2-C-methyl-D-erythritol 2,4-cyclodiphosphate synthase	B0RU02	1	5	4.6.1.12	0016114;0008685;0019288;0046872	27.2136	26.627	26.8242		26.8044	26.5932	26.223	26.5441	26.5328	26.646	26.2636	26.1457	26.7557	26.7753	25.9903	26.2357	26.4399	26.7749	25.7844	27.0228	26.6532	26.6893	25.829	26.1662
kdsB	3-deoxy-manno-octulosonate cytidylyltransferase	B0RSI0	1	5	2.7.7.38	0008690;0005737;0009103;0033468	26.2253	26.0232			26.1071	26.0903	25.952						26.3081	25.859			25.999	26.0398	25.9408		26.3341	25.8287	25.9042	25.4384
lolD	Lipoprotein-releasing system ATP-binding protein LolD	B0RSH2	1	5	7.6.2.-	0005524;0005886;0044873;0140306;0042953	26.3654				26.3215	25.7324	25.8011		26.3338	26.7462	25.374	25.921	26.3985	26.6879	25.6292	25.9641	26.5869	26.5548	25.7695	26.1078	26.0665	26.297	26.0839	25.4014
manX	PTS mannose importer	B0RQG8	1	5	2.7.1.69	0016021;0016301;0103111;0009401;0008982	26.4166	26.8938	26.3273		26.3527	26.3724	26.2379		26.3471	26.0519			26.6617				26.1899	26.5496	26.4454		26.6481	26.8196	27.1127
mreC	Cell shape protein MreC	B0RNM9	1	5		0008360;0016021	26.0856	26.0513	25.9333		26.2759	26.3773	26.2695		26.2357	26.0008	26.3111	25.9923	26.4738	26.1599	26.0828	26.1967	26.0994	25.9928	26.1435	26.0192	25.807	26.079	25.782	25.858
msbA3	Lipooligosaccharide ABC exporter	B0RS68	1	5		0045454;0042626;0034775;0016021;0005524;0005886	24.655												24.7495	24.774			24.704	24.7928	24.9445		24.7362	24.7707	24.8427
nagA	N-acetylglucosamine-6-phosphate deacetylase	B0RNU3	1	5	3.5.1.25	0046872;0008448;0047419;0006044;0005975	25.711	26.3491			27.5464	26.6726	27.0233	27.2036	26.7484	26.7542			26.6588	26.8999			26.5687	26.7787	26.8034		27.0854	26.6344	26.6371	26.7542
panD	Aspartate 1-decarboxylase	B0RTT9	1	5	4.1.1.11	0015940;0005737;0006523;0004068	27.9654	28.5061	28.1614	27.2674	27.5703	27.5379	27.28	27.3054	27.2737	27.2687	27.1963	27.3854	27.1674	27.3364	27.2208	26.7997	26.8469				27.2244	27.1769	26.8924
pdxA	4-hydroxythreonine-4-phosphate dehydrogenase	B0RUI2	1	5	1.1.1.262	0008615;0051287;0000287;0042823;0008270;0005737;0050897;0050570	25.4176				25.5408	25.0026											25.1055	24.9306			25.2573	25.0792
pilW	Uncharacterized protein	B0RRD4	1	5		0043683;0016021					24.8537				24.374	24.2783			25.0297	24.5069
pqqC	Pyrroloquinoline-quinone synthase	B0RQ27	1	5	1.3.3.11	0018189;0033732	25.4705	25.4339			26.0767	25.9434	25.369	25.7999	26.1051	26.0316	25.3827	25.311	25.8619	25.8295	25.2336	25.4243	25.3482	24.8083
prpR	Propionate catabolism transcriptional regulator, Fis family	B0RYG0	1	5		0005524;0005737;0043565;0000156;0006355;0019629	25.4488	25.357							25.3728				25.7645	25.4791	25.3993		25.7088				25.6904	25.4811
pth	Peptidyl-tRNA hydrolase	B0RU98	1	5	3.1.1.29	0006412;0004045;0005737	24.8858	24.8645			25.403	24.0963	24.4299		23.5687	23.9124			24.3417				24.5295	25.3284			24.3649	24.3525
ptsH	PTS system HPr enzyme	B0RQG7	1	5		0005737;0009401	27.749	27.0334	28.0428	28.0277	27.325	27.5654	27.9282	28.1137	27.12	27.3413	27.9538	28.1595	27.094	27.5958	27.4103	27.5566	27.9784	27.9363	27.084		28.2167	28.235	28.154
rplR	50S ribosomal protein L18	B0RU66	1	5		0003735;0019843;0006412;0005840	28.8363	31.0373	31.4363	31.4726	29.6533	29.7865	29.9882	29.9071	29.2768	29.6529	30.04	29.8432	29.9993	30.1556	30.1394	29.8457	29.7768	29.9083	30.169	30.3661	29.1707	29.6104	29.9047	30.0693
rpmD	50S ribosomal protein L30	B0RU64	1	5		0015934;0006412;0003735	30.0161	30.5181	30.0661	30.5926	30.5935	30.128	30.0062	29.8812	29.8114	30.0338	29.7852	29.7512	30.0331	30.6635	29.9421	29.8385	29.9528	29.4158	29.6511	30.1127	30.1822	29.4766	29.1972	29.3403
rpmH	50S ribosomal protein L34	B0RMM8	1	5		0006412;0003735;0005840	29.6735	27.8269			30.6077	28.997	28.7151	29.2983	28.7458	29.3091	28.0018	28.459	28.7482	28.7557	28.4338	29.1066	28.3531	28.4109	27.9093	28.7351	28.1597	27.9711	27.3317	27.2693
thiE	Thiamine-phosphate synthase	B0RP77	1	5	2.5.1.3	0000287;0009228;0004789;0009229	27.2569	27.1543	27.3301	27.3823	27.3764	27.4096	27.663	27.534	27.3989	27.3561	27.996	27.2495	27.4124	27.3487	27.6376	27.5073	27.2578	27.2262	27.3788	27.1312	27.5774	27.4238	27.723	27.7197
thyA	Thymidylate synthase	A0A0R4J7B7	1	5	2.1.1.45	0006231;0004799;0032259;0006235;0005737	26.1222	25.9368			26.3039				25.8164												25.8577	25.2049
tolR	Tol-Pal system protein TolR	B0RPZ0	1	5		0015031;0022857;0005887;0051301;0007049	27.4689	27.6524	27.998		27.9246	27.8088	27.7523	27.6248	27.8415	27.7437	27.0098	27.4309	27.4637	27.4405	27.9507		26.7953				27.5223	27.0168	26.7225	27.2274
tonB3	TonB-like protein	B0RUV9	1	5		0005886;0016021;0055085	26.1593	26.2889			26.6656	26.3781	26.298	26.4788	26.3941				26.2131	26.1039			26.1799	26.1909			26.299
topI	Putative DNA topoisomerase	B0RLH6	1	5	5.99.1.2	0003917;0003677;0006265									25.2947	25.2711			25.406				25.9124	25.3392			25.7956	26.0704	26.1993
tsaC	Threonylcarbamoyl-AMP synthase	B0RWR5	1	5	2.7.7.87	0061710;0003725;0002949;0005524;0005737	24.5937	25.6096			25.0469	25.9323			25.2355	24.9569	25.8787	26.2305	25.1491	25.7293							26.0302	24.8886	26.0954	25.9629
XCCB100_0021	Uncharacterized protein	B0RLF8	1	5			24.8711	25.0289			24.5179				24.2288				24.3414				24.1399	24.3801			24.3051
XCCB100_0138	Putative exported protein	B0RLA0	1	5							25.0475	25.2549	24.85		25.3006	25.3464	25.1324		25.45	24.862	25.6985		25.5438	25.3846	25.4944
XCCB100_0379	Oxidoreductase	B0RMC3	1	5		0016491	25.2882				26.4735	26.242	26.7749	26.5825	26.3393	26.7268	26.6377		26.268	26.7567	26.0514		26.619	26.0896	26.4494		26.1744	26.6155	26.6078
XCCB100_0465	Putative exported nuclease	B0RMW4	1	5		0016021;0007154;0003824					25.0303	25.0612	25.1755		24.8056	24.2802	24.8342		24.2587	24.9765
XCCB100_0485	Uncharacterized protein	B0RMY4	1	5							29.049	28.9807	28.6669	28.8152	29.3882	29.1475	28.9527	29.0136	29.1577	28.9451	28.8391	28.8094	28.6662	28.5401	28.5341	28.2251	28.8527	28.7806	28.5461	28.7101
XCCB100_0514	Putative membrane-anchored protein	B0RN13	1	5		0016021									25.5623	25.4913	25.7091		25.5421	25.4196							25.6519
XCCB100_0539	Uncharacterized protein	B0RN38	1	5		0016021					25.1577				25.1708	25.4377			25.1625	25.449			25.1026	25.411
XCCB100_0743	UPF0250 protein XCCB100	B0RNP7	1	5			27.4608	27.9388	27.8838	27.931	27.1083	27.4668	27.5858	27.6082	27.4491	27.0358	27.6279	27.3834	27.2212	27.0765	27.5614	27.5833	27.1065	27.0652	27.1872	27.1837	26.8989	27.1487	27.4188	26.9608
XCCB100_0952	Uncharacterized protein	B0RPB5	1	5							25.4975	25.417	25.8682	25.7005	25.3018	25.6074			25.3183	25.2736			25.2785				25.0987	25.2617	25.5953
XCCB100_1043	Uncharacterized protein	B0RPK6	1	5											25.7231	25.6204	25.2217		25.3442	25.7081			25.6021	25.8668			25.1378
XCCB100_1047	Uncharacterized protein	B0RPL0	1	5							24.7617	24.0255			24.7563	25.1197			24.4482	24.3928	23.4328		24.3602	24.5915	24.6343		23.7986
XCCB100_1052	Uncharacterized protein	B0RPL5	1	5		0016021					24.6691	25.0527	24.5021		25.3342	24.5279			25.6171	24.8941	25.5706		25.7534	25.5044	24.7553		25.5226	25.5812
XCCB100_1115	Putative exported protein	B0RPS8	1	5			27.2529	26.6077	26.8324	26.9087	27.445	27.0327	27.0426	26.8894	27.4042	27.124	26.949	27.1509	27.4946	27.2837	27.4472	27.349	27.5816	27.5519	27.2342	27.577	27.4778	27.4689	27.2825	27.2588
XCCB100_1167	Acetyltransferase (GNAT) family protein	B0RPY0	1	5		0008080									26.345								27.1135	27.171	27.0934		28.2458	27.9171
XCCB100_1202	Putative two-component system response regulator	B0RQ15	1	5	2.7.3.-	0016740;0000160					26.1915	26.2069	26.0063		26.6972	26.8798	26.4852		26.4009	26.7441	26.7308		26.8744	26.8086	26.8399	26.8102	27.3277	26.7523	26.4803	26.9964
XCCB100_1226	ADP-ribosylglycohydrolase	B0RQ39	1	5		0016787	25.2452	25.026			25.7036	25.6972	24.7045	24.7556	25.4347	25.707	24.8331		25.6662	25.4389	24.7701		25.7037	25.7866	25.3252	25.0304	25.2763	25.7495	24.9949	24.9356
XCCB100_1268	Ribosomal RNA small subunit methyltransferase E	B0RQ83	1	5	2.1.1.193	0008168;0005737;0006364;0032259	26.1673	26.2556	26.424		25.5545	25.8859	25.7115		25.7157	25.3979	25.2068		25.8086	25.4696							25.2118	25.3449	25.5834
XCCB100_1270	ADP compounds hydrolase	B0RQ85	1	5	3.6.1.-	0016787	24.4287	24.2252			24.2947	24.3478			23.75				23.9317	23.9482			24.1677	24.1761	24.041		24.2118	23.9202	23.8125	23.6901
XCCB100_1413	UPF0301 protein xcc-b100	B0RQM8	1	5			27.8986	27.7867	27.0315	26.7044	27.9786	27.9074	27.7516	27.6286	27.4713	27.6025	27.5466	27.4693	27.3229	27.4776	27.5178	27.6702	27.6902	27.6777	27.3421	27.3519	27.6027	27.536	27.1625	27.104
XCCB100_1418	Phenazine biosynthesis PhzF family protein	B0RQN3	1	5		0009058;0003824	26.904	26.8213	26.6917	27.0675	26.7706				26.6238	26.698	26.4692		26.5601	27.0084	26.8292	26.578	26.4187	26.7214	26.6435	26.6129	26.8269	26.5581	26.5095	26.5026
XCCB100_1473	Carbon-nitrogen hydrolase family protein	B0RQT8	1	5		0006807;0016787									25.4701	25.8973			25.4131				25.4296	25.8524	25.7757		26.4026	26.3197	26.0994	25.8788
XCCB100_1505	Uncharacterized protein	B0RQX0	1	5		0005840	29.4466				29.9743	30.0223	29.9813		29.7935	29.9562			29.7211	29.6978	29.6135		29.8406	29.7164	30.1025		29.3138	29.5675
XCCB100_1675	Uncharacterized protein	B0RRE0	1	5							26.9736				27.039	27.2599			27.104	27.1524			26.792	26.8208			26.4309
XCCB100_1683	Putative membrane protein	B0RRE8	1	5		0016021	28.7823	27.3269	29.908	30.3616	28.9375	30.341	31.4635	32.0415	29.9858	29.8615	31.9989	32.0784	30.6798	30.3751	31.6713	31.672	32.1315	31.7475	31.9189	30.9966	31.2038	31.7115	31.5007	31.9666
XCCB100_1852	Stringent starvation protein B	B0RRX0	1	5			27.9106				27.8545	27.9924	27.8369		27.6574	27.7265	27.6227		27.7029	27.5536			27.7181	27.4063	27.3097		26.7704	27.4024	27.5556
XCCB100_1866	Uncharacterized protein	B0RRY4	1	5			25.2019	25.4175			25.4534	25.4094			25.2199	25.4951			25.3899	25.0719	25.1463
XCCB100_1963	Carbon-nitrogen hydrolase family protein, probable	B0RS81	1	5		0006807;0016787	26.2625																26.2597	25.9699	26.4931		26.7297	26.0541
XCCB100_1994	DUF1244 domain-containing protein	B0RSB2	1	5			25.9909	25.5066			25.9331	26.5355	26.6855	26.2707	26.5652	26.524	26.5051	26.4555	26.4299	26.4482	26.364	26.1768	26.5666	26.4276	26.5441		26.4165	26.3101
XCCB100_2018	Nudix hydrolase family protein, probable	B0RSD6	1	5		0006281;0008413	24.166				24.3223	23.5244			23.1919	23.807	21.5265	22.1076	22.669	23.0374			22.9844	23.4094			22.5937
XCCB100_2322	Uncharacterized protein	B0RT91	1	5			26.2737	25.8497	25.9358		26.3716	26.3893			26.0804				26.3856	26.4407	26.5568	26.3991	26.8138	26.4019	26.6891	26.0332	26.2508	26.7042	26.7596	26.7286
XCCB100_2444	Putative secreted protein	B0RTP0	1	5															25.0804	24.9668			26.0312	25.7157	26.3133	26.191
XCCB100_2521	Glycine cleavage system transcriptional repressor	A0A1X7QG26	1	5		0005737;0006355	26.3241	26.2273	26.3593		26.0129				25.7872				25.9918	26.0668	25.7775		26.1558	26.2437	26.0532
XCCB100_2525	Putative secreted protein	B0RTX1	1	5			26.2396	26.0822			26.1493	26.2935	26.4978	26.2252	26.1964	25.873	25.8557		25.8827	25.8631			25.151	25.3901	26.0341		25.7797
XCCB100_2549	Uncharacterized protein	B0RTZ5	1	5							26.6784				27.4043	26.861			26.7204	26.5133	26.7889
XCCB100_2773	Putative transcriptional regulator, GntR family	B0RVR6	1	5		0003700	25.8735	25.8051	25.6417	25.8457	26.0799								25.9806	25.9329			25.9398				25.7033	25.5586
XCCB100_2881	Putative exported protein	B0RW24	1	5							25.6753	24.8894	24.7918	25.0788	25.0114	24.5766	25.4132		24.9549	24.9004	24.5103	24.846	24.4915	24.5377	24.3504	25.6227
XCCB100_2888	Putative secreted protein	B0RW31	1	5											25.671	26.009	24.9208	25.1666	25.6976	25.7486	25.0986	25.8032	25.8265	26.1203	25.502	25.897
XCCB100_2911	ArsC family protein	B0RW54	1	5			26.7944	26.8991	26.5963		26.6349	26.8529	27.0742	26.7631	26.6508	26.4708	26.6764	26.6019	26.3689	25.996							26.396	26.933
XCCB100_3360	MPT synthase subunit 2	B0RYK5	1	5	2.8.1.12	0030366;0006777					25.9269								26.1191	25.9205			26.1109	26.357	25.6972	26.1641	26.2016	26.1322	25.7494	25.4328
XCCB100_3385	Carboxymuconolactone decarboxylase, probable	B0RU08	1	5		0051920	27.5272	27.6301	27.4305	27.4994	27.7791	27.7767	28.0947	27.8335	27.6811	27.769	27.8924		27.8029	27.6788	27.7507	27.5875	27.5557	27.7614	27.8249	27.8318	27.5135	27.4967	27.7207	27.7982
XCCB100_3501	FeSP domain-containing protein	B0RUC4	1	5			26.6925	26.5394	26.6598		26.6234	26.3663											26.3807				26.5915
XCCB100_3505	Uncharacterized protein	B0RUC8	1	5							25.3607				25.6483	25.3989			25.5515	25.802	25.5654		25.6574	25.7376			26.1155	26.0201
XCCB100_3679	Glycosyltransferase	B0RVF4	1	5	2.4.1.-	0016757	26.116	26.1033	26.0934	26.1942	26.0322	26.3821	26.0671	26.0839	26.2948	26.2042	25.9575	26.3138	26.0174	26.4456	26.1301	26.2192	26.1572	26.2226	26.344	26.2566	26.3971	26.3507	26.4356	26.478
XCCB100_3684	Uncharacterized protein	B0RVF9	1	5							24.2573				23.7476	24.3229			23.7862	24.2341			24.2367	24.3823			25.0137	24.1726	24.0648
XCCB100_3687	General secretion pathway protein M	B0RVG2	1	5		0016021					25.7161	25.7834	26.0548	25.9332	26.0875	25.9844	25.8556	25.8684	25.4237	25.7986			25.5274
XCCB100_3932	DNA processing chain A	B0RWR0	1	5		0009294					25.4205	25.1951	25.4305		24.9577	25.4519
XCCB100_3992	Putative secreted protein	B0RXH3	1	5		0016740	25.4085				25.7599	25.8848	25.2338	25.7375	26.3132	25.9114	25.7576		25.7985	25.711	25.7498		25.3335
XCCB100_4038	Glycosyltransferase	B0RXL9	1	5		0016740					23.94				24.2153	24.1968			23.8223	24.2405			24.7094
XCCB100_4077	Uncharacterized protein	B0RXQ8	1	5							26.4988	26.2792	25.9697	25.9029	26.8778	27.021	26.9126	26.269	26.4399	26.4965	26.2013		26.2311	26.3093			26.4087	26.2707	26.2013	26.2241
XCCB100_4148	Putative exported protein	B0RXY1	1	5							29.7954	29.4454	30.0387	29.9097	29.3284	29.8077	28.5942	29.9973	29.0758	29.4557	28.9823	28.5948	28.8064	28.9301	28.7038	29.5741	28.3286	27.9099	28.4612	28.5662
XCCB100_4192	Glycosyltransferase	B0RYM5	1	5	2.4.1.-	0016757					24.7825								25.1627	24.9715			25.2765	25.1467			24.8657	25.4837
XCCB100_4196	Short chain dehydrogenase	B0RYM9	1	5		0016491	27.7877	26.3211	26.429		27.0321	26.5433	26.6838		26.3017	26.7009	26.5849		26.7631	26.752	26.7628	26.6428	27.0361	27.2529	27.0838	27.6868	27.4711	26.974	26.9247	26.8928
XCCB100_4413	Putative secreted protein	B0RMH3	1	5							26.6898	27.2345			27.2915	27.6234	27.3148		27.7772	27.9119	27.5734	26.9012	27.8446	27.9515	27.7244	27.5128	27.9319	27.491	27.3185	27.7968
XCCB100_4428	Intermembrane phospholipid transport system permease protein MlaE	B0RMI8	1	5		0043190	26.0648	26.3095	26.3718	26.316													26.2308	26.4378	25.9881		26.2793
bamE	Outer membrane protein assembly factor BamE	B0RVU7	1	6		0009279;0051205;0043165	27.6433	27.4307	27.759	27.7229	27.127	27.683	27.209	27.4266	27.2346	27.4096	27.1699	27.6098	27.5707	27.7884	27.5132	27.4416	27.4383	27.5134	27.3722	27.681	27.4954	27.8135	27.7252	28.0032
cysA	Sulfate/thiosulfate import ATP-binding protein CysA	B0RU33	1	6		0015419;0043190;0005524;0102025									26.3176	26.2423	26.1162	26.1096	26.185	26.2491	26.5078	26.5511	26.0303	26.0193	26.1468	26.0224	25.7125	25.9073	26.0537
dapA1	4-hydroxy-tetrahydrodipicolinate synthase	B0RTW6	1	6	4.3.3.7	0009089;0005737;0019877;0008840	27.3345	27.0903	26.2705	26.9631	27.3203	27.3048	27.1507		27.2364	27.4282	26.112	26.5865	27.1623	27.2388	26.3557		26.6902	26.2663
dapE	Succinyl-diaminopimelate desuccinylase	B0RW53	1	6	3.5.1.18	0009089;0009014;0050897;0019877;0008270	26.5664				26.563	26.7688	26.6757	26.3452	26.3492	26.3599	26.6134	26.2213	26.4714	26.4568	26.4473	26.1233	26.2354	26.2513			26.5035	26.3343	26.2855
dgd	Galactose 1-dehydrogenase	B0RV85	1	6	1.1.1.48	0000166;0019151	26.0472				25.2599	25.0304			23.8613	24.2817			24.6412				25.1818				25.0222
enpP	Phosphodiesterase-nucleotide pyrophosphatase	B0RQX2	1	6	3.1.4.1	0004528	25.8273	26.1122	25.9369		26.227	26.1129	26.1971	26.1658	25.9925	26.029			25.6505								26.2816
fabF2	3-oxoacyl-[acyl-carrier protein] synthase II	B0RYM3	1	6	2.3.1.41	0006633;0004315	26.195	26.1689			25.6387	26.0204	25.8317		26.0117	25.8796			25.797	26.0219			25.9369	26.2462	25.934		25.9018	25.4393	26.1812	26.1261
fabZ	3-hydroxyacyl-[acyl-carrier-protein] dehydratase FabZ	B0RW77	1	6	4.2.1.59	0009245;0047451;0008693;0006633;0004317;0008659;0005737	28.1672	28.3002	28.0431	28.0007	27.9733	28.0713	27.9507	27.9981	27.871	27.6312	27.8997	27.7928	27.7013	27.6043	28.1117	27.8321	27.8455	27.7204	27.6224	27.4898	28.074	27.5674	27.7725	27.6435
fecA1	TonB-dependent outer membrane siderophore receptor	B0RPV8	1	6		0055072;0009279;0038023;0015344	27.1952	26.3958	26.9357		26.6926	26.664							27.2954				26.4193				26.8258
gyaR	Glyoxylate reductase	B0RR77	1	6	1.1.1.-	0051287;0016616					25.6729	25.2713	25.2904	25.1471	24.8356	25.3327	25.327		25.1504	25.1994	25.3067	24.8413	25.2498	25.2304
hemH	Ferrochelatase	B0RYY3	1	6	4.99.1.1	0006783;0046872;0004325;0005737	26.9872				26.942	26.9051	27.0765		27.0881	26.9772	26.8472	26.9466	27.1032	26.7629	27.015	26.7582	27.2183	27.1525	27.0015		27.3795	27.1836	27.1601	27.0528
hisH	Imidazole glycerol phosphate synthase subunit HisH	B0RSL7	1	6	3.5.1.2;4.3.2.10	0006541;0016829;0000105;0005737;0000107;0004359					26.904	27.0029	26.7089		26.7352	26.8747	26.8329	27.0082	26.911	26.874	26.4651		26.6026	26.5403	26.3474	26.5376	26.8882	26.4344	26.494	26.3131
ilvM	Putative acetolactate synthase small subunit	B0RP30	1	6	2.2.1.6	0003984					28.2448	27.7217	27.3411	26.8852	27.5783	27.4875	26.7681	27.1213	27.9217	27.8917	26.9067	27.0969	26.1179	26.5002	25.3257	26.3254
nrdR	Transcriptional repressor NrdR	B0RVE0	1	6		0003677;0005524;0045892;0008270	26.0076	25.3712	24.9289	25.7901	25.9593	25.7585	25.3201	25.4173	25.7729	25.7964	25.2951	25.4956	26.094	25.9652	25.7408	25.8437	25.9281	26.0155	25.664	25.825	25.6734	25.2557
otsB	Trehalose 6-phosphate phosphatase	B0RPS6	1	6	3.1.3.12	0046872;0005992;0004805	26.6699	26.6544	26.2417	26.2316	26.4078	26.6387	26.3062		26.5155	26.6472	26.5385	26.4615	26.7489	26.685	26.5393	26.3633	27.2493	27.2044	26.72	26.2887	27.2293	27.4421	27.0392	27.2442
pilF	Fimbrial biogenesis protein	B0RT52	1	6			26.1235	26.4356	26.3709		26.5902	26.7255	26.6885		27.0279	27.0519	26.9083	26.7928	26.4611	26.4545	26.6753	26.8083	26.8696	26.9716	26.8353	26.3634	26.6206	26.8803	26.8583	27.1697
proC	Pyrroline-5-carboxylate reductase	B0RQL9	1	6	1.5.1.2	0005737;0055129;0004735	25.6458	25.8485	25.6131		25.953	25.8286	25.4676	25.5302	25.965	26.0152	25.7379	25.5333	26.2766	25.7551	25.7971		25.6784	25.97	25.5067	25.9641	25.6125	25.7302	25.9077	25.8567
rmlC	dTDP-4-dehydrorhamnose 3,5-epimerase	B0RVK8	1	6	5.1.3.13	0019305;0008830	26.6422				27.1417	26.7582	26.726	26.7924	26.8717	26.8138	26.6016	26.537	26.3712	26.4091			26.6887	26.758	26.7623		26.6831	26.7695	26.8836
rsbT	Putative serine/threonine protein kinase involved in signal transduction	B0RY10	1	6	2.7.11.1	0106310;0106311	24.9147				25.148				24.5722	25.0882							25.3696	25.8662	25.5133
sod4	Superoxide dismutase	B0RRC5	1	6	1.15.1.1	0046872;0004784	24.966	25.5012			25.2925	25.0141			25.1778				25.4061	25.401			25.2056	24.9602			25.0696	24.833
tesA	Acyl-CoA thioesterase I	B0RUJ7	1	6	3.1.2.-	0016787					26.6051	26.7104			27.455	27.4557	27.1504	27.2322	27.2836	27.0197	27.1256	27.0051	27.13	27.0541	26.8024	27.4568	27.2756	27.0502	27.3554	27.1467
trpG	Anthranilate synthase component II	B0RMZ6	1	6	4.1.3.27	0004049;0006541	28.711	28.8471	28.1086	28.3474	28.5438	28.1577	28.0926	27.9295	27.7582	27.9716	27.7153	27.7355	27.7078	27.9932	27.6504	28.2066	27.4715	27.7352	27.837	28.336	27.8595	27.3978	27.3743	27.3578
tsaD	tRNA N6-adenosine threonylcarbamoyltransferase	B0RXI2	1	6	2.3.1.234	0005506;0005737;0002949;0061711	26.2107				25.8948								25.3045				25.9176	25.4183	25.8448		26.2883	26.1657	25.5589	25.7116
XCCB100_0025	Peptidase	B0RLG2	1	6			24.0791	24.4489			24.1044				24.2231				23.8163	24.1429	24.5173		24.8367	24.1838			24.5059	24.5746	23.9743	24.0341
XCCB100_0186	Uncharacterized protein	A0A1X7QEI9	1	6		0052699									24.6713	25.1124			24.4267	24.7817							25.2725	24.6052
XCCB100_0222	Conserved exported protein	B0RLW6	1	6							25.7032	25.7464	25.9761		25.6586				25.5714	25.6235	25.7151	26.0371	25.6268	25.6961			25.482	25.6716
XCCB100_0456	Uncharacterized protein	B0RMV2	1	6			26.9825	27.6101	27.7314		27.3608	27.4101	27.8583	27.4313	27.5233	27.0997	27.7135	27.5339	27.1578	26.9956	27.5089	27.6568	26.887	26.8477	27.4476	27.0083	26.9059	26.862	27.7225	27.6857
XCCB100_0468	Exported thioredoxin-like protein	B0RMW7	1	6			29.1487	28.9376	28.8966	29.2691	28.6806	29.1414	29.5057	29.257	28.8445	29.1033	29.2123	29.1379	29.1382	28.7672	29.6042	29.4521	29.1491	29.1294	29.2055	28.8013	28.9384	29.0759	29.4713	29.1324
XCCB100_0632	GST C-terminal domain-containing protein	B0RND4	1	6		0006749;0004364									24.79				24.704	24.7775	24.6488		25.053	24.8845	24.5712	24.895	24.9785	25.1332	25.0453	25.0755
XCCB100_0649	Putative transcriptional regulator, Rrf2 family	B0RNF3	1	6			25.4958	25.7857			25.8468				25.9482	25.8811			25.7508	25.8695	26.0224	26.098	26.3904	26.061			25.9528	26.3061
XCCB100_0707	Membrane fusion protein	B0RNL1	1	6		0016021									25.3525	25.3864			25.2648	25.2769			25.3602	25.6132	25.043	25.438	26.1308	25.9955	25.4957
XCCB100_0788	Putative exported protease/peptidase	B0RNU4	1	6		0008236					24.7147	24.6951			25.0523	25.2871	24.429	24.6799	24.7948	24.8961	24.2721		25.1634	24.5877	25.2832
XCCB100_0832	Lipolytic enzyme	B0RNZ0	1	6							25.4047	25.1865			25.302	25.4986			25.5464				25.1669	25.3442			25.1445
XCCB100_0931	dITP/XTP pyrophosphatase	B0RP94	1	6	3.6.1.66	0036220;0035870;0009146;0009117;0017111;0046872;0036222;0000166					24.8673				25.0568				25.1416	25.1894			25.3199	25.4266			25.4113	24.7903
XCCB100_1104	Purine nucleoside phosphorylase	B0RPR7	1	6		0017061;0046872;0004000									24.7896	24.9319			24.6935	25.0212			24.9774	24.8907
XCCB100_1165	Putative exported protein	B0RPX8	1	6			24.6017				25.6119	26.1013	25.7411		26.1079	25.6722	26.0586		25.7569	25.8423	25.9599		25.4793	25.8521			25.6241	25.7571	25.9815
XCCB100_1175	Putative thioesterase	B0RPY8	1	6		0016790	25.4156								24.9347	25.4896	24.9407		25.0077	25.1627			25.3868	25.0447	25.5644		25.3693	25.3398
XCCB100_1225	t(6)A37 threonylcarbamoyladenosine biosynthesis protein TsaB	B0RQ38	1	6		0002949;0008233	26.5052								26.5516				26.6082	26.6999			26.6894	26.6858			26.8938	26.5842	26.7352	26.6653
XCCB100_1388	PKHD-type hydroxylase xcc-b100	B0RQK3	1	6	1.14.11.-	0016706;0031418;0005506	26.5243	26.7862	25.9495	26.3988	25.9456	25.4703			25.2439								25.3417				25.3924
XCCB100_1412	Putative transporter-like membrane protein	B0RQM7	1	6		0016021					25.9946	25.9184	26.1414		24.9288	25.7235	25.9561						25.7686	26.0272	26.081		25.9523	25.5613
XCCB100_1450	Pirin-related protein	B0RQR5	1	6			24.0091				24.5189				24.7091				25.2402	25.2238	25.3957	25.5731	25.1987	24.9818	24.6052		24.9612
XCCB100_1566	Glutamate/aspartate:cation symporter family protein	B0RR31	1	6		0015293;0016021	26.4173	27.0027	26.8882		26.4806	26.1099	26.3948		26.5505	26.5596	26.5699	26.8599	26.7464	26.6959	27.337	27.0984	27.2958	27.2194	27.5641	26.6894	26.1845	27.1869	27.8396	27.7235
XCCB100_1628	Group 1 truncated hemoglobin	B0RR93	1	6		0019825;0046872;0005344;0020037									26.5945	27.0527	26.2831		27.0404	26.7796	26.8541	26.6978	26.79	27.2289	26.6783	26.1644	26.687	27.3539	26.2145	26.334
XCCB100_2197	Uncharacterized protein	B0RSW6	1	6		0016021					24.773	25.0061	25.1255		25.117				24.6069	24.7024
XCCB100_2226	Uncharacterized protein	B0RSZ5	1	6							25.9288	25.5712	25.3945		26.0592	26.2248	25.5829		26.0814	25.3648	25.4891		25.2618	25.3316
XCCB100_2674	Putative membrane protein	A0A1X7QG33	1	6		0016021	25.9364	25.9142	26.0284		25.9626	25.9653	25.884		26.0734	26.1486			25.828	26.1486			25.9868	26.0086	26.2817	26.5849	26.3546	26.1157	26.384	26.4051
XCCB100_2720	MOSC domain-containing protein	B0RV12	1	6		0030151;0003824;0030170	25.6834	26.3567	26.3713		25.7928	26.1199	26.2517	26.3344	26.398	26.0708	26.1426	26.3299	26.1608	26.199	26.1646		25.7536
XCCB100_2999	Uncharacterized protein	B0RWZ6	1	6			27.4369	27.6875			28.5041	27.8677	28.0393	27.9748	28.4122	28.3562	28.1365		28.1488	28.3655	28.5029	28.0816	28.3731	28.5905	28.5131	27.5496	28.8589	28.4791	28.5948	28.565
XCCB100_3007	Putative secreted protein	B0RX04	1	6							24.3905	23.4886	24.5773		25.0544	25.5254	24.4386	24.6021	24.2111	24.5014	23.8629	25.4511	24.6215	25.2737	24.8456	25.4158	25.5407	26.2904	25.4655	25.2369
XCCB100_3128	Putative DNA-binding protein	B0RXC7	1	6		0003677					27.0198	26.8723	26.8693		27.4589	27.0959	27.2425	27.4363	27.3261	27.1902	27.0921	27.4812	26.9778	26.794			27.5045	26.9636
XCCB100_3143	ANKREGION domain-containing protein	B0RXE2	1	6							26.4948	26.209	26.5928	26.8731	26.695	26.5661	27.1735	26.8782	26.7511	26.3887	26.8035	26.8406
XCCB100_3334	Tfp pilus assembly protein, probable	B0RYH9	1	6		0035438	27.9092	27.876	27.4775	27.5235	28.4003	28.2933	28.348	28.012	28.2376	28.5633	28.0493	28.0631	28.3533	28.5259	28.092	27.9679	28.2527	28.4812	28.2384	28.1138	28.1459	28.5183	27.9276	28.2724
XCCB100_3409	Putative secreted protein	B0RU32	1	6							27.6992				27.5276	28.5078	28.2871		27.8171	28.0443	28.383	28.1672	27.9618	28.3641	28.7607	28.6533	28.1009	28.4482	29.2407	29.2107
XCCB100_3686	General secretion pathway protein N	B0RVG1	1	6			25.0909				24.8899	25.0714	25.0002		25.2748	25.2659	24.9769	24.8583	25.4564	25.5315	24.9281	25.1045	24.886	25.2167	24.996	25.36	25.1689	25.0388	25.1957	25.0907
XCCB100_3776	Lactoylglutathione lyase	A0A0R4J745	1	6	4.4.1.5	0004462;0046872	28.0513	28.2936	27.9564	27.7484	28.8122	28.2988	28.5447	28.388	28.5216	28.1762	28.2924	28.2341	28.2327	28.543	28.0597	28.1451	28.4227	27.8613	27.9219	28.8278	28.3617	27.3898	27.6834	28.0082
XCCB100_3891	Uncharacterized protein	B0RWL9	1	6																			26.4067	26.9814	27.0068	27.093	27.4747	27.0002	27.6059	27.8945
XCCB100_3938	Conserved putative membrane protein	B0RWR6	1	6							23.9375	23.7456			24.3787	24.4901	24.0641		24.1229	24.4298	23.9432		24.0498	24.2953	24.0988
XCCB100_3946	Putative membrane protein	B0RWS4	1	6		0016021	25.4777	25.1854	25.354	25.0813	25.3459				25.6144	25.2488	25.1202	25.0014	25.4035	25.4139	25.4659		25.1315	25.2139	25.0708		25.4452	25.274	25.1615	25.2826
XCCB100_3996	Uncharacterized protein	B0RXH7	1	6											26.176				25.5215	25.9549	25.6333		25.8499	25.5387			26.4112	25.9905
XCCB100_4114	Robl	B0RXU7	1	6							25.5142	25.3009	24.8848	24.8208	25.5474	25.6353	25.3194	25.0309	25.6312	25.4956	25.1567	25.4536	25.2368	25.3903	25.2157	25.4059	25.0767	25.0238	24.6917
XCCB100_4183	Carbonic anhydrase	B0RYL6	1	6	4.2.1.1	0004089;0008270	25.7597	25.3189	25.6347		26.0895	25.6065			25.1466	25.5188			25.2076				25.0628	25.5843			25.0667	24.8095	25.2655
XCCB100_4429	Putative exported protein	B0RMI9	1	6		0015914	28.6203	28.5577	28.3105	27.9769	27.9262	28.1918	27.8014		28.0963	27.8599	28.1505	28.1078	27.9971	27.9979	27.9289	27.5023	28.2416	28.2488	28.1286	28.3426	28.5713	28.1419	28.3593	28.2614
XCCB100_4431	STAS domain-containing protein	B0RMJ1	1	6			26.636	26.7394	26.5828		26.7922	26.5519	26.6655		26.4377	26.6606	26.8065		26.4713	26.3477	26.7057	26.7327	26.3256	26.4308			27.0346	26.84	26.9222	26.8514
alr	Alanine racemase	B0RWG1	1	7	5.1.1.1	0030632;0030170;0008784	24.8705				24.9171	24.9026	24.7382	25.1458	25.1035	25.1094	25.4143		24.9055	25.2945			25.1512	25.4074			24.8069	25.0964	25.0017	25.2104
asnB2	Asparagine synthase (Glutamine-hydrolysing)	B0RW09	1	7	6.3.5.4	0006529;0005524;0006541;0004066					27.346				27.54	27.8604			27.528	27.6082			27.4887	27.0889			27.4994
azu	Azurin	B0RP72	1	7		0005507;0042597;0009055	27.2665	26.7884	27.6525	27.7609	27.9361	27.9417	28.5051	28.3132	27.8122	27.8633	28.3381	28.322	27.5946	27.8806	28.0964	28.0825	27.8526	28.0418	28.2631	28.521	27.7859	27.8419	27.8073	28.0273
betA	Oxygen-dependent choline dehydrogenase	B0RNU9	1	7	1.1.99.1;1.2.1.8	0050660;0008812;0019285;0008802									25.1185	25.111			25.1158	25.2099			25.4722	25.1231	25.3541		25.3562	25.2734	25.3844
coaE	Dephospho-CoA kinase	B0RPP9	1	7	2.7.1.24	0005737;0004140;0005524;0015937					25.6568	25.5218			25.325	25.1747			25.1308				25.094				24.9248	25.4893
codA	Cytosine deaminase	B0RNK9	1	7	3.5.4.1	0102480;0004131	28.172	28.4883	27.9242	27.188	28.0869	27.9355	27.7798	27.7579	27.7257	27.8223	27.6495	27.6676	27.7135	27.657	27.5196	27.6544	27.4588	27.283	27.4253	27.8927	27.7161	27.6852	27.2635	27.313
coq7	3-demethoxyubiquinol 3-hydroxylase	B0RN04	1	7	1.14.99.60	0046872;0008682;0006744;0005886	26.2714				26.4908				26.7459	26.8445			27.0197	26.9958	27.4356		26.9739	27.1749			26.8096	27.0381
fkpA2	Peptidyl-prolyl cis-trans isomerase	B0RTI4	1	7	5.2.1.8	0003755	28.1686	28.052	28.4878	28.064	27.6634	28.1163	28.2901	28.0274	27.8286	28.0425	27.9657	27.9959	27.9842	28.0107	28.1977	27.7172	28.2636	28.0437	28.2725	27.7589	27.2513	27.9308	28.1296	28.3931
lldD	L-lactate dehydrogenase	B0RLM2	1	7		0019516;0005886;0004457;0010181									25.6836				25.8487	25.5241	25.3726	25.216	25.8178	25.7802	25.2904		25.7527	25.6816
lolB	Outer-membrane lipoprotein LolB	B0RUA2	1	7		0044874;0009279;0015031	25.4388	25.7585			25.4771	25.6328							25.7249	25.7777	25.7201		25.8502	25.6606	25.3696	25.7791	25.7079	25.549	25.6311
mecR	Trans-2-enoyl-CoA reductase (NADPH)	B0RZ23	1	7	1.3.1.38	0019166									26.3645				25.9924	26.3662	26.0082		26.6043	26.1251	26.4883	26.3899	26.6569	26.3886	26.4289	26.457
miaB	tRNA-2-methylthio-N(6)-dimethylallyladenosine synthase	B0RRW2	1	7	2.8.4.3	0051539;0005737;0035596;0046872;0006400	25.214	25.4421	25.509	25.523	25.5216	24.912	24.9162	24.73	25.1378	24.9095	25.1011		25.625	25.3508	25.0986	25.2284
msbA1	ATP-dependent lipid A-core flippase	B0RSH8	1	7		0034040;0005524;0005886;0016021	26.4652	25.8987	26.3037	25.9636	26.3137	26.4023	26.1578		26.2481	26.3596	26.4144	26.2187	26.2136	26.2628	26.3302		26.4081	26.332	26.4246		26.3084	26.3117	26.3665	26.4955
ompW3	OmpW family outer membrane protein	B0RWD7	1	7		0019867	31.9431	32.0763	32.273	32.1592	31.9221	31.9702	32.2037	32.2653	32.2607	32.1418	32.3905	32.3723	32.2659	32.3637	32.4753	32.3529	31.9259	32.1504	32.2843	31.9996	32.3315	32.2395	32.3106	32.378
orn	Oligoribonuclease	B0RSD1	1	7		0000175;0005737;0003676	26.8916	26.5328	27.1695	26.8053	28.0105	27.7009	27.5035	27.6288	27.6489	27.8077	27.6576	27.0737	27.7641	27.5207	27.3137	27.2408	26.9662	27.0951	27.7567	26.859	27.1793	26.8724	27.1115	26.7016
pilA	Fimbrial protein	B0RPQ2	1	7		0016021;0007155;0009289	33.1043	32.9498	33.5577	33.5328	33.0276	33.3601	33.6625	33.712	33.0735	33.0543	33.3546	33.4583	33.0778	33.2188	33.4704	33.2567	33.199	33.2969	33.6427	33.7639	33.0171	33.1365	33.2442	33.334
prpF	AcnD-accessory protein	B0RYF4	1	7		0019629;0016853	26.7897	26.5178	26.7878	26.6509	26.4154	26.7558	26.0823		26.7103	26.5197	26.449	26.523	26.5896	26.4367			26.6462	26.4412	26.147		26.4643	26.3256	26.7037	26.6914
radA	DNA repair protein RadA	B0RY20	1	7		0000725;0003684;0008094;0046872;0016787;0005524	25.0071	24.9761	24.4328	25.1173	25.2978				25.0575	25.3962			25.3402	25.4839	25.3867		25.2056	25.3844			25.272	25.3681
rioK	Non-specific serine/threonine protein kinase	B0RMP6	1	7	2.7.11.1	0106311;0005524;0106310;0046872	26.859	26.9276			27.2038	27.3217	27.0122	27.0393	27.1936	27.0228	26.9303	27.0946	27.0951	26.9071	26.7459	26.5881	26.6421	27.0926	27.005	26.7725	26.6442	26.8029	26.9677	27.0304
rnc	Ribonuclease 3	A0A0R4J6I2	1	7	3.1.26.3	0004525;0046872;0006397;0019843;0005737;0006364;0016075;0008033									25.9063				25.5651	25.7337			25.3991				25.728	25.3597
rpe	Ribulose-phosphate 3-epimerase	B0RMZ0	1	7	5.1.3.1	0019323;0004750;0006098;0046872	28.4224	28.5169	28.5346	28.552	28.6926	28.6103	28.688	28.6268	28.5857	28.3933	28.6447	28.6461	28.5853	28.4655	28.5644	28.4547	28.5797	28.5817	28.361	28.5602	28.7713	28.6246	28.819	28.7023
rpfE	Phosphotransferase	B0RSQ0	1	7	5.4.2.-	0016740;0046537									25.8228	25.8398	26.0547						26.1182				26.0808	26.1297
rpmG	50S ribosomal protein L33	B0RYR2	1	7		0006412;0003735;0005840	27.9544	30.418	30.2458	30.1012	30.4002	30.4671	30.0892	30.2555	30.4016	30.2748	29.8144	29.746	30.1319	30.0601	30.1985	30.2979	29.6302	29.6903	29.6189	29.1756	29.2643	29.4426	29.1672	29.2232
rsmA	Ribosomal RNA small subunit methyltransferase A	B0RUI3	1	7	2.1.1.182	0005737;0003723;0052908	26.6462				26.877	26.7503	26.5885	26.5454	26.9321	27.0567	27.0105		27.0578	26.8798	26.6357	26.7158	27.0919	27.0931			26.8187	27.0705	27.1357
ruvA	Holliday junction ATP-dependent DNA helicase RuvA	B0RPY4	1	7	3.6.4.12	0009432;0009378;0003677;0006281;0006310;0009379;0140603;0005524	25.8397																25.908	25.8304	26.432		26.0568	25.8435	26.7235
tdk	Thymidine kinase	B0RZ44	1	7	2.7.1.21	0071897;0004797;0005524;0005737	26.1577	26.0583			25.2353				25.6364				25.5335	25.4109	25.2006		25.5355	25.6927			26.0611	25.77	25.6735
XCCB100_0302	Uncharacterized protein	B0RM46	1	7			26.3432	26.5126	25.732	25.9479	26.2058	26.3856	25.7932	25.7892	26.3879	26.1681	25.6341	25.447	26.142	25.9349	25.7646	25.5193	25.9375	25.8867	25.6168	25.7715	26.3922	25.9215	25.5059
XCCB100_0307	Putative polysaccharide deacetylase	B0RM51	1	7		0005975;0016810																	25.7179	25.3638	25.1386		25.9731	26.0278	25.4673	25.9973
XCCB100_0469	Putative transcriptional regulator, MarR family	A0A1X7QFE0	1	7		0003700	27.585	27.7043	27.2001	27.3778	27.6773	27.4839	27.5682	27.5754	27.8386	27.6025	27.5966	27.4902	27.6049	27.5946	27.5673	27.5766	27.7033	27.5365	27.4957	27.4204	27.7975	27.679	27.6357	27.5904
XCCB100_0538	Putative transcriptional regulator, Fis family	B0RN37	1	7		0006355;0043565	26.0052	25.115			27.1134	25.1913	25.4634	25.6259	25.2695	25.3743	25.8388		25.5451	25.8976	26.1132		25.3213	25.4725	25.5955		25.6074
XCCB100_0712	Putative exported protein	B0RNL6	1	7			25.1527	26.1689			26.1943	26.0756			26.2201				26.2957	26.0921	26.7575		26.0642	26.2482	25.6481		26.0759	26.0692	26.2258	26.1608
XCCB100_0908	Uncharacterized protein	B0RP70	1	7							26.8218	26.7774	26.8585	26.8627	27.2445	26.983	27.0884		27.2309	27.2199	27.0419	26.9939	26.9969	27.0466	27.093	26.964	27.4655	27.0452	26.9618	27.0221
XCCB100_0920	EVE domain-containing protein	B0RP82	1	7			26.7563	25.8993	26.9354	26.9087	26.4028	26.9606	26.7854		26.3699	26.6894	26.8389		26.6481
XCCB100_0946	Ribonuclease	B0RPA9	1	7			31.7428	31.6227	31.9769	31.9583	30.6778	31.5147	31.9189	31.8479	31.4576	31.503	31.622	31.6638	31.2691	31.4028	31.4418	31.4672	31.1829	31.3095	31.4234	31.2589	31.3635	31.6058	31.8002	31.8116
XCCB100_0963	Putative membrane protein	B0RPC6	1	7		0016021					24.6408	24.6435			24.9018	24.6549			25.0556	24.9049			25.1283				24.6612	24.7478
XCCB100_1032	Uncharacterized protein	B0RPJ5	1	7			25.7337				27.1317	27.1978	27.5314	27.4138	27.8793	27.2765	27.2652	27.5202	27.8487	27.5923	27.3265	27.4871	28.3324	28.1033	27.2274	27.8721	27.361	27.9191	26.9842	27.4868
XCCB100_1080	Uncharacterized protein	B0RPP3	1	7							27.001	26.9387	26.2134	26.909	27.0302	26.9282	26.5027	26.2118	27.1159	27.0587	26.5848	27.2095	26.1482	26.5759			26.0077	25.7346
XCCB100_1119	Uncharacterized protein	B0RPT2	1	7		0016021	26.322				26.4196	26.2838			26.6749	26.1962	26.7405		26.622				26.4836	26.8429			26.6355	27.1183	27.2501
XCCB100_1419	Uncharacterized protein	B0RQN4	1	7		0009058;0003824	25.5761				25.3906	25.3405	25.3687		25.4266	25.3388	25.0038	25.1395	24.8769	25.3935	25.0277	24.8116	25.4092	25.3371	24.5885	25.5856	25.1757	25.1427	25.0699
XCCB100_1608	Putative SCO1/SenC family protein	B0RR73	1	7			27.2586	27.3319	27.1378	27.4612	27.6958	27.7206	27.6655	27.5879	27.6688	27.7577	27.7371	27.6927	27.8072	27.5679	27.5243	27.6688	27.6434	27.5531	27.6695	27.7272	27.8268	27.2248	27.2203	27.2207
XCCB100_1657	Uncharacterized protein	B0RRC2	1	7			28.8485	28.903	28.9456	29.2383	29.2456	28.9188	29.1581	29.0802	28.8224	28.7791	28.6761	28.4477	28.7429	28.7151	29.0199	28.8198	28.5878	28.6496	28.7431	29.0158	27.3684	28.5016	28.9277	28.8314
XCCB100_1873	FGE-sulfatase domain-containing protein	B0RRZ1	1	7			24.6145				26.0981	25.6812	25.3912		25.7039	25.8298	24.6932	25.2766	25.5655	25.6033	25.0302	25.598	25.3996	25.0995	25.4571		24.9089
XCCB100_1884	Short chain dehydrogenase	B0RS02	1	7		0005737;0042619;0018454	26.5884	25.8698	27.4209	27.3606	25.4882	27.1267	27.4098	27.3949	26.8363	26.8755	27.6083	27.4077	26.9929	27.9237	27.9152	27.3609	27.9604	27.8334	27.7871	26.6836	27.4503	27.8754	28.023	28.1434
XCCB100_1999	Uncharacterized protein	B0RSB7	1	7			28.4807	28.524	28.5836	28.6327	28.5466	28.531	28.7899	28.581	28.488	28.5529	28.6186	28.7965	28.4646	28.757	28.5813	28.5304	28.4622	28.5054	28.67	28.5228	28.7816	28.516	28.6618	28.7711
XCCB100_2292	Short chain dehydrogenase	B0RT61	1	7		0016491									27.1698				26.9449	26.9422			27.2496	27.8006	27.3634	27.1493	27.9317	27.1825	27.6864	27.6251
XCCB100_2449	Putative secreted protein	B0RTP5	1	7															24.9888				25.7001	25.5015			24.9123	25.1126
XCCB100_2476	Methyltransf	B0RTS2	1	7		0008168					25.0591	24.9494							25.285	24.8066
XCCB100_2550	Outer membrane lipoprotein	B0RTZ6	1	7			26.8216	26.5388	26.8948	27.3272	26.7836	26.9682	27.335	27.2214	26.7627	26.9906	27.4164	27.1307	26.8588	26.9099	27.0803	27.1659	26.8142	26.9725	27.1478		26.5469	26.8577	26.5772	26.7803
XCCB100_2650	Putative reverse transcriptase	B0RUU2	1	7		0003964;0003723									25.1568	25.063			25.0881	25.1025
XCCB100_2679	Metal-dependent hydrolase superfamily protein	B0RUX1	1	7		0016810	25.6259	26.1576	25.6888	25.8164													25.4008	25.2446	25.274		25.0555	25.2716
XCCB100_2689	Lysyl-tRNA synthetase	B0RUY1	1	7	6.1.1.6	0006430;0004824;0005524;0005737									25.6745	25.4407											25.4474	25.6307
XCCB100_2719	Uncharacterized protein	B0RV11	1	7			25.2826	25.3627															24.9007	24.7675	25.2298		25.5648	24.9399
XCCB100_2806	Ribosome association toxin RatA	B0RVU9	1	7			25.6586				25.6885	25.5679			25.7653	25.4965			25.6122	25.5471			25.5828	26.0796	25.7136		26.1251	26.1275	25.9182	26.0519
XCCB100_2972	Putative endoribonuclease L-PSP	B0RWW7	1	7			28.9291	28.5622	29.0191	28.9462	29.2116	29.4932	29.8534	29.6127	29.6716	29.3285	29.8717	29.6487	29.5731	29.1873	29.5049	29.6888	29.4081	29.1133	29.4045	28.8579	29.375	29.2023	29.5931	29.496
XCCB100_3108	Uncharacterized protein	B0RXA7	1	7							25.7565				25.7727	25.7445	26.2189	25.8763	25.9888	25.8993	25.9158	25.9536	25.6372	25.8254			25.8446	25.4528	25.836
XCCB100_3130	Putative nucleotide-binding enzyme	B0RXC9	1	7							24.9496	24.85			25.0209	24.3464			24.9566	25.0029	25.265		25.0803	25.5109			24.4551	24.2968
XCCB100_3215	Putative acetyltransferase	B0RY60	1	7		0008080	27.3282	26.9505	27.0453	26.8089	26.5352	26.6811	26.8476	26.7624	26.6182	26.8702	26.6003	26.6653	26.8165	26.8946	26.7749	26.663	26.5613	26.6641	26.8617	26.2017	26.8138	26.5378
XCCB100_3278	Type I site-specific deoxyribonuclease (Specificity subunit)	B0RYC3	1	7	3.1.21.3	0009035;0003677;0006304	25.5457	25.6586	25.7556		25.6454	25.3943			25.1893	25.5214			25.3721	25.2585			25.0848				25.0361
XCCB100_3335	DNA polymerase III delta subunit	B0RYI0	1	7	2.7.7.7	0003887					26.0223	26.0026	26.2238						25.7715	25.8206
XCCB100_3764	Putative signal transduction protein	A0A1X7QF11	1	7			28.509	28.2817	28.2218	28.3377	28.6229	28.5638	28.4823	28.5084	28.5474	28.4501	28.5481	28.2659	28.5588	28.5076	28.2554	28.2331	28.4211	28.5349	28.3435	28.3621	28.2548	28.3736	28.335	28.2579
XCCB100_3824	Ribosomal small subunit pseudouridylate synthase	B0RWF2	1	7	4.2.1.70	0004730;0009982;0003723	26.7951	26.6421											25.9317	25.6635							26.1093	26.0156
XCCB100_3847	Putative sodium/proton antiporter	B0RWH5	1	7		0015385;0005886;0006885;0016021	22.5976				22.9447				22.4779	23.8339							23.4166				23.932	23.4786
XCCB100_3864	Putative secreted protein	B0RWJ2	1	7		0071949;0003884;0046416					25.4825				25.4056	25.7745			25.5548	25.7297	25.6321	25.2394	25.8708	26.0788	25.8848	25.7407	25.9241	25.8715	25.9007	25.8262
XCCB100_3927	Glycosyltransferase	B0RWQ5	1	7		0005886;0016021;0016757	26.3309	26.1003	25.7877	25.4619	25.844	25.8509			26.3582	25.7374	25.8974		26.102	26.6539	26.1802	26.6752	27.0108	26.7831	26.2093	26.7759	27.0938	26.6245	26.4298	26.4918
XCCB100_3949	HTH OST-type domain-containing protein	B0RWS7	1	7							25.579	25.6235			25.6808	25.4242			25.9245	25.9735			26.0112	25.9693	26.0672		25.8063
XCCB100_3979	Putative secreted protein	B0RXG0	1	7							25.8061	25.9671	25.5091		25.9385	25.5952	25.2825		25.3589	25.697	25.317		25.0736
XCCB100_4121	SnoaL-like domain-containing protein	B0RXV4	1	7		0030638	29.0581	28.9612	28.6954	28.8272	28.7663	29.1013	28.968	28.7898	29.2239	29.1565	29.0731	28.9586	29.1522	29.0505	28.9657	28.8116	29.154	29.1268	28.7836	28.8098	29.2203	29.142	29.1957	28.6609
XCCB100_4200	Putative secreted protein	B0RYN3	1	7			25.2592				25.9172	25.4839	25.4721		26.1838	26.0809	26.1664	25.7725	25.6151	25.7237	25.7333	26.1986	25.8744	25.689	25.6902		25.7366	26.0165
XCCB100_4314	Putative restriction endonuclease	B0RYZ8	1	7		0004519					25.5254	25.3279	25.3864		25.3892	25.454	25.465	25.5532	25.5411	25.7044	25.2772	25.1292
XCCB100_4363	Putative exported protein	B0RZ47	1	7			26.0955	26.2544			26.714	26.5658	26.3195	26.2817	26.3478	26.3938	26.32	26.771	26.5027	26.6885	26.4505	26.4375	26.3853	26.5165	26.4889	26.8137	26.4109	26.6099	26.8347	26.8968
xopN	Type III secretion system effector protein	B0RLZ7	1	7							25.5508				25.9515	25.9458			25.7	25.9969
xopX2	Type III secretion system effector protein	B0RN58	1	7		0016021					25.0883	25.2677	24.5853	24.6908	25.7262	25.4138	25.254	24.7351	25.6214	25.4711	25.3295	25.2598	25.1438	25.1194	25.01	25.1002	23.9621
zur	Transcriptional regulator, Fur family	B0RQU1	1	7		0003700	28.3319	28.3966	27.5168	27.7304	28.6166	28.331	28.291	28.2484	28.3764	28.4933	28.1035	28.1578	28.4716	28.6176	28.3047	28.333	28.35	28.3546	28.4756	28.6101	28.7399	28.6408	28.3362	28.4746
accB	Biotin carboxyl carrier protein of acetyl-CoA carboxylase	B0RN46	1	8		0003989;0009317;0006633	32.1087	31.8186	31.85	31.564	31.788	31.5978	31.8481	31.7322	31.6301	31.6924	31.3698	31.5694	31.5157	31.7795	31.3346	31.2745	31.2107	31.5607	31.1601	31.7266	31.4521	31.4718	30.9952	31.093
agxT	Aminotransferase	B0RM52	1	8	2.6.1.51	0004760																	25.8565	25.7594	25.6374		26.6454	26.0057	26.1357	26.117
anmK	Anhydro-N-acetylmuramic acid kinase	B0RXK8	1	8	2.7.1.170	0006040;0097175;0009254;0005975;0005524;0016773;0016301					25.2904	25.6873			25.6857	25.8067	25.5798		25.857				25.8687	25.6251			25.6765	25.7442	25.8427
argI	Arginase	B0RXU6	1	8	3.5.3.1	0000050;0004053;0006525;0046872	26.1029	26.1026	26.24	26.2878	26.6225	26.0619	26.7041		26.3968	26.3759	26.0598	26.3889	26.118	26.2753	26.2299	25.8964	26.0826	26.1329	26.2082		25.9212	26.18	26.3824	26.2822
cyoB	Cytochrome bo(3) ubiquinol oxidase subunit 1	B0RY24	1	8	7.1.1.3	0016021;0009486;0070469;0020037;0004129;0009060;0016682	28.5822	28.6252	27.4521	27.8187	27.1989	27.2752	26.6402	26.9449	27.0652	27.0966	26.4902	26.345	26.9422	27.0327	26.0658		26.901	27.2059	26.3193		27.4848	26.9419	26.1193	26.0929
ddlB	D-alanine--D-alanine ligase	B0RVA3	1	8	6.3.2.4	0005737;0008360;0009252;0008716;0005524;0071555;0046872	27.5818	27.1111	27.638		27.2139	27.6505	27.7961		27.5546	27.3092	27.5191	27.6724	27.7062	27.3608	27.5859	27.5531	27.2468	27.4877			27.112	27.3512	27.7514	27.4621
exbB2	Macromolecule import protein	B0RSH6	1	8		0016021;0015031;0005886	27.798	27.8657	27.7937	27.792	28.0092	27.553	27.5505	27.6368	27.0985	27.393	27.3079		27.697	27.4336	27.4881	27.2343	27.7275	27.6952	26.9734	27.7873	27.4036	27.4751	27.2447	27.2057
fur	Ferric uptake regulation protein	B0RVU6	1	8		0003677;0005737;0046872;0003700	28.1954	28.3103	27.7998	27.819	28.9018	28.4495	27.8172	27.9335	28.542	28.5641	28.1362	27.8317	28.56	28.5022	27.9803	28.2064	28.3889	28.4543	27.9918	28.553	28.9996	28.6857	28.1907	28.1147
hisG	ATP phosphoribosyltransferase	B0RSL3	1	8	2.4.2.17	0000105;0005524;0005737;0000287;0003879					26.43	26.0976	26.3984	26.4759	26.3646	26.1271	26.4571	26.3041	26.031	26.0342	26.3659	26.3798	26.3513	25.8556	26.0475		26.3663	25.7744	25.8703	26.0685
ilvA2	Threonine ammonia-lyase	B0RMQ2	1	8	4.3.1.19	0006520;0030170;0004794	25.8921	26.0842	25.241		25.3637	25.9791			25.775
ispD	2-C-methyl-D-erythritol 4-phosphate cytidylyltransferase	B0RU03	1	8	2.7.7.60	0050518;0016114;0019288	26.1485	25.9582			26.2921	26.2392			26.4129	26.259			26.2419								26.2768
ispH	4-hydroxy-3-methylbut-2-enyl diphosphate reductase	B0RY26	1	8	1.17.7.4	0016114;0019288;0051745;0051539;0050992;0046872	26.4084	25.9532	25.4392	25.6572	26.0822	25.5428	25.8272		25.6177	25.1243	24.9755		25.8911	25.3363	25.3002	25.3201	25.5383	25.3796	25.393		25.0831	24.519	25.0688
lipA	Lipoyl synthase	B0RNP9	1	8	2.8.1.8	0009249;0102552;0016992;0046872;0102553;0051539;0005737	26.3409	27.0756	27.4965	27.0803	26.7706	26.6078	26.4552		26.389	26.3527	26.0023		26.718	26.1886	26.1902		26.069
minE	Cell division topological specificity factor	B0RY63	1	8		0032955;0051301;0007049	28.4631	28.8376	28.6504	28.9094	28.8846	28.6635	28.9096	28.5457	28.5961	28.767	28.4928	28.7556	28.4741	28.3456	28.1197	28.3321	28.1622	28.1836	28.3991	28.6189	28.5884	28.2215	28.4477	28.577
mtnB	Methylthioribulose-1-phosphate dehydratase	B0RSM5	1	8	4.2.1.109	0019284;0019509;0005737;0008270;0046570	27.7258	27.9751	27.253	26.9659	28.0171	28.2019	27.6152	27.6212	28.2658	27.8056	27.385	27.4949	27.8376	27.7118	27.3774	27.4437	28.0108	27.8763	27.4747	27.6907	27.9662	27.7491	27.3857	27.4473
nudC	NAD(+) diphosphatase	B0RN16	1	8	3.6.1.22	0046872;0000210	26.7995	26.9619	26.7529	26.6305	26.613	26.6259	26.7208	26.6273	26.8292	26.7353	26.6756	26.3632	26.8473	26.795	27.1078	26.7691	27.1129	26.8972	26.976	26.7323	27.1842	26.8287	27.1096	26.9223
nusB	Transcription antitermination protein NusB	B0RVD1	1	8		0003723;0006355;0006353;0031564	27.5689	27.9304	27.7011	27.4297	27.8082	27.483	27.6556	27.3498	27.6387	27.7378	27.598	27.3776	27.6041	27.8361	27.5727	27.5156	27.4673	27.6558			27.4566	27.202	27.4587
obg	GTPase Obg	B0RY32	1	8	3.6.5.-	0042254;0000287;0005737;0003924;0005525	27.9585	28.0077	27.4034	27.5406	27.3144	26.9662	26.9745	27.3567	26.5395	26.3287			26.7345	27.4299	26.3106		26.5522
plsC4	1-acyl-sn-glycerol-3-phosphate acyltransferase	A0A0R4J825	1	8	2.3.1.51	0016024;0003841;0016021	25.4787				25.9142	25.5012	25.7645		25.2989	25.6553	25.2883	25.5901	25.4898	25.7766	25.6433		25.459	25.6139	26.1794		25.8021	25.4145	25.1368	25.3523
purE	N5-carboxyaminoimidazole ribonucleotide mutase	B0RRC3	1	8	5.4.99.18	0016829;0034023;0006189	29.7578	29.9077	29.4095	29.5262	29.9773	29.93	29.3966	29.3721	29.8615	29.8103	29.583	29.4562	29.7621	29.8288	29.5305	29.4909	29.7603	29.7125	29.2463	29.756	29.9014	29.8007	29.3033	29.342
rbfA	Ribosome-binding factor A	B0RRB5	1	8		0030490;0005737	27.4666	28.2648	27.8082	27.5635	27.7875	27.6454	27.0567	27.2516	27.4453	26.9103	27.1001		26.8642	27.2154	27.0452		26.7475	26.951	27.372	28.0214	27.4731	26.8083	27.1803
rlmJ	Ribosomal RNA large subunit methyltransferase J	A0A1X7QGA0	1	8	2.1.1.266	0036307;0070475;0003723	25.0774				25.4196				24.8876	25.1089			24.8617	24.8667			24.9635	25.1788			24.9544
rpiA	Ribose-5-phosphate isomerase A	B0RP81	1	8	5.3.1.6	0009052;0004751	28.6268	28.5732	28.8302	28.7964	28.573	28.6939	28.7246	28.9291	28.561	28.4926	28.456	28.665	28.308	28.3758	28.5641	28.5638	28.2896	28.2944	28.4653	28.4862	28.3729	28.3143	28.5425	28.4876
secB	Protein-export protein SecB	B0RLW8	1	8		0006457;0051082;0015031;0051262;0005737	31.3528	31.1964	32.2154	31.9158	31.012	31.178	31.8316	31.7706	30.5215	30.6374	31.4134	31.3693	30.4928	30.4519	31.1305	31.285	30.4532	30.6324	30.8412	30.3514	30.4886	30.8035	31.0131	31.0589
sod1	Superoxide dismutase [Cu-Zn]	B0RLV5	1	8	1.15.1.1	0004784;0046872	28.8104	28.4951	28.3724	28.5328	28.9144	29.0979	28.6655	28.6481	28.8618	28.963	28.4929	28.5557	28.7779	28.6138	28.2583	28.4937	28.4908	28.5669	28.3326	28.4696	28.6226	28.5466	28.1259	28.3513
surE	5-nucleotidase SurE	B0RTZ9	1	8	3.1.3.5	0008253;0005737;0000166;0046872	27.4217	27.5508	27.1589	27.5134	27.2851	27.5077	27.3984	27.3471	27.2607	27.3889	27.1802	27.5213	27.5269	27.273	27.7009	27.5865	27.3857	27.2692	27.6606	27.4827	27.0233	27.4325	27.5927	27.8127
tonB	Protein TonB	B0RLE5	1	8		0055085;0016021;0015031;0005886	31.0673	31.0293	30.3108	30.3173	30.9276	30.7281	30.1839	30.2776	30.9887	30.5182	30.4505	30.1512	30.8693	30.3311	30.488	30.5167	30.7374	30.5413	30.1294	30.9559	30.6102	30.453	30.0924	30.2404
uptD	Outer membrane protein	B0RVN2	1	8			28.7311	28.5045	27.8001	27.7594	29.2211	28.7891	28.5982	28.7373	29.2161	29.2521	28.7588	28.7755	29.1577	29.0321	28.7311	29.0295	28.9806	28.9474	28.5981	28.881	28.9637	29.0232	28.7023	28.6909
XCCB100_0481	Exported NDP-sugar epimerase	B0RMY0	1	8		0003824	25.0349	24.8892			25.7852	25.5763	25.6676		25.9216				25.372	25.4392	25.7092		25.4087				25.4569	25.7783
XCCB100_0688	Outer membrane lipoprotein Blc	A0A1X7QFW4	1	8		0009279;0008289					25.8248	25.9226	25.6913		26.5433	26.4063	26.5268	25.8826	26.2824	25.8914	26.414	26.5169	26.4143	26.2967	26.0245	26.4917	26.2788	26.3888	26.1082	26.6421
XCCB100_0918	Putative exported protein	B0RP80	1	8			27.0309	26.866	27.2985	27.048	26.9029	26.9964	27.318	26.9172	26.8923	26.8277	26.9302	27.1984	27.2131	27.0686	27.2992	27.0202	26.9694	27.2797	27.533	27.3055	26.9059	26.7824	26.9743	27.2054
XCCB100_0971	Conserved exported protein	B0RPD4	1	8		0016740;0009252					25.1639				26.1181	25.5787			25.5671	25.8932			25.9496				25.9814	25.9148
XCCB100_0979	Putative hydroxyacylglutathione hydrolase	B0RPE2	1	8	3.1.2.6	0006749;0050313;0004416	26.487	26.3221	25.8987	25.3507	26.405	26.4104			26.1749				26.4072	26.1643	26.527		26.6838	26.8218	26.199	26.9207	27.3089	26.6488	26.3382	26.0938
XCCB100_0998	Histidine kinase	B0RPG1	1	8	2.7.13.3	0000155					25.9502	25.687			25.6767	25.9862			25.9033	25.5085			25.8388	25.8008	25.9099		25.7264	25.8658
XCCB100_1058	Uncharacterized protein	B0RPM1	1	8							27.695	27.2502	27.2048	27.172	27.8251	27.4216	27.3016	27.228	27.6167	27.459	27.0089	27.3143	27.8247	27.5776	27.0309	27.4605	27.8944	27.4063	27.311	27.4512
XCCB100_1231	Chemotaxis signal transduction protein	B0RQ44	1	8		0006935;0007165	26.4304	26.2784	26.6393	26.5022	26.4601	26.4387	26.7099	26.5432	25.9056	26.009	26.644	26.4913	26.2393	26.334	26.4575	26.1645	26.1807	26.3383	26.2689	26.3952	26.1048	26.2954
XCCB100_1293	AsmA family membrane protein	B0RQA8	1	8		0016021																	25.6905	25.9145	26.3631		26.9062	26.5273	26.5267	26.5946
XCCB100_1391	Acetyltransferase (GNAT) family protein	B0RQK6	1	8		0008080	28.7804	28.8728	28.8851	28.8583	28.4843	28.6022	28.2999	28.3306	28.1218	28.2125	28.4139	28.1376	28.0757	28.2892	28.3634	27.972	28.754	28.4619	28.5253	27.5433	28.597	28.5303	28.6157	28.491
XCCB100_1735	Putative secreted protein	B0RRK0	1	8			26.2134	26.1806			26.9871	26.4668			27.1191	27.0065			27.1141	26.9071	25.9997	26.6161	26.7893	26.9986	26.0269	26.7028	27.1683	26.8833	25.9997	26.4769
XCCB100_1811	Two-component system response regulator	B0RRS8	1	8		0000160					26.1752	25.7431	25.8813		26.2366	26.3367	25.674	26.049	26.6251	26.3626	26.2041		25.6928	26.0913			25.8365
XCCB100_1914	Pyrid like domain-containing protein	A0A1X7QEW5	1	8							26.4329	26.5393			27.3792	27.3567	27.4709		27.2871	27.6933	26.648	26.9022	27.6147	27.5091	27.3625		27.6519	27.5923	27.6292	27.5966
XCCB100_1918	Ethanolamine ammonia-lyase, large subunit, probable	B0RS36	1	8	4.3.1.7	0006520;0008851													26.0864				26.1115	26.5015			26.1179	26.6085
XCCB100_1953	Putative C-type cytochrome biogenesis protein	B0RS71	1	8		0016021					25.3467	24.949			25.4344				25.437	25.3763	25.0247		25.4568
XCCB100_1968	Uncharacterized protein	B0RS86	1	8		0007059	25.7007	25.5934			25.8207	25.8913	25.8565	25.5302	25.7892	25.3836	25.5258	25.7718	25.7059	26.024	25.8221	25.734	25.3287	25.6342	25.8077		25.5846	25.8292	25.8062
XCCB100_2053	ABC transporter-type lipoprotein-releasing protein	B0RSH1	1	8		0005886;0016021;0042953	26.8957	27.1341	26.5074		27.1879	26.9045	26.7754		26.7962	27.2275	26.3394	27.0546	27.163	26.6096	26.6799		27.2413	26.9012	26.9086	27.3801	26.9589	27.2085	26.7801
XCCB100_2055	Putative secreted protein	B0RSH3	1	8		0003824	25.8158	25.4064	25.2924		25.9602	25.7074			26.2652	26.3494	26.0523	26.1509	26.3828	26.1532	25.909	25.8779	26.2104	26.2698	25.8498		26.5546	26.1881	26.0386	26.1097
XCCB100_2291	Uncharacterized protein	B0RT60	1	8							27.2845	27.5688	27.4964	27.3031	27.9724	28.2558	27.4024	27.7142	27.3113	27.5315	27.1009		27.5455	27.5759	27.7486	27.8041	27.9723	27.8679	28.3099	28.2978
XCCB100_2300	Molybdopterin molybdenumtransferase	B0RT69	1	8	2.10.1.1	0046872;0006777;0061599;0032324					25.5495				25.7946	25.843			25.8807	25.6995			26.2885	25.9992	26.0664	26.0209	26.8364	26.3479	26.4804	26.3115
XCCB100_2462	RES domain-containing protein	B0RTQ8	1	8															26.4445	26.4453			27.1284	26.7552			26.7297
XCCB100_2522	RraB domain-containing protein	B0RTW8	1	8			27.7796	27.9773	27.9835	27.8482	28.0757	28.1467	27.923	27.9088	27.8318	28.0284	28.0366	27.947	28.0574	27.9884	27.9632	27.8296	27.8941	27.9631	27.8575	26.9877	27.4089	27.8477	27.7894	27.927
XCCB100_2523	Putative AhpC/TSA family peroxiredoxin	B0RTW9	1	8		0016209;0016491	27.5591	28.105	27.8287	27.1038	27.472	27.4966	27.6982	27.7638	27.1576	26.9436	27.5748	27.7498	27.1683	27.3749	27.447	27.3749	27.2372	27.3397	27.7315	27.5681	27.3376	27.1676	27.6911	27.6094
XCCB100_2702	Uncharacterized protein	B0RUZ4	1	8			27.2391	27.067	26.5351	26.3692	27.2103	27.2073	26.8415	26.6413	26.5407	26.7158	26.0194	25.992	26.5318	26.4303	26.4084	26.5753	26.0847	26.4386
XCCB100_2776	Putative secreted protein	B0RVR9	1	8			25.1374				25.7706	25.7147			26.2211	25.8247			26.2892	25.8852	26.0399	26.0902	26.3405	26.2616	26.5214	26.7652	27.0187	26.2051	26.547	26.685
XCCB100_2917	Pili assembly chaperone, probable	B0RW60	1	8		0071555;0030288	25.9163				26.5416	26.6691	26.6613	26.9698	26.8803	26.6172	26.6298	26.7214	26.5908	26.8276	26.4704	26.7523	26.6185	26.7703	26.903	27.0804	26.7766	26.6707	27.1285	27.1482
XCCB100_3142	2-nitropropane dioxygenase	B0RXE1	1	8		0051213;0018580					27.3241	27.2712	27.3001	27.1531	27.1969	27.253	27.0268	27.1878	27.3962	27.3159	27.2544	27.0946	27.2037	27.3077	27.1044	27.5119	27.2292	26.9657	26.6765	26.8679
XCCB100_3553	2-octaprenyl-6-methoxyphenol hydroxylase, probable	B0RUH6	1	8	1.14.13.-	0071949;0008681;0006744;0016709	26.2912	26.6199	26.0994	26.6003	26.4918	26.1465	26.3931	26.0456	26.4349	26.1554	26.299	26.3979	26.6729	26.5592	26.0516	26.5695	26.3631	26.2953	26.5285	26.6313	26.9562	26.2616	26.6039	26.7058
XCCB100_4032	Putative exported protein	B0RXL3	1	8							24.8337				23.8347	23.8831			23.6777	23.9044			23.976				23.7433	23.8959
XCCB100_4101	ABC transporter permease	B0RXT4	1	8		0005886;0016021									26.604	26.7997			27.3402	26.4673	26.7132		27.0036	27.054	27.0717	27.1366	27.0777	27.0607	26.7893
XCCB100_4102	ABC transporter permease	B0RXT5	1	8		0005886;0016021					25.1222	25.7094			25.4459	25.3974			25.4179	25.5262	25.4549	25.961	25.6481	25.6118	25.7428	25.9125	25.243	25.7456	25.6996	25.6362
XCCB100_4175	Putative thioredoxin	B0RYK8	1	8			28.5862	28.6392	28.5489		28.8179	28.6402	28.5738	28.3759	28.4787	28.7632	28.4744	28.2339	28.2408	28.6067	28.1609	27.8968	28.0275				27.1981
XCCB100_4248	Conserved membrane-anchored protein	B0RYT2	1	8		0016021					27.7069	27.5357	27.7369	27.305	27.8897	28.0367	28.1058	28.0708	28.0648	28.3164	28.1811	28.0226	27.9572	28.1649	27.9394	28.6164	27.8817	27.9204	28.1107	28.084
XCCB100_4288	Autotransporter assembly factor TamA	B0RYX2	1	8		0009279	24.9198				26.0205				25.7851	25.0459			25.5085	25.1139	25.2355		25.2761	25.3861			25.618	25.3832	25.3111	25.4327
XCCB100_4291	Type II secretory pathway ATPase	A0A1X7QGH5	1	8		0000166									24.8918	24.6075			25.1622	25.1153	25.0245	25.1696	25.5286	25.4815	25.1646		25.1605	24.8889
XCCB100_4445	Putative signal transduction protein	B0RMK5	1	8			26.3886				25.9114	25.6746	25.7646	25.8287	25.2439	25.6894			25.7951	25.7657	25.4851		25.8596	25.9373	26.7879		26.3998	26.3107	26.7466	26.9458
atpC	ATP synthase epsilon chain	B0RWC1	1	9		0045261;0005886;0046933;0005524	28.7577	28.2435	28.8468	29.1246	28.8651	28.4182	28.4801	28.7904	28.6398	28.2968	27.9493	28.4472	28.4656	28.2823	28.7243	28.7412	28.4477	28.6167	28.6427	28.2908	28.1008	28.5986	28.6005	28.101
bioC	Malonyl-[acyl-carrier protein] O-methyltransferase	B0RMQ6	1	9	2.1.1.197	0102130;0010340;0032259;0009102	26.0168	26.088	25.7155	25.7508	25.7425	25.4705	25.4161		26.0365	25.6279	25.6079	25.2585	25.7307	25.6958	25.8921		25.5558	25.0229
cca	Multifunctional CCA protein	B0RNU6	1	9	3.1.3.-;2.7.7.72;3.1.4.-	0001680;0042245;0005524;0016791;0000287;0016437;0000049;0052928;0052929;0004112;0052927													24.6058				24.4725	24.4853			24.2986	24.517
dadA	D-amino acid dehydrogenase	B0RWG2	1	9	1.4.99.-	0055130;0008718					25.1402				25.7746	25.9107			26.1719	25.9591	25.3141		25.926	25.3885	25.2002		26.3374	26.1252	25.6578
dhaA	Haloalkane dehalogenase	B0RLX9	1	9	3.8.1.5	0018786	27.5137	27.3004	26.9267		26.8544	26.8796			26.7997	27.1127			26.8394	26.4496	27.1539		27.2266	27.5623			27.4266	26.9108	26.1744
dxr	1-deoxy-D-xylulose 5-phosphate reductoisomerase	B0RW72	1	9	1.1.1.267	0046872;0030604;0019288;0070402;0016114	26.1242	26.8362	25.604	26.096	25.9983	25.6665	25.6688		25.1007				25.5202				25.1411	25.0947	25.3667		25.7439	25.0252
fabA	3-hydroxydecanoyl-[acyl-carrier-protein] dehydratase	B0RVP4	1	9	5.3.3.14;4.2.1.59	0006633;0047451;0008693;0034017;0004317;0008659;0005737	28.2359	27.9813	27.3458	28.0229	27.8758	28.0439	27.8421	28.0321	27.6531	27.9818	27.5019	27.6555	27.7772	27.8038	27.5973	27.5625	27.8187	27.9854	27.7178	27.9445	27.939	27.9572	27.6255	27.4845
fadB1	3-hydroxyacyl-CoA dehydrogenase	B0RSN6	1	9	1.1.1.35	0003857	27.6751	27.704	27.0838	26.5084	27.6711	27.704	27.2447	27.7547	27.365	27.1678	27.292	27.2588	27.9703	27.9768	27.8315	27.2287	28.3987	28.2064	27.7967	27.7091	28.3598	27.9104	27.8893	27.6043
folE	GTP cyclohydrolase 1	A0A1X7QF38	1	9	3.5.4.16	0006730;0035998;0046654;0005525;0008270;0003934	25.2418	26.5706	25.9461	26.0385	25.5335	25.6615	25.2223	25.4098	25.7439	25.5441	25.185	25.3879	25.7587	25.5138	25.2882	25.4942	25.483	25.795	25.7429	25.7999	25.6181	25.4644	25.4934	25.4828
fruK	Phosphofructokinase	B0RRR8	1	9		0008662	27.3988	27.7286	26.9106	27.1125	24.1836	25.7068	25.8211	26.0951	25.4756	25.4226	25.1255		25.2062	25.2399			25.4442	25.442
glyQ	Glycine--tRNA ligase alpha subunit	B0RYX4	1	9	6.1.1.14	0006426;0005737;0004820;0005524	29.5574	29.6569	29.6039	29.5056	29.2915	29.4314	29.3173	29.2437	29.3616	29.4143	29.4677	29.0954	29.3466	29.4618	29.2415	29.2574	29.1329	29.2814	28.8403	29.1118	29.4467	29.2635	29.3023	29.2814
hemF	Oxygen-dependent coproporphyrinogen-III oxidase	B0RYP5	1	9	1.3.3.3	0005737;0046872;0004109;0006782;0042803	25.6785	25.8267	25.4441		25.9797	25.9274	25.6682		25.9321	25.7561			26.1521	25.9022	25.5289	25.4657	25.8673	25.7615	25.7519		26.2011	25.6968	25.5701	25.4303
lpxH	UDP-2,3-diacylglucosamine hydrolase	B0RU17	1	9	3.6.1.54	0005737;0030145;0019897;0009245;0008758	27.514	27.2558	27.8317	27.9088	27.1433	27.264	27.6902	27.4626	26.9036	26.9918	27.4017	27.5302	27.2572	27.0199	27.3005	27.1008	27.3984	27.1997	27.2497	27.3834	27.4311	27.07	27.5546	27.3443
malE	Periplasmic binding protein of a sugar import ABC transporter	B0RS92	1	9			26.6543				26.6029	27.1237	26.6711	26.7895	26.8247	26.9784	26.7274	27.0337	27.0609	27.9033	26.8247	26.6736	27.2577	27.8669	26.4767	26.746	26.2455	26.2753
phaZ	Poly-beta-hydroxyalkanoate depolymerase	B0RW86	1	9			25.9774	25.8801	25.6073		26.2058	25.8667	26.0405	25.7176
ppx	Exopolyphosphatase	B0RU14	1	9	3.6.1.11	0006793;0004309	26.1081	25.3143	25.1007		25.6709	25.7423			25.0929	25.0951	25.6483		25.4387	25.341			25.6688	25.5172	25.9772		26.0174	25.6857	25.1422	25.2713
purU	Formyltetrahydrofolate deformylase	B0RM79	1	9	3.5.1.10	0006730;0008864;0006189;0016742	25.1392	25.3209	24.9396		24.7066	24.2426	24.3903		25.2122	24.6151	24.3884		24.894	25.0972			25.2717	25.4753	25.5748		25.5235	25.4869	24.5828	24.6993
recR	Recombination protein RecR	A0A0R4J688	1	9		0003677;0006310;0046872;0006281	24.4914	25.3152	24.3038	24.8302	24.9523	24.8885			24.7127	24.5149	24.4384		24.6923	24.7451	25.0081	24.936	24.423	24.8185	24.3518		24.3656
regR	Two-component system nitrogen response regulator, Fis family	B0RTT1	1	9		0000160;0043565	26.0007	26.6185	25.8375	26.0326	26.1149	25.4614	25.8262		25.516	25.8111	25.777	25.3235	25.7891	25.9219	25.6771		25.8709	25.8446	26.2302		25.9507	26.0157	25.8368
rpmC	50S ribosomal protein L29	B0RU74	1	9		0005840;0006412;0003735	28.9933	30.9746	30.1016	30.3129	31.1553	30.6169	30.648	30.528	30.3639	30.557	29.748	30.1733	30.2869	30.3017	29.7922	30.4682	29.71	29.9655	29.487	30.1932	29.5214	29.4131	28.7865	29.0651
rsmC	Ribosomal RNA small subunit methyltransferase C	B0RWF3	1	9	2.1.1.172	0003676;0052914	26.3461	26.2132	26.1273	26.3557	26.414	26.1966	26.0554	26.1849	26.1137	26.1781	26.0677	25.6062	25.9656	26.0222	26.0896	26.2952	26.3031	25.954	26.1743	26.166	26.239	26.1957	26.0891	26.1573
sod3	Superoxide dismutase	A0A0R4J8B9	1	9	1.15.1.1	0004784;0046872	27.6181	28.0359	28.0713		27.076	26.9972			27.4435	27.3097	27.3712		27.3393	27.3229			27.3709	27.518	27.565		27.4619	27.5592	28.3279	27.4596
tesB	Acyl-CoA thioesterase II	B0RY38	1	9	3.1.2.-	0047617;0006637	25.6003	26.1789	25.8842		25.7763	25.0998			25.6268	25.5214	25.7898	24.8311	25.4732	25.146	24.962		26.0259	26.3703	25.7103	26.0186	26.6239	26.3757	25.5008	25.7095
tolQ	Tol-Pal system protein TolQ	B0RPY9	1	9		0043213;0005887;0051301;0007049	28.0173	27.6481	27.9885	28.403	27.5795	27.6292	27.1739	27.5831	27.4521	27.6366	27.4472	27.2852	27.6466	27.4337	27.3591	27.1262	27.5431	27.5696	27.5825	27.5691	28.087	27.8249	27.5523	27.8122
waaF	Glycosyltransferase	B0RTE3	1	9		0016757	25.4139				26.5353	25.9789			25.9015	25.941			26.2285	26.0962	25.8428		26.5462	26.1035	25.5842		26.8545	26.3049	25.7307	25.642
XCCB100_0089	Uncharacterized protein	B0RLQ0	1	9											26.8686	26.9942	26.9969	26.6438	26.3335	26.431			26.3382	26.4491	26.5463	26.9198	26.6702	26.6224	26.9122	26.328
XCCB100_0122	Uncharacterized protein	B0RLM7	1	9							28.3166	28.4884	28.7936	28.5916	29.5519	29.961	29.5596	29.532	29.5732	29.7058	29.7297	29.6329	28.2962	29.4538	29.666	29.2389	28.62	29.6234	29.7433	29.5286
XCCB100_0139	Putative exported protein	B0RLA1	1	9							25.6902	25.6137	25.6417		25.9953	25.9815	25.3747	25.3936	25.8228	25.8399	25.8477	26.0328	26.0018	25.94	25.7432	26.0194	25.4027	25.802	25.7525	25.4777
XCCB100_0198	Lysophosphatidylcholine-specific acyltransferase	A0A1X7QEQ7	1	9	2.3.1.51	0016021;0003841	26.9814	26.7119	26.7127	26.9226	26.5237	26.7296			26.5224	26.3066	26.2485		26.6356	26.3549	26.5364	26.6914	26.8023	26.6641	26.7407	26.2873	27.0334	26.8433	27.146	26.3364
XCCB100_0262	Putative membrane protein	B0RM06	1	9		0035556;0009190;0016021					24.9573	24.6281	24.6278		24.7229	25.1921	24.7623	24.8899	24.4122	25.1707	24.6846	24.6618	24.3921	24.7335	24.5658	25.2195
XCCB100_0511	Histidine kinase	B0RN10	1	9	2.7.13.3	0000155;0016021					24.8473	25.1658			25.3545	24.7972	25.008		25.2196	25.1448	24.5871	24.5214	24.9612	25.1075	25.5332	25.1262	25.0175	24.9835	24.9532
XCCB100_0671	GAF domain-containing protein	B0RNH5	1	9			25.5851				26.2057	26.4214	25.9759		26.0929	26.0833	26.2337	26.3181	25.8002	26.0608	26.4491	26.1099	25.8412	26.1038	26.3466		25.9566	26.0166	25.9265	26.04
XCCB100_1065	Uncharacterized protein	B0RPM8	1	9							25.8374				26.7909								26.6196	26.2858	26.3939	26.5395	26.6839	25.957	26.0059	26.0301
XCCB100_1302	L-serine dehydratase	A0A1X7QET2	1	9	4.3.1.17	0051539;0046872;0003941;0006094	28.4802	28.7344	28.3226	28.3457	28.5756	28.4309	28.0633	28.0062	28.1059	28.2315	28.1	28.0297	28.3358	28.1503	28.006	28.1504	28.2166	28.2185	27.7145	28.1927	28.5397	28.1941	27.7848	27.7281
XCCB100_1308	Histidine kinase	B0RQC3	1	9	2.7.13.3	0016021;0000155					25.487	25.2815	24.8591	25.4854	25.6174	25.4935	25.3612	25.5522	25.3619	24.9666	24.9597	25.2474	25.4205	24.943			24.8494	25.2378
XCCB100_1359	Lipopolysaccharide export system ATP-binding protein LptB	B0RQH4	1	9		0055085;0005524;0005737;0043190	26.9614	27.1084	26.7125	26.9043	27.0238	26.7029	26.9111		27.0919				26.721	26.7553	26.8532	26.9072	26.9897	26.9318	26.9119	27.3147	27.0069	27.0519	27.185
XCCB100_1590	Iron-sulfur cluster carrier protein	B0RR55	1	9		0051536;0016787;0016226;0046872;0005524	27.5709	27.8163	27.6912	27.4636	27.2194	27.2679	27.0051	27.2076	27.4097	27.4842	27.2957	27.03	27.5159	27.0728	27.2362	27.1191	27.5588	27.3216	26.9798	27.5816	27.2013	26.7041	26.9333
XCCB100_1815	Beta-alanine-pyruvate aminotransferase, probable	B0RRT2	1	9	2.6.1.18	0016223;0030170									25.2135				25.4838				25.3441	25.8318			25.7724	25.7028	25.7778	25.6179
XCCB100_1979	Putative TraB family membrane protein	B0RS97	1	9		0016021	25.912	26.0345	26.2115		25.513				25.4393	25.2674			25.5974	25.2918	25.0046		25.0353	25.2059	25.2978	25.5045	25.4127
XCCB100_2022	PHB synthase subunit PhaC	B0RSE0	1	9		0016746;0042619					26.4558				26.7792	26.4508	26.2975		27.0917	26.9285	26.5501		26.9606	27.0492	27.174	26.975	27.1458	26.9269	27.0467	26.8722
XCCB100_2233	Response regulator / transcriptional regulator, LuxR family	B0RT02	1	9		0006355;0000160;0003677	26.6618	26.6751	25.9896	26.2055	27.1472	26.8687	26.6628	26.7742	27.3137	27.2454	27.0421	26.8007	27.2043	27.2423	26.9587	26.9157	27.0102	26.8687	26.7153	27.2575	27.2603	26.8969	26.8315	26.7121
XCCB100_2317	Putative oxidoreductase	B0RT86	1	9		0016491									24.7632	25.3436			25.3264	25.4167	25.0953	24.9953	25.2758	25.1618	25.0475	25.1277	24.9831	24.8361
XCCB100_2530	Putative pirin-related protein	B0RTX6	1	9			25.1964	25.8417	25.0612		26.026	24.9701	24.9917	24.8962	24.2636	25.2066	24.5425		24.5918	24.8573	24.5356		24.7676	24.7431	24.3629	25.3923	24.9853	24.5716
XCCB100_2623	Uncharacterized protein	B0RUR4	1	9							25.967	26.0475	25.5864	25.7726	26.463	26.3328	25.9374	26.1802	26.1227	26.0679	25.7812	25.9812	25.7828	25.9428	25.946	25.898	25.9843	26.0155	25.8404	25.8136
XCCB100_2723	Putative thiosulfate sulfurtransferase	B0RV15	1	9	2.8.1.-	0016740	25.6172	25.1288			25.8124				25.6497				25.7618	25.5902			25.656	25.7339			26.2065	25.7738
XCCB100_2868	Putative secreted protein	B0RW11	1	9		0016021					25.8539	25.8528			24.9542	25.1656			25.0561				25.2652	24.9184			24.5407
XCCB100_3027	Response regulator protein	B0RX24	1	9		0000160					28.0881	27.2864	27.741	28.5008	27.8218	26.8854	26.9325	28.3325	26.7089	27.5889			25.9554
XCCB100_3045	TonB-dependent outer membrane receptor	B0RX42	1	9		0009279					24.5469				24.8671	25.066			25.3374	25.2621			25.3935	25.3312	25.0407		25.2852	25.3007	24.9608
XCCB100_3125	Serine/threonine phosphoprotein phosphatase	B0RXC4	1	9							26.3657	26.3995	26.5647		26.4902	26.9369	26.3336	26.7956	26.511	26.1742	27.0732	26.8388	26.6232	26.5027	26.9519	26.5522	26.6952	26.7013
XCCB100_3352	MoxR-like ATPase	B0RYJ7	1	9		0005524					26.6503				26.4014	26.7001			26.8538	26.698			26.5007	26.7526	26.5949		26.702	26.6687	26.8253
XCCB100_3431	Putative small-conductance mechanosensitive channel	B0RU54	1	9		0055085;0016021					25.7027								25.8673				26.1654	25.8801	26.2929		26.3989	26.3294	26.1935	26.2305
XCCB100_3695	Type II secretion system protein E	B0RVH0	1	9		0005524;0015627;0015628;0005886	24.622	24.646			24.3619	24.3658			24.5628	24.4097			24.3486
XCCB100_3872	Methylase of chemotaxis methyl-accepting proteins	B0RWK0	1	9	2.1.1.80	0008984;0004673;0006935;0008983;0000156;0005737					24.3121								24.278	24.026	24.6604		24.3376	24.8261			24.8855
XCCB100_3935	Putative membrane protein	B0RWR3	1	9		0016021	25.9609	25.7242	25.7287		26.4002	26.843	26.5149		26.7917	26.7106	26.2507	26.4842	26.5179	26.4267	26.4144	26.7748	26.6546	26.505	26.3302		26.5284	26.0565
XCCB100_3972	Hydrophobe/amphiphile efflux-1 (HAE1) family transporter	B0RWV0	1	9		0022857;0016021	26.0832	25.6772			26.2719	25.9107			25.705	25.732	25.8234		25.7204				25.9464	25.7916	26.2353		26.0199	26.0538	25.9453	26.0648
XCCB100_3980	HAD superfamily hydrolase	B0RXG1	1	9		0016787	26.6672	26.24	26.224	26.222	25.9958	26.1501	26.2693	26.1316	26.1311	26.0541	26.0606		26.0878	25.9836	26.2777	26.4639	26.4683	26.4288	26.4519		25.9332	26.2989	26.2805	26.1414
XCCB100_4158	Na+ extrusion ABC transporter permease	B0RXZ1	1	9		0055085;0005886;0016021					27.6853	27.388	27.4761	27.7951	27.4215	27.3776	27.9808	27.8897	27.8581	27.681	27.9884	27.7484	28.1589	27.8813	27.9814	27.9129	28.3409	27.8029	28.0957	28.1693
XCCB100_4194	Uncharacterized protein	B0RYM7	1	9							26.4688	26.4193	25.9457		26.7162	26.6119	25.6184	25.6682	26.0058	26.7309	25.7319	26.3965	26.4857	26.6469	26.2756		26.3929	26.5551	25.6333	25.6299
XCCB100_4262	Two-component system response regulator, LuxR family	B0RYU6	1	9		0006355;0000160;0003677	25.8554	26.6189	26.237	25.9184	26.3918	25.6821	26.5879	26.1488	25.484	26.3217	26.2062		25.9341	25.8326	25.6592		26.0059	25.7936	26.4028		26.3529	25.9701	25.7014
XCCB100_4411	PG	B0RMH1	1	9							25.5955	25.9097	26.0924	26.0917	25.6697	26.0845	25.4058	25.872	25.2463	25.6547	25.1535	25.7695	25.1307
xseA	Exodeoxyribonuclease 7 large subunit	B0RRZ3	1	9	3.1.11.6	0006308;0009318;0005737;0003676;0008855	24.7384	23.775			24.9994	24.2207	23.6061	24.0506	23.9399	24.3973	24.2107		24.0613	24.3613			24.2552	24.1426			24.4225	23.9353	24.3308
apaH	Bis(5-nucleosyl)-tetraphosphatase, symmetrical	B0RUI5	1	10	3.6.1.41	0008803	25.7951	25.6029	25.0886	25.4334	26.0839	25.4619	25.5917		26.0752	26.3847	25.4736	25.5495	25.2945	25.5611			25.615	25.4066	25.4406	25.607	25.8582	25.2274	25.4095
aroC	Chorismate synthase	B0RR76	1	10	4.2.3.5	0009423;0004107;0008652;0009073	27.1617	27.0928	27.129	27.3273	26.4136	27.1155	27.3116	27.4462	26.9995	27.0119	27.2225	27.1127	26.9096	26.8386	27.0848	27.2467	26.9954	26.9055	27.2816	27.228	27.5511	27.341	27.2368	27.2753
aroQ	3-dehydroquinate dehydratase	B0RN47	1	10	4.2.1.10	0009073;0003855;0009423;0008652	27.6746	27.9085	27.8858	27.4155	27.7886	27.8212	27.8091	27.6197	27.9173	27.9936	27.3015	27.6778	27.7643	28.0054	27.8641		27.9006	27.9814	27.919	28.12	28.2694	27.9002	27.118	27.5242
betB	Betaine aldehyde dehydrogenase	B0RNV0	1	10	1.2.1.8	0046872;0008802;0019285	26.3467				26.2045	26.1393			26.8158	26.8605	26.5378		26.7071	25.8954			26.8173	26.8411	27.2264	26.7643	27.1947	26.9813	27.0279	27.1307
bioA	Adenosylmethionine-8-amino-7-oxononanoate aminotransferase	B0RQ84	1	10	2.6.1.62	0004015;0005737;0009102;0030170	25.754	25.747	25.6166	25.8381	25.1765	25.7723			25.2743	25.218	25.5544		25.6113				25.1777	25.1982			25.4151	25.3104
cobA	Corrinoid adenosyltransferase	B0RPU3	1	10	2.5.1.17	0008817;0005524;0006779;0009236;0005737	26.499	26.2975	26.437		26.6139				26.2046	25.9488			26.6442	26.3748			26.5365	26.5862	26.4819		26.6999	26.3765	26.3501	26.3777
colR	Two-component system response regulator receiver / transcriptional regulator	B0RPP4	1	10		0003677;0006355;0000160	29.2223	29.2646	28.8875	28.9244	29.6736	29.7711	29.296	29.147	29.6161	29.6146	29.223	29.3672	29.6337	29.6232	29.1986	29.0696	29.4347	29.4041	29.1194	29.4343	29.6607	29.4091	29.3453	29.4088
corC	Magnesium and cobalt efflux protein	B0RRV7	1	10		0050660	26.2664	26.525			26.6109								26.1485				26.4689	26.8661			26.8201	26.5631	26.1306	26.2469
dsbD	Thiol:disulfide interchange protein	B0RN48	1	10	1.8.1.8	0017004;0047134;0016021	27.0757	26.7502	26.5896	26.7103	27.131	27.0473	26.9416	26.91	27.3404	27.2126	27.228	26.831	26.8579	27.1205	27.0662	27.1612	27.1111	27.0777	26.9823	26.8576	26.8559	26.6317	26.6942
engB	Probable GTP-binding protein EngB	B0RNV6	1	10		0005525;0000917;0046872	27.3135	27.2558	26.883	27.0988	26.7196	26.8463	26.9178	26.7075	26.8795	26.8802	26.8552	26.5733	26.7591	26.8555	26.6934	27.0849	27.0074	26.9166	26.9492		26.4069	26.7427	26.7643	26.6553
exbB	Biopolymer transport protein ExbB	B0RLE6	1	10		0005886;0016021;0015031	34.0121	33.8688	34.1036	34.0022	33.8473	33.9825	34.0563	34.1356	33.9889	33.9605	33.8571	34.0395	34.0726	34.0866	34.1845	34.0774	34.1658	34.2214	34.1992	34.3467	34.1124	34.3002	34.284	34.1004
gcdH	Putative glutaryl-CoA dehydrogenase	B0RW12	1	10	1.3.8.6	0004361;0050660					26.3554	26.1679			26.7667	26.6041	26.5618		26.7856	26.7265	26.2679		26.6048	26.773	26.2083	26.3973	26.9136	26.8186	26.3392	26.6672
hfq	RNA-binding protein Hfq	B0RTY9	1	10		0006355;0003723	28.7352	29.3822	29.2013	29.4947	29.4254	29.5271	29.7356	29.8399	29.5193	29.482	29.6028	29.5267	29.6563	29.6204	29.7732	29.7654	29.8054	29.6942	29.9902	30.0675	29.8535	29.5812	29.5557	29.641
metH1	B12-dependent methionine synthase, homocysteine S-methyltransferase domain	B0RVQ3	1	10		0032259;0008168;0046872					26.9829	26.4367	26.5772	26.4971	26.5976	26.4481	26.5727	26.4832	27.0717	26.8358	26.6095	27.0944	26.7227	26.2966			26.424	25.6186
minC	Probable septum site-determining protein MinC	B0RY61	1	10		0000902;0051302;0000917;1901891	28.5281	28.4303	28.4522	28.5966	27.4926	28.1223	28.2878	28.3616	27.715	27.9256	28.2556	28.0349	28.0241	27.9398	27.9974	28.0092	28.46	28.397	28.2764	28.1467	28.4558	28.5664	28.4451	28.4103
mraZ	Transcriptional regulator MraZ	B0RVB3	1	10		0003677;0009295;0003700;0005737	27.2126	27.731	26.947	27.0724	27.6629	27.9188	27.8105	27.7712	28.0711	28.2075	27.2814	27.5505	27.8018	27.9255	27.4921	27.7948	27.7029	27.5894	27.8424	27.2426	26.964	27.9098	27.4054	27.732
murF	UDP-N-acetylmuramoyl-tripeptide--D-alanyl-D-alanine ligase	B0RVA8	1	10	6.3.2.10	0047480;0005524;0007049;0008766;0005737;0071555;0051301;0008360;0009252	26.8288	26.5699	26.3476		26.8017	26.4832	26.6572		26.2708	26.7161			26.6319	26.6925			26.7582	26.5473	26.6859	27.0142	26.8413	26.551	26.5228	26.7115
nuoB	NADH-quinone oxidoreductase subunit B	B0RR99	1	10	7.1.1.-	0051539;0005886;0008137;0005506;0048038	30.9023	30.9401	30.9212	30.8823	30.6057	30.5576	30.6534	30.6175	30.1579	30.4945	30.6939	30.4697	30.4054	30.5149	30.7878	30.4371	30.4793	30.618	30.7855	30.6298	30.6383	30.4654	30.6416	30.5611
pdxJ	Pyridoxine 5-phosphate synthase	B0RLF1	1	10	2.6.99.2	0005737;0008615;0033856	27.7952	27.8904	26.9292	27.162	28.1071	27.9727	27.7857	27.7305	28.2267	28.1726	27.6861	27.7459	28.0068	28.2107	27.748	27.812	27.9434	27.9853	27.3537	27.8042	27.9702	27.8465	27.4819	27.4795
psd	Phosphatidylserine decarboxylase proenzyme	B0RR72	1	10	4.1.1.65	0006646;0004609;0005886	27.1418	27.2709	26.9953	26.8006	27.3739	27.1873	27.001	27.1291	27.2146	27.5036	27.0595	27.1594	27.3316	27.1973	26.8263	26.9418	27.1867	27.1165	26.9388	26.7904	27.2445	27.3198	26.6296	27.1865
relA2	GTP diphosphokinase	B0RQ30	1	10	2.7.6.5	0015969;0016301;0008728	26.3033	26.6422	27.0332		26.871	26.188	26.8636	26.8017	26.3667	26.8957	26.8755	26.8614	26.3172	26.7811	26.9213	26.873	26.6232	26.5948	27.7106	27.2362	27.7932	26.6092	27.6676
ribA	GTP cyclohydrolase-2	B0RWP9	1	10	3.5.4.25	0005525;0008270;0003935;0009231	26.6399	26.7715	26.8859						26.386								26.1337				26.3427	26.6425	26.4105
rimO	Ribosomal protein S12 methylthiotransferase RimO	B0RR62	1	10	2.8.4.4	0006400;0018339;0051539;0005737;0103039;0046872	26.3816	27.081	26.8141	27.1111	27.0594	27.1619	27.3186	27.0231	26.9193	26.5936	26.5333	26.6979	26.3404	26.4761	26.2222
rimP	Ribosome maturation factor RimP	B0RRB2	1	10		0042274;0005737	29.841	29.616	29.0853	29.2706	29.2157	29.212	29.0504	28.9321	29.1618	29.1423	28.9439	28.8416	28.9331	28.7615	28.6482	28.9772	29.0267	29.0502	28.8651	29.0123	29.0073	29.1918	28.7057	28.5491
rpsU	30S ribosomal protein S21	B0RXI3	1	10		0003735;0005840;0006412	31.1133	30.8568	30.6591	29.0561	31.451	31.7537	31.0299	31.1811	31.3834	31.4759	30.8858	30.8524	31.3378	31.2186	31.0149	31.2173	30.8831	30.9068	30.8155	31.2663	30.7765	30.6609	30.4158	30.2937
thiG	Thiazole synthase	B0RPJ1	1	10	2.8.1.10	0005737;0009229;1990107	27.6293	27.5792	27.732	27.7406	27.4015	27.4319	27.8522	27.5227	27.6898	27.3507	27.9031	27.6136	27.6029	27.6375	27.8115	27.4917	27.6596	27.6835	27.8145	27.7406	27.5517	27.5385	27.8593	27.9922
trpA	Tryptophan synthase alpha chain	B0RR86	1	10	4.2.1.20	0004834	29.0521	28.0049	29.2168	29.1766	28.6086	28.6992	28.9566	28.9505	28.3304	28.4391	28.8583	28.6788	27.8791	28.0729	28.3016	28.4397	28.0929	28.2416	28.2166	27.4964	27.8009	28.0876	28.0924	27.951
ubiJ	Ubiquinone biosynthesis accessory factor UbiJ	B0RLY9	1	10		0032150;0005737	26.7806	26.8241	26.9786		27.1333	26.9523	27.4607	27.1208	26.7095	26.6636	27.0349	27.2015	26.9129	26.8806	27.0946	27.0801	26.8489	27.121	27.3226	27.7618	27.4878	27.4156	27.2604	27.4463
XCCB100_0028	Putative exported peptidase	B0RLG5	1	10							27.3649	27.3602	27.5153		28.3864	28.8484	28.6937	27.8616	28.4782	28.6079	27.6762		29.021	29.3289	27.3495	29.6164	30.2569	29.7801	28.7573	28.8128
XCCB100_0167	Transcriptional regulator, LacI family	B0RLC9	1	10		0006355;0003677					25.5117	25.7589	25.5757		25.3818	25.6532	25.9185		25.7658	25.5742	26.057	25.8869	25.4979	25.4975			25.6473	26.1503	25.9585
XCCB100_0214	Uncharacterized protein	B0RLV8	1	10			27.4911	27.5701	26.8207	27.0634	27.7564	27.6433	27.7323	27.5255	27.984	27.7603	27.4795		27.9552	27.9796	26.8521	27.3948	28.0411	28.1224	27.1631	27.7946	28.4151	28.4597	27.994	27.721
XCCB100_0234	Protein adenylyltransferase	B0RLX8	1	10	2.7.7.n1	0070733;0000287;0042803;0005524					26.6948	26.5115			26.7028	26.509	26.5656	26.1763	26.4373	26.5018	26.2603	26.6767	26.7767	27.0174	26.0217		26.4402	27.1418	26.8188	26.2948
XCCB100_0554	Putative DNA-binding protein	B0RN53	1	10		0005524;0070615;0003677	24.8841	24.8278	24.8762		24.8904	24.8083			24.9806	24.8194			25.0689	24.9938	25.1618		24.7201	24.9826			25.1519	25.0325	25.075	24.8748
XCCB100_0587	Iron-siderophore dechelating enzyme	B0RN87	1	10		0016491	26.371	26.5911	26.2501		26.6652	26.4733	26.4501	26.6162	26.8212	26.492	26.493	26.2983	26.348	26.2877	26.1208	26.4586	26.1234	26.1653	26.259	26.1857	26.2844	26.4655	26.1683	26.562
XCCB100_0686	Uncharacterized protein	B0RNJ0	1	10			27.7691	28.3517	28.2467	28.4996	27.911	28.1247	28.512	28.1884	28.4926	27.7015	28.3382	28.2811	28.2126	27.8709	28.4384	28.3399	28.3777	28.1434	28.1472	28.2639	27.8762	28.3325	28.1641	28.0533
XCCB100_0691	Uncharacterized protein	B0RNJ5	1	10							27.5432	27.1651	26.8484	26.8648	27.086	26.8011	27.0295	26.9488	27.2435	27.0358	26.9257	27.2636	27.3557	27.2349	27.0482
XCCB100_1169	Probable transcriptional regulatory protein xcc-b100	B0RPY2	1	10		0006355;0003677;0005737	28.8017	28.7286	28.2111	28.6201	28.4821	28.3244	28.1787	28.1027	28.1874	28.0672	27.9208	27.8694	28.3317	28.019	27.8729	28.0009	28.1646	28.1017	27.8634	28.5255	28.3571	28.0701	27.6084	27.6625
XCCB100_1178	TolA protein	B0RPZ1	1	10		0043213;0019534;0016021	27.5507	27.0277	27.0192	27.0793	27.2323	27.5109	27.2532	27.4941	27.4404	27.413	27.0947	26.961	27.3585	27.308	27.065	27.2712	27.0834	27.3486	27.0946	26.9014	27.0603	27.3713	27.1785	27.0717
XCCB100_1220	Penicillin-binding protein 1B	B0RQ33	1	10		0046677;0071555;0009002;0008360;0009252;0009274;0016021;0008955;0008658	25.5813	25.6518	25.0994		25.2495	25.5372	25.1326	25.1164	25.2692	25.3879	25.0196		25.3139	25.3011	24.8224	25.0451	25.6834	25.4591	24.9776	25.5426	24.6053	24.5754
XCCB100_1259	Uncharacterized protein	B0RQ74	1	10		0005975	26.289	26.3126	26.535	26.6174	26.6972	26.602	26.7199	26.6491	26.7184	26.8301	26.7248	26.7262	26.2613	26.5454	26.6588	26.5243	26.3862	26.5687	26.8896	27.0767	27.1965	26.6714	26.8764	26.9062
XCCB100_1304	Putative secreted protein	B0RQB9	1	10			30.4545	30.2122	30.1242	30.1899	30.4991	30.5855	30.3253	30.4831	30.7332	30.5802	30.2344	30.3004	30.496	30.4656	30.3111	30.2085	30.1905	30.2434	30.1945	30.1137	30.252	30.2497	30.3435	30.3018
XCCB100_1306	Putative membrane protein	B0RQC1	1	10			25.1354	25.8258			25.6473	26.097	26.2869		25.7475	25.3012	26.1194	26.1341	25.885	25.8118	26.5414	26.1755	26.0606	25.431	26.4051	26.2701	25.9608	26.3084	27.077	26.6002
XCCB100_1447	Pirin-related protein	B0RQR2	1	10			28.7662	28.8999	28.2108	27.8795	28.9396	28.8748	28.1093	27.9331	29.1389	28.9633	28.3637	28.3791	29.3303	29.1554	28.521	28.779	29.1847	29.0445	28.4832	28.756	29.9093	29.8136	28.9215	29.0061
XCCB100_1524	Uncharacterized protein	A0A1X7QEV5	1	10															26.0073	26.1679			26.4067	26.7178			26.6855	27.2086
XCCB100_1908	Putative amidohydrolase family protein	B0RS26	1	10		0016810	27.8329	27.78	26.9151	26.9493	27.0805	26.9516	26.7429	26.2398	26.3955	26.4944	26.657	26.6645	26.8361	26.3963	26.6034	26.7312	26.9637	26.4812	26.4477	27.531	26.4346	26.403	26.0815
XCCB100_1982	Putative peptidylarginine deiminase	B0RSA0	1	10		0004668;0009446	28.3327	27.9501	28.8306	28.6629	27.2606	27.5636	27.7043		27.8351	27.6503	27.6559	26.5321	27.1515	27.498	26.9665	27.024	27.576	27.556	27.2923	27.6602	27.4811	27.8261	27.4414
XCCB100_2314	NAD dependent epimerase/dehydratase	B0RT83	1	10		0003824									25.6771	26.0987	25.2852	25.3773	26.0781	26.4214	25.6959		26.3456	26.5058	26.4103	26.4688	25.8877	25.3798	25.3132
XCCB100_2513	Transcriptional regulator, LysR family	A0A1X7QEX3	1	10		0003700	26.3794	26.9472	25.982	26.4671	26.955	26.7501	26.7596	26.9353	26.8722	26.8209	26.5892	26.5275	26.8385	26.8542	26.8934	27.0855	27.2679	27.4819	27.1292	27.7249	27.5459	27.3556	26.4234	26.9391
XCCB100_2761	Methionine synthase	B0RVQ4	1	10	2.1.1.13	0042558;0032259;0031419;0008270;0008705					26.0892	25.8857			26.1533	26.0779	26.1733	26.1719	26.4906	26.2266	26.5889	26.2686	25.9898	25.9911
XCCB100_2863	Putative photolyase	B0RW06	1	10	4.1.99.3	0018298;0003904					25.3478	25.3765			25.469	25.6838			25.0429				24.8918	25.6102
XCCB100_3008	Putative sensor protein	B0RX05	1	10		0016021	25.2915	25.3019	25.357		24.875	25.0408	24.8145	24.4843	25.0429	24.4072			24.9789								24.8303
XCCB100_3184	Riboflavin biosynthesis protein	B0RY29	1	10	2.7.1.26;2.7.7.2	0005524;0009231;0008531;0003919;0009398;0006747	28.0339	27.9398	27.5166	27.821	27.6458	27.899	27.597	27.8473	27.9267	27.7205	27.1513	27.5691	27.7321	27.708	27.2695	27.8306	27.5362	27.5715	27.4851	27.2919	27.3303	27.8734	27.2783	27.307
XCCB100_3279	Uncharacterized protein	B0RYC4	1	10			25.9403	25.8853	25.7386	25.8772	25.7792	25.5437	25.4755		25.3436	25.0762	25.7353		24.8239	25.4481	25.7049		25.1244	24.9107	25.2769	25.9662	25.168
XCCB100_3368	Uncharacterized protein	B0RTE4	1	10			30.5238	30.3335	30.3171	30.3171	30.3696	30.4744	30.5033	30.29	30.4706	30.4748	30.361	30.2853	30.2927	30.3335	30.0279	30.0445	30.1657	30.3077	30.0493	29.7499	30.0811	30.1242	29.9944	29.9527
XCCB100_3849	Putative secreted protein	B0RWH7	1	10											27.4877	27.3738	27.8908	28.0152	27.9093	27.7512	27.6886	27.5657	27.7732	27.9525	28.2762	28.4073	28.0305	28.2599	28.9125	28.9623
XCCB100_3941	Short chain dehydrogenase	B0RWR9	1	10		0016491	26.7996	26.6137	26.291	26.988	26.3633	26.3972	26.5328	26.3603	26.4448	26.5007	26.1355	26.3709	26.4545	26.4374	26.5737	26.4875	26.6241	26.6528	26.5174	26.8118	26.4785	26.3029	26.3865	26.6118
XCCB100_4033	Chromosome partitioning protein	B0RXL4	1	10			27.9723	27.9016	28.2378	28.2796	27.4576	27.7146	27.8508	27.5537	27.6473	27.6315	27.9728	28.1471	27.892	27.7649	28.0592	27.9531	27.9122	27.803	28.2628	28.0307	27.8353	27.798	28.2703	28.1491
XCCB100_4094	Catalase-related peroxidase	B0RXS7	1	10	1.11.1.-	0004096;0016021;0046872;0020037;0006979	27.0049	26.2301	26.0255		26.531	26.6974	26.5802	26.5714	27.206	27.2818	26.3462	26.0711	26.7699	27.0319	26.4342	26.6551	27.3745	27.409	26.865	27.526	27.3607	27.5044	26.4879	27.3636
XCCB100_4269	Short chain dehydrogenase	B0RYV3	1	10		0016491	27.0184	27.2894	27.0209	27.3096	26.8054	26.6195	26.474	26.5872	26.8614	26.7584	26.5308	26.4956	26.7971	26.9824	26.4714	26.603	26.7988	26.7859	26.6796		26.8038	26.9195	26.6648	26.4899
XCCB100_4341	Putative secreted protein	B0RZ25	1	10			25.4891	24.8822	24.8691		25.3746	25.6182			25.401	25.8558	26.4758						25.6148	25.8864			25.4158	25.1376
XCCB100_4395	Uncharacterized protein	B0RMF2	1	10							26.5133	26.1881			26.3969	26.3545	26.5501		26.3849	26.4419	26.3382		26.5194	26.4548	26.3879	26.7967	26.4184	26.4124
argB	Acetylglutamate kinase	B0RS52	1	11	2.7.2.8	0006526;0005737;0005524;0003991	27.059	27.699	26.0461	26.2971	25.3776	25.3906			25.0112	25.1388	25.8712		25.5351				25.0997
cysM	Putative cysteine synthase B	B0RVP8	1	11	2.5.1.65	0033847	25.7391	25.2924	26.1504		25.6835	25.1784			25.6566	25.5227	25.6087	25.5465	26.0121	25.7766	25.7759	26.1182	25.8851	25.8019	26.0651	26.6023	25.9099	26.4427	25.7972
dnaE2	DNA polymerase III subunit alpha	B0RW81	1	11	2.7.7.7	0008408;0005737;0003676;0003887;0006260	25.6484	25.8128	26.0819	26.2404	25.8251				25.5044				25.6986	25.614	25.4827	25.3002	25.352	25.2725			25.4332	25.5422	24.9748
ech4	Enoyl-CoA hydratase/isomerase family protein	B0RUG5	1	11	4.2.1.17	0004300;0016853	27.5057	27.4516	27.5086	26.8336	27.7865	27.7617	27.8393	27.7951	27.8269	27.7679	27.7157	27.7875	27.5828	27.6639	27.6669	27.8078	27.8056	27.6172	27.7291	27.7151	27.656	27.6129	27.7349	27.7836
folD	Bifunctional protein FolD	B0RSB3	1	11	3.5.4.9;1.5.1.5	0035999;0006164;0004488;0004477;0009086;0000105	28.5849	27.4541	28.484	28.1938	28.3933	28.2763	28.4334	28.3932	28.6077	28.3901	28.3345	28.3828	28.3116	28.3008	28.3252	28.3344	28.2703	28.2621	28.1878	28.2426	28.6194	28.3498	28.1904	28.2968
gnl2	Exported gluconolactonase	B0RUG2	1	11	3.1.1.17	0004341					26.8553	27.411	27.3217		27.0889	26.8959	27.8463	27.4934	27.0376	27.3391	27.6984	27.6553	27.1902	27.3157	27.7177		27.2496	27.2711	27.9944	27.9067
lpxA	Acyl-[acyl-carrier-protein]--UDP-N-acetylglucosamine O-acyltransferase	B0RW78	1	11	2.3.1.129	0009245;0008780;0005737	27.9012	27.6859	27.711	27.6525	28.5852	28.5422	28.1032	28.1915	28.51	28.5005	27.7818	28.0601	28.3517	28.3057	28.1531	28.1221	28.421	28.4341	28.0914	28.8985	28.4991	28.4928	28.211	28.1719
mccB	Methylcrotonoyl-CoA carboxylase beta chain	B0RM11	1	11	6.4.1.4	0006633;0004485	26.9459	27.1004	26.8831	26.4104	26.6308	27.0395	26.1563	26.2348	26.3963	26.645	25.8712	26.2107	26.0482	26.468			25.9874	25.803	26.3083		26.1864	25.9879
petB	Cytochrome b	B0RRW7	1	11		0008121;0046872;0022904;0045275					26.7831				26.9241	27.3271	27.4101		27.6074	27.6722	27.2394	27.3339	28.0381	27.8254	27.5585	27.7466	27.8216	27.6947	27.0861	27.3021
ptr1	Putative pteridine reductase	B0RNR9	1	11	1.5.1.33	0047040	25.4102	26.0609	25.4907		24.9501	25.1864	25.3341		25.019	25.4443	25.3234		25.455	25.2669	25.7805		25.5943	25.587	25.5139	26.235	26.3179	25.4757	25.7739	25.8335
purM	Phosphoribosylformylglycinamidine cyclo-ligase	B0RQI6	1	11	6.3.3.1	0006189;0004641;0005524;0005737	29.2955	28.7762	29.1319	29.4174	28.5487	28.671	29.2346	28.9775	28.6374	28.8098	28.8041	28.728	28.7107	28.6637	29.0258	28.8971	28.6059	28.5579	28.9474	28.8237	28.592	28.7073	28.7498	28.781
puuA	Glutamate-putrescine ligase	B0RRU0	1	11	6.3.1.11	0004356;0006542;0034024					25.3852				24.8031	24.9642			25.0924	25.6217			25.8117	25.9604			26.1259	26.0176	25.3149
relA1	GTP diphosphokinase	B0RPA0	1	11	3.1.7.2	0015969;0016301;0008728									25.7974				26.279				26.0234	26.2818			25.9711	25.9668
rsgA	Small ribosomal subunit biogenesis GTPase RsgA	B0RNZ3	1	11	3.6.1.-	0042274;0019843;0005525;0005737;0046872;0003924	26.6167	26.5955	26.7416		27.3812	26.7282	26.6516	26.7081	26.9777	26.8504	26.4282	26.4824	26.7568	26.8838	26.3551	26.2775	26.6832	26.7082	26.8546	26.9835	26.5033	26.633	26.7292	26.8935
sun	16S rRNA m5C967 methyltransferase	B0RWQ6	1	11	2.1.1.176	0008649;0003723;0006355;0005737	26.9686	27.4706	26.6277	26.854	26.8038	26.5503	25.9802	25.9816	26.3725	26.6054	26.3162	25.9948	26.7004	26.706	26.3375	26.0246	26.766	26.7345	26.626	26.6217	26.978	26.8164	26.2802	26.2289
toxH	Putative RND superfamily phytotoxin exporter	B0RPH1	1	11		0022857;0016021					25.5716				25.4511	25.4241			25.7385	25.7147			25.4779	25.5036	25.6103		25.5384
XCCB100_0137	Uncharacterized protein	B0RL99	1	11							26.1895	26.0316	26.2385	26.2036	26.3222	26.4643	26.5053		26.2761	26.0809	26.2371	26.0714	25.9745	26.146	26.2588	26.5293	26.2832	25.8721	26.0231	26.2499
XCCB100_0237	Putative phenylalanine racemase (ATP-hydrolyzing)	B0RLY1	1	11	5.1.1.11	0047462	25.8356	26.721	25.3982	25.9132	25.6135	25.7841	25.414	25.645	25.3803	25.8671	25.2623	25.2435	25.6362	25.7998			25.5212	25.5945	25.0716	25.8458	25.598	25.261	25.4695
XCCB100_0411	Short chain dehydrogenase	B0RMQ7	1	11		0016491	27.2816	27.1639	27.3357	26.7783	27.5129	27.0647	27.4895	27.2399	27.2029	27.2737	27.6515	27.5972	27.3436	27.4487	27.4436	27.0639	27.4245	27.5635	27.8512	27.3908	27.7663	27.696	27.645	27.8125
XCCB100_0825	Exported amidohydrolase	B0RNY3	1	11	3.5.1.-	0016810	26.6034	26.7725	26.0192	26.2608	26.6518	26.2505	26.7553	26.3866	25.8556	26.2269			25.698	25.7088	25.7776
XCCB100_0987	Putative carbohydrate-binding protein	B0RPF0	1	11		0016021					25.8473	26.085			26.1237	25.8699			26.1535	26.128	26.2572	25.9409	26.1707	26.2133	25.6522	25.8751	25.8826	25.8302	25.6188	25.9355
XCCB100_1656	Quinolinate phosphoribosyltransferase [decarboxylating]	B0RRC1	1	11	2.4.2.19	0009435;0004514	26.8848	26.9937	27.3223	27.222	26.5982	26.6755	26.6455	26.7539	26.4698	26.8551	26.8489	26.6396	26.2958	26.8819	26.8696	26.6132	26.73	27.1331	27.0272	26.8473	26.846	27.0671	26.9074	27.0393
XCCB100_2774	ABC transporter ATP-binding protein	B0RVR7	1	11		0005524	27.1664	27.4265	26.6345	26.6333	27.534	27.4533	27.46	27.3707	27.8455	27.4738	27.2438	27.3173	27.2829	27.3431	27.2312	27.4799	27.7897	27.5496	27.6061	28.2121	27.5768	27.6558	27.418	27.5052
XCCB100_2898	Membrane fusion protein	B0RW41	1	11		0055085;0016021	27.7089	27.6127	27.4252		27.1256	27.0294	27.5895	27.5901	26.9373	26.902	27.1482	27.5376	26.9091	27.1841	27.1336		26.6	26.8525	27.273	27.3576	27.2042	26.7915	27.2229	27.6829
XCCB100_3163	Histidine kinase	B0RY08	1	11	2.7.13.3	0000155	26.152	26.0549	26.6009		26.9572	26.9883	26.9023		27.2737	27.1274	27.0145	26.9121	27.1399	26.9844	26.8827	26.867	26.7869	27.0465	26.5792	26.4299	26.2432	26.7828
XCCB100_3269	Putative O-Glycosyl hydrolase family 30 protein	B0RYB4	1	11		0006665;0004348					24.9438				25.5921	25.5014	24.8277	25.116	25.7319	25.8196	25.5249	25.5312	25.9832	26.1335	25.7717	25.9329	25.699	26.1314	25.6451	25.3893
XCCB100_3401	Uncharacterized protein	B0RU24	1	11		0016021;0042834	29.1742	29.0182	28.9069	28.9984	29.0029	29.0233	28.9439	28.9871	28.9847	28.9562	29.0317	28.8273	28.8977	28.9341	28.8971	28.8326	28.914	28.9441	28.8374	28.8315	28.9754	29.0858	28.9527	28.8665
XCCB100_3430	Putative secreted peptide amidase	B0RU53	1	11							25.6196				25.8146	25.9507	26.0478		25.9482	26.2548	25.8072	25.7584	26.5849	26.4437	25.8704	26.4062	26.4433	26.4079	26.2903	26.1898
XCCB100_3951	Putative NADH dehydrogenase	B0RWS9	1	11	1.6.99.-	0016491;0016021					27.7233	27.441	27.3671		27.9134	27.9239	27.6103	30.7699	28.0071	27.5873	27.47		28.0921	27.9102	28.2191	28.346	28.7028	28.0509	28.0324	28.4958
XCCB100_4207	Putative pteridine-dependent deoxygenase like protein	B0RYP0	1	11			26.9717	27.5504	27.0739	27.0746	27.8151	27.5941	27.6183	27.844	27.6816	27.5203	26.9796	27.1395	27.5582	27.447	27.5255	27.4335	27.2884	27.1296	27.1271	27.5278	27.6741	27.2479	26.6357	26.9134
ygfZ	tRNA-modifying protein	B0RSG2	1	11			29.0036	28.7533	29.1066	28.9804	28.6878	28.8513	28.9012	28.8297	28.7977	28.7171	29.0109	28.9489	28.8484	28.95	28.9557	28.7221	28.9475	28.9531	28.8373	29.2328	29.0544	29.0079	29.1428	29.1826
add	Adenosine deaminase	B0RM63	1	12	3.5.4.4	0004000					25.1436	25.2895			25.094	25.4962			24.8521	24.9282			25.4421	24.763	25.2968
aroB	3-dehydroquinate synthase	B0RQC9	1	12	4.2.3.4	0005737;0046872;0003856;0009073;0000166;0009423;0008652	28.0906	28.1749	28.1533	28.3898	28.0421	28.0277	28.0524	28.1638	28.0394	27.7799	28.1683	28.2859	28.0424	27.8567	28.1944	28.1039	28.0647	27.9152	28.1195	28.055	28.208	28.0996	28.6152	28.337
cmfA	Putative conditioned medium factor	B0RM80	1	12							25.6617	25.3948	25.4197	25.7133	26.4755	26.5166	25.6703	26.0894	26.3169	26.1382	25.9171	25.8761
fliC	Flagellin	B0RT08	1	12		0005576;0009288;0071973;0005198	26.9188	27.9372	27.7239	27.6987	25.7425	26.3388			25.5816	25.9368	26.3225		26.4395	26.231
folC	Dihydrofolate synthase/folylpolyglutamate synthase	B0RU25	1	12	6.3.2.12	0004326;0046872;0046654;0046656;0008841;0005524	28.5186	28.5482	28.4178	28.2633	28.0087	28.1951	27.9791	28.1235	27.9354	28.044	27.9923	27.8498	28.0718	28.0769	27.3278	27.6698	27.724	27.7174	27.5891	28.1723	27.8513	27.8016	27.9308	27.7766
folP	Dihydropteroate synthase	B0RTZ1	1	12	2.5.1.15	0046872;0004156;0046654;0046656	28.1472	28.2488	28.0421	28.1709	28.204	28.026	27.9528	28.2345	27.93	27.9362	27.7769	27.7899	28.2391	27.8611	27.6794	27.643	27.583	27.7173	27.8994	28.1531	27.8561	27.8436	27.9197	27.8406
gla	Putatively exported UDP-glucuronate 4-epimerase	B0RXL8	1	12	5.1.3.6	0050378	27.4496	27.2101	26.8754	27.5502	26.9821	26.9063	26.5197	26.9952	27.0252	26.9749	26.7862	26.3863	26.4616	26.8198	26.9842	26.4603	27.2128	26.9981	27.5251	27.4047	27.1619	27.0792	27.6039	27.1483
kdgK	2-dehydro-3-deoxygluconokinase	B0RLL9	1	12	2.7.1.45	0008673	26.1514	27.4446	27.028	27.3622	27.3194	27.041	27.1833	27.1819	26.9039	27.1508	27.0913	27.1392	26.8606	26.838	26.9069	27.0295	27.2116	27.2009	27.1562	27.152	27.3225	27.1785	27.3649	27.3399
mltB	Murein-degrading transglycosylase	B0RNP3	1	12	3.2.1.-	0008152;0016798	27.8045	27.4959	27.9957	28.3207	27.891	27.5382			27.6807	27.9003	28.2975		27.8191	27.2135	28.1639		28.5021	27.8578	28.3664	27.5966	27.8519	27.814	28.2554	28.6402
mod	Site-specific DNA-methyltransferase (adenine-specific)	B0RPM3	1	12	2.1.1.72	0003677;0009007;0008170	25.8598	25.7834			26.3595	26.2972	26.1419	26.0203	26.4069	26.0282	25.8756	25.9581	26.3269	25.9465	25.917	26.0461	25.8469	25.6723	25.8748		26.457	26.0098	25.6181	25.9463
mutL	DNA mismatch repair protein MutL	B0RRZ8	1	12		0006298;0032300;0030983;0005524	25.217	25.5248	24.9829	25.3429	25.6568	25.189	24.978	24.9195	24.9174	24.414	24.7612		25.3536	25.0785	24.6622	24.8149	25.2406	25.0939	24.6411	25.1433	24.6751
pdhA	Pyruvate dehydrogenase E1 component subunit alpha	B0RMW3	1	12	1.2.4.1	0006096;0004739	27.0113	27.1136	27.657		27.0783				26.894				26.3269	27.3432
prfB	Peptide chain release factor 2	B0RSQ7	1	12		0016149;0005737	28.804	29.0626	28.6125	28.7906	28.8226	28.4098	28.1403	28.1865	28.501	28.6395	27.8505	27.9772	28.3955	28.6402	28.1518	28.2832	28.3626	28.3119	28.2423	28.5309	28.5084	28.4539	28.0429	28.1337
purK	N5-carboxyaminoimidazole ribonucleotide synthase	B0RRC4	1	12	6.3.4.18	0006189;0004638;0034028;0046872;0005524	26.8329	26.7817	26.8809	27.0215	26.8298	26.994	26.7479	26.8853	27.053	26.7533	26.5825	26.8723	26.7852	26.6724	26.612	26.8605	26.7719	26.7818	26.6828	26.9326	27.0261	26.8736	26.66	26.8934
rph	Ribonuclease PH	B0RP96	1	12	2.7.7.56	0000049;0000175;0016075;0009022;0008033;0006364	29.1454	29.1057	28.8937	28.8337	29.1131	28.6365	28.5117	28.4647	28.565	28.6855	28.2148	28.4059	28.5891	28.6274	28.343	28.3133	28.3764	28.4653	28.2453	28.6701	28.4104	28.5603	28.2936	28.3298
ruvB	Holliday junction ATP-dependent DNA helicase RuvB	B0RPY7	1	12	3.6.4.12	0009432;0009378;0003677;0006281;0006310;0140603;0005524	26.848	26.6569	26.9014	26.883	27.0584				27.1954	27.0826			26.7723	26.9789	26.9566	27.0811	26.683	26.8477	26.9129		26.9704	26.9075	27.2438	26.7013
suxA	TonB-dependent outer membrane sucrose receptor	B0RNZ7	1	12		0009279	25.955				25.9125	26.3859	25.8759		26.0701	25.6501	25.8016	26.1375	25.8774	25.8451	26.2429		25.4794	25.7047	25.7544		25.9172	25.9576	25.5399	25.3912
tgt	Queuine tRNA-ribosyltransferase	B0RRR1	1	12	2.4.2.29	0046872;0008616;0008479;0101030	27.6411	27.706	27.4519	27.3089	27.7186	27.4873	27.2617	27.3647	27.3595	27.3671	27.1764	27.234	27.3253	27.4114	27.2116	27.0962	27.4464	27.3278	27.285	27.3493	27.3211	27.3453	27.3411	27.1509
waaM	Lipid A biosynthesis lauroyltransferase	B0RP16	1	12	2.3.1.241	0009103;0008913;0005887;0009245;0036104	26.4346	26.7394	27.0934	26.7135	26.8498	26.8771	26.4108	26.4814	27.0579	27.1809	26.8		27.0896	27.2795	26.4879	26.6711	26.8987	27.0452	26.4515		27.1416	27.2831	26.8596	26.4958
wxcL	Glycosyltransferase	B0RVL5	1	12	2.4.1.-	0016757;0016021	27.309	27.4428	26.7754	26.8806	27.1956	27.0421	27.1348	27.1051	27.1181	26.8962	26.9621	27.0688	26.9141	26.7106	26.8829	26.9659	27.0617	27.1384	26.6621	27.1946	27.1107	27.1611	26.7498	26.9233
XCCB100_0178	Exported hydrolase	B0RLE1	1	12		0016787;0016042	27.0255	26.7601	26.2581	26.5707	26.5494	26.791	26.8042	26.8913	26.5819	26.2235	26.9324		26.6962	26.8293	26.857	26.9485	26.9215	26.9714	26.7322		26.6266	26.5623	26.5115
XCCB100_0684	Two-component system response regulator	B0RNI8	1	12		0003677;0000160									25.5227	25.5698	25.6031	25.3811	25.6471	25.6849	26.2655	25.486	26.1217	25.9914			26.042	25.5122	25.4689
XCCB100_1208	TonB-dependent outer membrane receptor	B0RQ21	1	12		0009279													27.6253	27.5497	27.2929	27.2257	28.1201	28.1193	27.7598	27.8264	28.3479	27.9937	27.9426	28.2274
XCCB100_1297	Homoserine O-acetyltransferase-like enzyme	B0RQB2	1	12	2.3.1.31	0009058;0004414					27.0622	26.8599	26.805	26.9192	26.7869	26.6211	26.7381	27.1959	26.6939	26.9924	27.0915	26.6285	26.6823	26.965	26.5245	26.507	26.312	26.4609	26.3173	26.426
XCCB100_1818	Putative oxidoreductase	B0RRT5	1	12		0030151;0008863;0043546;0051539									25.7371	25.2643			25.619	25.5513			25.8207	25.4575			25.8467	25.6535	25.3218
XCCB100_1832	Outer membrane protein	B0RRU8	1	12		0015562;0016021;0009279	25.2845	25.5055			26.0158	26.2375	26.3994		26.1416	26.3993	26.7827	26.3897	25.9691	26.6996	26.5637		25.9844	26.1008	26.5528	26.1886	26.5226
XCCB100_1842	Putative exported protein	B0RRW0	1	12							27.2336	27.314	27.7369	27.6339	27.722	27.4942	27.8723	27.9773	27.3376	27.3659	27.6201	27.7262	27.5754	27.3052	27.6662	27.5731	27.0132	27.2382	27.4089	27.5084
XCCB100_1896	ATP-dependent RNA helicase	B0RS14	1	12		0003724;0003676;0016787;0005524	27.0879	27.0573	26.8771	26.2826	26.7045	26.4552	26.3508	26.4671	26.58	26.6524	26.538	26.1939	26.4683	26.4967	26.2888	26.5718	26.6566	26.5206	26.628	26.7326	26.6118	26.8504	26.3007	26.3921
XCCB100_1991	Conserved membrane protein involved in cell surface carbohydrate biosynthesis	B0RSA9	1	12		0016021	26.4917	27.3072	27.0786	27.2553	27.4434	27.3928	27.4205	27.1958	27.0006	27.1213	27.3379	27.0511	27.0135	26.8794	27.2622	26.9125	25.8886	25.8651	27.0036		25.9675	26.2926
XCCB100_2284	DUF4115 domain-containing protein	B0RT53	1	12		0003677	26.4648	26.9729	26.0602	26.4809	26.4449				26.2222	25.9193	25.9156	25.8164	26.3495	26.0199	25.9317	26.2119
XCCB100_2323	Putative signal transduction protein	B0RT92	1	12																			26.3709	26.6263			26.8686	26.4246
XCCB100_2409	Uncharacterized protein	B0RTK5	1	12															27.5247	27.5014	27.0973	26.8141	27.9353	28.5282	27.1309	27.8146	27.3825	27.1199	26.9325	26.9768
XCCB100_2436	AAA	B0RTN2	1	12							25.847				26.3067				25.7871	26.0844			26.1309	26.0363	25.9217		26.105	26.1315	26.1266	25.9315
XCCB100_2704	Carbonic anhydrase	B0RUZ6	1	12	4.2.1.1	0015976;0008270;0004089	28.9079	29.0489	28.5431	28.4645	28.6064	28.8443	28.5534	28.0622	28.8155	28.9545	28.6697	28.5653	28.9321	28.8114	28.5549	28.8003	29.2004	29.0615	29.061	29.0786	29.3977	29.0496	28.9833	28.816
XCCB100_2767	Uncharacterized protein	B0RVR0	1	12			26.9496	27.414	27.168	27.5332	27.557	27.6179	27.2052	27.5348	27.7465	28.0182	27.0801	27.202	27.2248	27.5748	27.2744	27.192	26.9978	27.2252	27.2713	27.4405	27.2286	27.2817	27.1244	26.9054
XCCB100_3004	Extracellular serine protease family protein	B0RX01	1	12		0004252					27.4859	27.0744	27.5554	27.7729	27.0845	26.9765	27.3438	27.462	27.1168	26.8644	27.1586	27.4112	26.6938	26.7892	27.1127
XCCB100_3277	Type I site-specific deoxyribonuclease	B0RYC2	1	12	3.1.21.3	0009035;0003677;0006304					24.4792	23.7669	24.294		23.9013	24.5892	23.9302	23.9152	24.033	24.3455			24.1694				24.304
XCCB100_3829	Histidine kinase	B0RWF7	1	12	2.7.13.3	0000155					25.7453	25.4658	25.0259	25.2737	25.8024	26.1634			25.2872	25.415			26.019				26.2361	25.2068
XCCB100_3859	Putative membrane protein	B0RWI7	1	12		0016021					29.1508	28.8101	28.3421	28.8005	29.8376	29.6056	29.5041	29.0724	29.6407	29.4848	29.427	29.1064	29.0129	29.2799	28.7365	29.0859	29.4286	29.1651	28.9286	28.8545
XCCB100_4030	Exodeoxyribonuclease III	B0RXL1	1	12	3.1.11.2	0016829;0008853;0006281;0004519;0003677	27.2998	26.9875							26.9986	27.0408	26.7998		26.7576	26.8816			26.6518				26.7309	26.9854	26.9256
XCCB100_4171	2-dehydropantoate 2-reductase	B0RY04	1	12	1.1.1.169	0015940;0008677	27.9467	27.9823	28.052	28.243	28.2013	28.3262	28.0378	28.3345	28.2967	28.5573	28.3511	28.3678	28.1369	28.224	28.3111	28.0129	28.1053	28.3122	28.2147	28.4935	28.3528	28.3173	28.572	28.283
XCCB100_4184	Glutathione-regulated potassium-efflux protein C	B0RYL7	1	12		0016021;0006813;0015299	26.8583	27.0287	25.9187	26.6256	27.1647	27.3229	26.3148	26.5898	27.2948	27.3682	26.4724	26.6063	27.7503	27.2879	26.8388	27.0003	27.6384	27.495	27.0283	27.0311	27.299	27.2204	26.7863	26.5484
XCCB100_4250	Ankyrin-like protein	B0RYT4	1	12							28.2074	27.9436	27.6378	27.5918	28.5341	28.3359	27.6859	27.7436	28.2103	28.1632	27.6606	28.2045	28.1739	28.2306	27.4963	28.1713	27.1873	26.2783
XCCB100_4298	Conserved putative secreted protein	B0RYY2	1	12			27.9281	28.4146	27.832	27.8178	28.2297	27.7496	27.4236	27.7958	27.7512	27.9535	27.9287	27.6931	27.5707	27.9479	27.809	27.459	27.637	27.8625	27.8053	28.324	28.2236	28.2734	27.8584	28.2514
clpP	ATP-dependent Clp protease proteolytic subunit	B0RTF7	1	13	3.4.21.92	0004176;0005737;0004252	32.1761	32.1385	31.8332	32.1364	32.1966	32.1465	32.0723	32.0799	32.1129	31.9708	31.8559	31.8686	31.9375	31.912	31.8119	31.9395	31.8292	31.9664	31.7102	32.1028	32.1528	31.9893	31.7513	31.6884
fabG2	3-oxoacyl-[acyl-carrier-protein] reductase	B0RYI5	1	13	1.1.1.100	0004316;0102132;0006633;0051287;0102131	31.9174	31.9138	32.1068	32.1819	31.525	31.9992	31.9024	32.1003	31.8422	31.7624	31.9282	31.9057	31.8536	31.941	31.9621	31.9953	31.9318	32.0298	32.0056	31.3967	31.5918	31.9542	32.2118	32.1841
hemE	Uroporphyrinogen decarboxylase	B0RQC7	1	13	4.1.1.37	0006782;0004853;0005737	28.828	28.8799	28.5639	28.514	28.7727	28.6158	28.5783	28.5704	28.5959	28.45	28.5056	28.5131	28.5137	28.5785	28.477	28.4338	28.5744	28.6876	28.4235	28.54	28.9675	28.841	28.8096	28.7557
kdsD	Arabinose 5-phosphate isomerase	A0A0R4J6Y5	1	13	5.3.1.13	0005975;0097367;0019146;1901135;0046872	26.3034	26.7098	26.0386	26.2198	26.4632	26.4947	26.1404	26.0247	26.212	26.4083			26.2748	26.4438	25.8923		26.2184	26.0788	26.3659		26.7623	26.2655	26.1633	26.1394
metN	Methionine import ATP-binding protein MetN	B0RWE3	1	13	3.6.3.-	0033232;0005886;0016787;0005524	26.1922	25.9841	26.0187	26.0882	25.7766	25.4865	25.8331	25.5472	25.9055	25.7442	25.6395		25.7714	25.6631	25.8398		26.0403	26.0831	25.824		26.1258	25.9457	25.8241
metX	Serine O-succinyltransferase	B0RS70	1	13	2.3.1.-	0016750;0005737;0006535	26.7636	27.0137	27.0648	26.7964	26.8911				27.0423	27.2138							26.638	26.7786	27.157		27.3797	26.9991	26.9904	27.1679
nuoE	NADH dehydrogenase I subunit E	B0RRA2	1	13		0016491;0046872;0051537	30.3537	30.3283	30.1594	30.363	30.2311	30.2685	30.3083	30.2909	30.0605	29.9158	30.0769	29.9491	30.1575	30.0913	29.765	30.1803	30.1106	30.0052	29.7658	29.3282	29.934	30.0445	29.8296	29.9629
nuoI	NADH-quinone oxidoreductase subunit I	B0RRA6	1	13	7.1.1.-	0051539;0005886;0050136;0005506;0048038	30.1524	30.2463	29.6132	29.8055	29.8642	29.8586	29.8051	29.7673	29.8577	29.7387	29.7219	29.5324	29.8309	29.9642	29.4358	29.354	29.6097	29.766	29.5292	29.7948	29.9166	29.4552	29.4299	29.5407
pyrD	Dihydroorotate dehydrogenase (quinone)	B0RTS3	1	13	1.3.5.2	0044205;0006207;0005737;0004152;0005886	25.7276	26.4013	25.4905	25.889	26.4583	26.0152	26.0561	25.9381	25.7845	26.1201	26.0093	25.4988	26.3775	26.2842	25.9435	25.8075	26.3801	26.4407	26.2567	26.5894	26.6249	26.4261	25.892	25.9475
rbsR	Transcriptional regulator, LacI family	B0RZ26	1	13		0006355;0003677	25.9842				28.6375	27.6767	27.3359	27.1599	27.9616	27.9821	27.3471	27.3394	27.6998	28.123	27.6684	28.0551	28.2	28.1468	27.6664	27.6	29.0124	28.0535	27.436	26.7657
sbcB	Exodeoxyribonuclease I	B0RV01	1	13	3.1.11.1	0046872;0008852;0006281;0003677	26.0021	25.6962	25.2004		25.2926	25.7461	25.3074		25.7175	25.8515	25.3594	25.27	25.2394	25.1548	25.4486		24.8041	25.4987			24.8427	24.8488
siaE1	Exported sialate O-acetylesterase	B0RTV5	1	13	3.1.1.53	0106331;0106330					25.2417	25.1686			25.1558	25.6414	25.5937	25.3743	25.8529	25.946	25.8266		26.1869	25.8761	25.7136	25.5434	26.0969	26.3885	25.6366
trmB	tRNA (guanine-N(7)-)-methyltransferase	B0RPJ0	1	13	2.1.1.33	0008176	26.9364	27.8914	27.0163	27.3347	26.9031	26.8385	26.2707	26.5016	26.3242	26.4026	26.1577	25.7574	26.8341	26.009	26.2614	26.4076	26.5777	26.0855	26.0258	26.7012	26.436	26.0963	25.4848
trpC	Indole-3-glycerol phosphate synthase	B0RMZ9	1	13	4.1.1.48	0004425;0000162	28.981	28.9568	28.6455	28.7322	28.9361	28.8947	28.7278	28.6112	28.7228	28.8582	28.6786	28.4233	28.6763	28.689	28.3656	28.4324	28.5918	28.4531	28.0388	28.5344	28.6645	28.5477	28.4034	28.1528
ubiB2	Ubiquinone biosynthesis protein	B0RMT2	1	13		0016021																	26.8925	26.6338			27.7561	27.2917	27.112	26.5926
wxcE	Exported protein	B0RVM1	1	13			32.7134	32.5247	32.8053	32.7533	32.4444	32.4539	33.0785	32.8029	32.5398	32.5286	32.8177	32.9077	32.796	32.9517	33.0891	32.7245	33.0294	32.9937	33.1879	33.1711	33.1201	32.961	33.2263	33.315
wxcM	Bifunctional nucleotide hexosamine acetyltransferase / isomerase	B0RVL6	1	13		0016853;0016740	30.4589	30.5605	30.0169	29.9021	30.6882	30.5894	30.3233	30.1661	30.6887	30.8672	30.1431	30.2992	30.5778	30.6327	29.9905	29.947	30.1603	30.3295	29.7785	29.6773	30.2505	30.2573	29.9987	29.9347
wxcO	Integral membrane protein	B0RVL8	1	13		0016021	26.9118	26.9949	27.0358	27.0109	26.4553	26.8091	26.6393	26.5133	26.6581	26.9408	26.9498	26.6823	26.7894	26.6491	26.3785	26.6283	26.7936	26.4898	26.6874	27.0952	26.2301	26.6122	26.2942	26.4299
XCCB100_0490	Putative outer membrane protein	B0RMY9	1	13			28.2147	28.1201	28.6094	28.2964	28.064	28.4789	28.9722	28.7302	28.5692	28.4592	28.802	28.6282	28.5039	28.3464	28.8872	28.69	28.6111	28.4786	28.8543	28.6639	28.3723	28.5716	28.7938	28.797
XCCB100_0698	Uncharacterized protein	B0RNK2	1	13			28.1676	28.1169	27.8404	28.0144	27.8333	28.1219	27.6573	27.8371	27.7934	27.9018	27.9408	27.6455	28.1593	28.0807	27.7633	27.885	28.2595	28.3231	27.8479	27.7492	27.8089	28.1975	27.7841	28.035
XCCB100_2064	Uncharacterized protein	A0A1X7QEY0	1	13			26.3405	26.553	26.02	25.9492	27.0162	26.9241	26.8478	26.4203	26.9002	27.0948	26.8795	26.7206	27.178	27.2223	26.7754	26.7396	26.3138	26.5735	26.4895	26.8817	26.8617	26.4579	26.2069	26.0913
XCCB100_2103	Putative secreted protein	A0A1X7QEX9	1	13		0016787	27.8951	27.6262	27.4499	27.2444	27.6129	27.3903	27.3908	27.4028	26.8642	27.2306	27.3307	27.0465	26.5982	27.2241	26.9838	26.9067	27.0749	26.9826	26.8695	27.1429	27.1774	26.8386	26.7596
XCCB100_2335	GFO/IDH/MOCA family oxidoreductase	B0RTA6	1	13		0000166	26.3821	26.1112			26.7394	26.3864	26.6214		26.7216				26.5312	26.3391			26.7579	26.9364			26.8275	27.099	27.1473	27.0226
XCCB100_2605	Putative RecA/DnaB superfamily regulatory protein	B0RUP6	1	13		0005524									26.738	26.546			26.8902	26.4324	26.421		26.8927	26.9539	26.9716	27.5125	27.4421	27.2122	26.8816	26.8621
XCCB100_3494	Asparaginase, probable	B0RUB7	1	13	3.5.1.1	0004067	28.637	28.5513	28.1051	28.3033	28.2366	27.9844	28.0568	27.9039	27.8784	28.3033	27.6802	27.8226	28.023	28.1182	27.9998	27.8477	28.0685	28.0534	28.0892	28.0161	28.2964	28.0177	27.7653	27.7343
XCCB100_3803	Exported adenine deaminase-like amidohydrolase	B0RWD1	1	13	3.5.4.2	0000034					26.7078	26.6913	26.8819		26.5635	26.5855	26.8329	27.1273	26.9311	26.6551	26.9593	26.9694	26.8615	26.5796	27.152	27.3884	26.806	26.9726	27.0816	27.0541
XCCB100_3955	Two-component system response regulator	B0RWT3	1	13		0000160	26.9484	26.3212	27.2491		26.2771	27.2706	26.732	27.1379	27.1335	27.2067	27.0232		26.8088	27.7445	26.9581	27.2608	27.4005	27.5851	27.5694		27.2039	27.7223	28.0078	27.8983
XCCB100_4188	Putative ankyrin-like membrane protein	B0RYM1	1	13		0016021	26.1278	25.8704			25.9992	26.061	25.711	25.6244	26.1552	26.1967	25.6129	25.6661	26.0009	26.3336	25.8674	26.3382	26.2011	26.0016	25.4254		25.5273	25.1455
aadAT	Putative aminotransferase	B0RSP3	1	14	2.6.1.39	0047536;0009058;0030170	27.9254	26.4345	27.9614	28.0614	28.5001	28.4646	28.668	28.6045	28.5645	28.6685	28.6918	28.7214	28.439	28.5491	28.6745	28.6481	28.568	28.3356	28.5256	28.8123	28.7084	28.5699	28.7382	28.7046
ams	Exported alpha-mannosidase	B0RQ73	1	14	3.2.1.24	0004559;0005975;0030246	25.9679				26.6115	26.2779			26.288				26.4561	26.6396	26.5992		26.3724	26.4302	26.6678	27.1938	26.7747	26.5402	26.4808	26.2423
dxs	1-deoxy-D-xylulose-5-phosphate synthase	B0RRJ7	1	14	2.2.1.7	0030976;0000287;0016114;0052865;0008661;0009228	26.7423	26.9617	26.3808	26.2691	26.1233	26.2049	26.2502	26.1165	26.3159	26.1773	26.1058	25.9214	26.2486	26.3769	26.2661	26.1107	26.5875	26.2336	25.956	26.4965	26.4037	26.3094	26.3668
estB	Carboxylic ester hydrolase	B0RPH6	1	14	3.1.1.-	0016787					26.8436	26.4087	26.2178		26.8546	27.029	26.6199		26.5073	27.0638	26.518	26.9877	27.4903	27.1216	27.0135	27.6342	26.9992	26.9201	27.1433
etfA	Electron transfer flavoprotein alpha-subunit	B0RVL2	1	14		0009055;0050660	31.246	31.2916	31.3648	31.4603	31.12	31.0889	31.1787	31.1601	30.9931	31.0362	31.2104	31.047	30.9766	31.1067	31.1652	31.0137	30.973	31.0708	31.051	31.2444	30.9486	31.1042	31.1591	31.1534
exbD1	Biopolymer transport protein exbD1	B0RLE7	1	14		0015031;0022857;0005886;0016021	31.3475	31.5313	31.2266	31.3768	31.3763	31.2897	31.351	31.1931	31.2353	31.3545	31.2565	31.3261	31.3941	31.5236	31.393	31.0559	31.1513	31.3802	31.3724	31.7936	31.5693	31.4844	31.3239	31.4398
glk	Glucokinase	B0RSF9	1	14	2.7.1.2	0005524;0005737;0005536;0004340;0006096	29.4115	29.4975	29.1088	29.2141	29.5984	29.2769	28.9335	29.0741	29.1303	29.1327	28.7901	29.0728	29.2524	29.0955	28.8925	28.8228	29.1686	29.3707	29.0341	29.2482	29.5183	29.2352	29.0043	29.0684
glnD	Bifunctional uridylyltransferase/uridylyl-removing enzyme	B0RW57	1	14	2.7.7.59;3.1.4.-	0006807;0008081;0006808;0008773	26.049	26.413			25.8718	26.0105			26.1804	26.416	26.6963		26.0913	26.4635	26.5921	26.4038	26.3034	26.0853	25.8899		26.3007	26.6955
gnd	6-phosphogluconate dehydrogenase	B0RNR1	1	14	1.1.1.44	0004616;0050661;0006098;0019521	28.6632	28.5534	28.8463	28.979	28.5639	28.8399	28.7866	29.0748	28.7768	29.0598	28.7897	28.9276	28.826	28.8974	29.1753	28.9647	28.9189	29.0696	29.2021	29.3016	29.2157	29.2047	29.5296	29.2803
hisC3	Putative histidinol-phosphate transaminase	B0RUY3	1	14	2.6.1.9	0004400;0009058;0030170	27.2555	27.5295	27.6098	27.6113	27.6865	27.545	27.808	27.7658	26.9367	26.8021	27.5027	27.7011	26.8791	27.6125	27.6952		27.5254	27.6315	28.0582	26.2507	26.6373	27.3111
kynU	Kynureninase	B0RUZ9	1	14	3.7.1.3	0019805;0097053;0006569;0030170;0030429;0043420;0034354;0061981;0005737	27.2582	27.7039	26.9218	27.2636	27.77	27.4497	27.5891	27.3156	27.3427	27.5129	27.4425	27.404	27.3876	27.6057	27.3876	27.4531	27.6574	27.5555	27.4379	27.8014	27.9409	27.805	27.7551	27.4939
metQ	Lipoprotein	B0RWE1	1	14		0016020	29.0796	28.904	29.2222	29.1812	28.9198	29.2712	29.4399	29.2385	29.2449	29.3785	29.2288	29.3753	29.246	29.2495	29.3898	29.3649	29.2824	29.1378	29.1144	29.1205	29.152	29.08	29.3589	29.1851
mpl	UDP-N-acetylmuramate--L-alanyl-gamma-D-glutamyl-meso-2,6-diaminoheptandioate ligase	B0RP53	1	14	6.3.2.45	0008360;0071555;0051301;0009254;0009252;0016881;0007049;0005524	27.8797	28.2116	27.5979	27.6024	28.1822	27.9773	27.5677		28.3008	28.0934	27.7945		28.2253	28.1963	27.5457	27.6449	28.784	28.3145	27.9169	28.213	28.6377	28.1914	28.4407	28.2798
pilN	Type IV pilus assembly protein	B0RPB8	1	14		0016021	29.4225	29.3887	28.7208	28.5091	29.8496	29.9245	29.2774	29.3129	29.787	29.6995	29.3511	29.1493	29.6298	29.3944	29.1558	29.4454	29.6087	29.5136	29.1091	29.2308	29.5318	29.4005	28.9991	29.0505
proA	Gamma-glutamyl phosphate reductase	B0RS59	1	14	1.2.1.41	0004350;0005737;0055129;0050661	25.929	25.5393	25.9363	25.631	25.4934	26.0993	25.8809	25.9495	25.7268	26.1211	26.2431	26.1142	25.3672	25.9765	25.9345		26.1248	25.7148	26.197	26.1813	25.9268	26.0248	26.1334	26.1791
purF	Amidophosphoribosyltransferase	A0A0R4J8A0	1	14	2.4.2.14	0004044;0006189;0000287;0009116;0006541;0009113	28.2169	28.2858	27.8235	27.8765	27.9479	27.7905	27.7122	27.6835	27.573	27.7127	27.8056	27.5572	27.8974	28.1919	27.8372	27.8706	27.7981	27.8119	27.6335	27.8997	27.7453	27.8976	27.6802	27.6108
pyrH	Uridylate kinase	B0RW68	1	14	2.7.4.22	0005524;0005737;0044210;0033862	30.351	30.2595	30.6529	30.5318	30.1086	30.3558	30.3956	30.3959	30.4471	30.2601	30.4691	30.2854	30.4219	30.3669	30.3004	30.3241	30.4714	30.4394	30.4638	30.2822	30.4486	30.474	30.6062	30.4689
ravS	Nitrogen regulation protein B	B0RT26	1	14	2.7.13.3	0000155;0046872;0046983;0005737;0051539;0016021	25.3363				25.7339	25.6891	25.421		25.9946	26.2482	26.1543	25.607	25.8371	25.8088	26.3168	25.5012	26.0387	26.051	26.1237		25.9112	25.7709
serA1	2-oxoglutarate reductase	B0RSN0	1	14	1.1.1.399;1.1.1.95	0006564;0004617;0051287	28.3216	28.4275	28.1845	28.5464	28.2269	28.0794	27.2393	28.3417	28.2139	28.4186	28.2703	28.3084	28.3217	28.3981	28.398	28.5235	28.5495	28.5547	28.2881	28.3167	28.6742	28.628	28.3607	28.5916
serC	Phosphoserine aminotransferase	B0RUW3	1	14	2.6.1.52	0004648;0005737;0006564;0030170;0008615	27.553	27.4213	27.2594	27.2414	27.5544	27.3395	27.2417	26.7144	27.2187	27.4324	27.6939	27.3664	27.5237	27.3335	27.2681	27.2477	27.4908	27.4954	27.5862	27.7998	27.75	27.5514	27.4453	27.5564
slt	Exported murein transglycosylase	B0RNU7	1	14	3.2.1.-	0008152;0004553;0042597	26.2758	26.4175	26.0285	25.7665	26.6792	26.5563	26.2341	26.3536	26.5963	26.6185	26.2612	26.1181	26.5915	26.3955	26.1131	26.2113	26.5235	26.4813	26.4172	26.1978	27.0182	26.5421	26.0263	26.3229
ssb	Single-stranded DNA-binding protein	B0RQP1	1	14		0003697;0006281;0006310;0006260	31.004	30.6357	30.7095	30.79	30.5106	30.7545	30.8304	30.9374	30.8678	30.5866	30.7309	30.8258	30.5838	30.4117	30.6359	30.7521	30.5678	30.481	30.635	30.6596	30.3878	30.5258	30.5157	30.4299
tatD	Deoxyribonuclease	B0RM69	1	14	3.1.21.-	0016888	28.9126	28.8439	28.4332	28.5979	29.0801	28.7182	28.6113	28.5105	28.6505	28.5897	28.3795	28.1275	28.4415	28.4078	28.3544	28.3597	28.5932	28.4627	28.2745	28.5497	28.4667	28.2789	28.0582	28.1234
tdh	L-threonine 3-dehydrogenase	B0RU31	1	14	1.1.1.103	0019518;0005737;0008270;0008743	29.519	29.6472	29.06	29.0274	29.1392	29.1205	28.6069	28.7692	29.0226	29.2492	28.8897	28.7762	29.2465	29.4141	28.822	28.801	29.269	29.506	29.0066	29.419	29.365	29.4088	29.2382	29.0214
trpS	Tryptophan--tRNA ligase	B0RXU2	1	14	6.1.1.2	0006436;0005737;0004830;0005524	28.5873	28.8014	28.1454	28.201	28.167	28.1247	28.0827	27.8078	28.093	28.1827	27.9881	27.7788	27.8933	28.1609	27.5262	27.691	27.7793	27.7803	27.3111	27.7789	27.9669	27.8733	27.5984	27.7932
uvrB	UvrABC system protein B	B0RRD9	1	14		0004386;0009381;0009432;0006289;0009380;0005737;0003677;0005524	25.6204	25.8597			25.7931				25.6891				25.7909	25.7932			25.5077	25.5672			25.1621
XCCB100_0133	Uncharacterized protein	B0RL95	1	14			24.9713	24.5064			24.8752	25.3829			25.4439	25.1677	24.7212		25.0464	25.0627	25.2106	25.1464	24.818	25.5464	25.1324		24.3429
XCCB100_0749	Putative exported protein	B0RNQ3	1	14		0003824	26.8829	27.6132	26.7636		28.044	27.9014	27.5277	27.844	27.8013	27.7799	27.43	27.2249	27.6952	27.5307	26.9867	27.5565	27.5609	27.3182	27.4896	27.696	27.8748	28.0161	27.2342	27.2846
XCCB100_1851	Stringent starvation protein A	B0RRW9	1	14		0006749	30.5978	30.3957	30.5308	30.5273	30.7754	30.8376	30.7268	30.8524	30.6301	30.7882	30.8445	30.9736	30.9973	30.8422	30.7824	30.7155	31.0411	31.1249	30.8196	30.6562	30.9132	31.0397	30.9025	30.995
XCCB100_2114	FAD linked oxidase, probable	B0RSN2	1	14		0071949;0016491	26.9726	27.1758	26.9576	26.9707	27.0617	27.0504	26.8934	27.0601	26.9787	27.0293	26.9918	27.0441	27.2335	27.2214	26.9212	26.9117	27.1816	27.2643	27.1228	27.0735	27.1506	27.1166	27.1466	27.1537
XCCB100_3510	Uncharacterized protein	B0RUD3	1	14			27.5988				27.7419				27.5675	27.8557			27.8767	27.9498	27.6962	27.7383	27.9092	27.7211	27.63		27.5715	27.8534
XCCB100_3587	Putative voltage-gated potassium channel beta subunit	B0RV61	1	14		0034765;0006813;0005244;0047834	27.7811	27.6863	26.863	27.0996	27.734	27.8366	27.5307	27.3959	27.853	27.9375	27.4227	27.5933	27.906	28.0417	27.3658	27.4645	27.9251	27.9514	27.3235	27.7491	27.8909	27.9732	27.4062	27.4661
XCCB100_3681	TonB-dependent outer membrane receptor	B0RVF6	1	14		0038023;0015344;0055072;0016021;0009279					26.5769	26.4428	26.6244		26.892	26.6745	26.8315	26.5933	27.0238	26.6162	26.7552	26.422	26.9466	26.6216	26.573	26.9215	26.8008	27.0137	26.7479
XCCB100_3969	Putative peptidase	B0RWU7	1	14		0016787	27.6903	28.3733	27.9648	27.7543	29.0268	29.0498	28.6463	28.5491	28.8285	29.1402	28.0648	28.6052	28.7186	28.8483	28.2055	28.5715	28.6682	28.6841	28.8065	28.8211	28.2792	28.7257	28.3841	28.2823
XCCB100_4003	Uncharacterized protein	B0RXI4	1	14		0016884	30.0033	29.9807	30.1946	30.253	29.9669	29.7785	29.7878	29.7476	29.7752	29.3626	29.7093	29.6364	29.7995	29.3228	29.2454	29.8601	29.7061	29.5962	29.4665	29.4248	29.3323	29.6717	29.849	28.9429
XCCB100_4100	ABC transporter ATP-binding protein	B0RXT3	1	14		0042626;0005524					28.5021	28.2653	28.4313	28.4199	28.4691	28.8653	28.3286	28.5729	28.5993	28.5818	28.3086	28.6833	28.5496	28.6126	28.476	28.4565	28.627	28.6601	28.5725	28.4481
XCCB100_4247	Exodeoxyribonuclease III	B0RYT1	1	14	3.1.11.2	0006281;0003677;0008853;0004519	28.1038	28.4279	27.8186	27.6956	27.6808	27.8055	27.3849	27.3319	27.4792	27.377	27.0252	27.1988	27.3382	27.4653	27.1587	27.2571	27.7261	27.652	27.3003	27.6559	28.0024	27.6709	27.2948	27.2882
XCCB100_4350	Uncharacterized protein	B0RZ34	1	14			27.389	27.6644	27.3616	26.9817	27.808	27.6621	27.9186	27.6342	27.7413	27.5105	28.037	27.6435	27.4953	27.6391	27.8408	27.8545	27.408	27.4184	27.5967	27.7	28.118	27.9555	27.6184	27.4652
xylB1	Xylulose kinase	B0RTV1	1	14	2.7.1.17	0004856;0005524;0005998;0042732	28.4811	28.4331	28.3132	28.2466	28.776	29.0158	28.6112	28.7597	29.2172	28.9074	28.8902	28.5466	28.9514	29.0414	28.6687	28.5279	29.124	29.1581	28.7977	28.9194	28.997	29.2083	28.9336	28.9625
aspC2	Aspartate transaminase	B0RS80	1	15	2.6.1.1	0009058;0030170;0004069	28.8172	28.5217	28.7352	28.6117	28.5905	28.6374	28.2727	28.2699	28.3587	28.4414	28.5079	28.426	28.587	28.6429	28.7449	28.4143	28.8601	29.1035	28.6808	28.753	28.8665	29.0782	28.7551	28.7899
eda	2-dehydro-3-deoxy-phosphogluconate aldolase	B0RSF6	1	15	4.1.2.14	0008675	32.048	32.0103	32.181	32.2352	32.2841	32.4236	32.3071	32.4562	32.2462	32.3525	32.2625	32.2829	32.1147	32.1946	32.2226	32.1858	32.1686	32.2049	32.2135	31.5164	32.157	32.1755	32.3377	32.3507
fabB	3-oxoacyl-[acyl-carrier protein] synthase II	B0RVP5	1	15	2.3.1.41	0006633;0004315	29.9235	29.9131	29.8577	29.5662	29.5901	29.8872	29.5614	29.6344	29.7562	29.6558	29.6988	29.5751	29.7041	29.7706	29.4884	29.2865	29.8143	29.8709	29.7171	29.9163	29.7925	29.7043	29.4572	29.6021
greA	Transcription elongation factor GreA	B0RSP9	1	15		0032784;0003677;0003746;0070063	30.1955	29.9494	29.6667	29.6663	30.3621	30.02	29.9098	29.8327	30.1177	30.1185	29.4886	29.9048	30.0346	29.9677	29.6924	29.7053	29.5191	29.774	29.7551	29.9768	29.7447	29.6139	29.2613	29.7356
gshA	Glutamate--cysteine ligase	B0RNV7	1	15	6.3.2.2	0004357;0006750	28.7663	28.4637	28.5751	28.473	28.4667	28.3816	28.2133	28.0794	28.5633	28.6104	28.523	28.3518	28.8466	28.7687	28.4786	28.5728	28.9053	28.8881	28.5713	28.8688	28.9703	28.9362	28.6127	28.6201
lpxD	UDP-3-O-acylglucosamine N-acyltransferase	B0RW76	1	15	2.3.1.-	0016410;0009245	27.6933	27.893	27.6943	28.0865	28.0589	28.2661	27.8251	27.7664	28.1572	28.2022	27.8515	27.6536	27.9204	28.12	27.7176	27.7166	27.8648	27.9406	27.7176	28.0908	28.0664	27.8482	27.7884	27.5573
murE	UDP-N-acetylmuramoyl-L-alanyl-D-glutamate--2,6-diaminopimelate ligase	B0RVA9	1	15	6.3.2.13	0000287;0005524;0007049;0008765;0005737;0071555;0051301;0008360;0009252	26.7225	27.5645	26.9196	26.8522	27.0474	26.5966	26.7049		26.2616	26.6438	26.5577	26.7196	26.6158	26.9234	26.7396	26.8839	26.9999	27.0384	26.9835	27.4574	27.0907	26.7036	26.4185	26.5853
murG	UDP-N-acetylglucosamine--N-acetylmuramyl-(pentapeptide) pyrophosphoryl-undecaprenol N-acetylglucosamine transferase	B0RVA5	1	15	2.4.1.227	0008360;0005886;0071555;0051301;0009252;0030259;0050511;0051991;0007049;0005975	27.305	27.2654	27.472	27.3778	27.6163	27.5446	27.2109	27.1553	27.5098	27.35	27.2964	27.1566	27.5218	27.2436	27.217	27.1706	27.2248	27.1081	27.3476	27.1212	27.5327	26.9455	27.4453	27.3266
nahA	Beta-N-acetylhexosaminidase	B0RQ77	1	15	3.2.1.52	0005975;0102148;0004563					25.7504	26.3849	26.0285	25.8361	26.449	26.1858	26.3142	26.1485	26.3962	26.0612	26.3218		26.2112	26.0793	26.1209	26.3699	26.28	25.9546	26.1899	26.1901
pncB	Nicotinate phosphoribosyltransferase	B0RVE9	1	15	6.3.4.21	0004514;0004516;0009435	25.8636	26.0147			25.5577	26.5481			26.22	26.2944	26.5872		26.2406	26.6396	26.3185		26.4475	26.5851	26.4614		26.3873	26.8066	26.5965	26.5908
rlhA	Pyrimidine-specific ribonucleoside hydrolase	B0RPB1	1	15		0008152;0016798	29.4113	29.49	29.3642	29.1412	29.3954	29.1569	29.1601	29.3385	28.9962	29.0594	29.1294	29.1532	29.1265	29.0872	29.0737	29.0679	29.4238	29.3898	29.1031	29.5473	29.3221	29.4831	29.2899	29.0239
rlmL	Ribosomal RNA large subunit methyltransferase K/L	B0RV07	1	15	2.1.1.264;2.1.1.173	0070043;0003723;0052915;0005737	26.2738	26.5833	26.1986	26.2485	25.9161	25.8561	25.8997	25.8018	25.7596	26.4256			26.0674	26.0464	25.7373		25.6316	25.6947	26.0871		26.1496
rspA	Starvation sensing protein	B0RYZ3	1	15		0009063	26.5986				27.012	26.7066	25.9342		27.1986	27.2618	26.9451	26.7955	27.0703	27.3758	27.1452	27.1333	27.4686	27.3361	27.144	27.4151	27.7208	27.3445	27.1804	26.1344
secF	Protein-export membrane protein SecF	B0RRR4	1	15		0043952;0015450;0005886;0006605;0065002;0016021	29.5673	29.5787	29.3257	29.3194	29.1655	29.3302	29.0831	29.2267	29.3059	29.1349	28.9934	28.962	29.2939	29.4081	28.9814	29.098	29.4072	29.3013	28.9549	29.3625	29.3576	29.2459	28.8634	29.1892
sufD	ABC transporter-like protein involved in Fe-S cluster assembly	B0RQK8	1	15		0016226	27.5128	28.1774	28.1778	28.0961	27.6354	26.6211	27.4734	27.4864	27.4963	26.9573	27.3101	27.3702	27.0657	26.9593	27.0813	27.2415	26.2994	26.7341	27.2371		26.7193	26.6171
ubiE1	Ubiquinone/menaquinone biosynthesis C-methyltransferase UbiE	B0RNL3	1	15	2.1.1.163;2.1.1.201	0009234;0009060;0006744;0032259;0102094;0043770;0102027;0102955;0043333	28.5323	28.6642	28.5365	28.4844	28.3607	28.3913	28.2166	28.3222	28.1301	28.2631	28.5675	28.0776	28.2905	28.3522	28.0758	28.2469	28.2705	28.2526	27.926	28.5028	28.087	27.998	27.967	27.6982
XCCB100_0449	Putative exported or membrane-anchored protein	B0RMU5	1	15		0016491					30.8189	30.8692			30.0092	30.4508	30.0342	30.2749	30.0362	30.6254	30.686	30.8271	27.3857	30.7778	29.396
XCCB100_0763	Histidine kinase	B0RNR7	1	15	2.7.13.3	0016787;0000155	26.298	26.7464	26.4736	26.6763	27.2138	26.7656	26.5422	26.276	26.4066	27.0899	26.6992	26.7899	26.7956	27.0475	26.9605	26.7383	27.0181	27.2927	27.1496	27.0595	27.3914	27.1728	27.2381	27.1928
XCCB100_0956	Fimbrial assembly membrane protein	B0RPB9	1	15		0043107;0043683;0016021	29.8422	29.8219	29.663	29.6125	30.0574	30.146	29.7773	29.9394	29.6628	29.7141	29.6667	29.8574	29.7981	29.7846	29.9679	29.6873	30.1189	29.9054	29.9979	29.6012	29.4767	29.6237	29.7104	29.8233
XCCB100_1557	UPF0307 protein xcc-b100	B0RR22	1	15			27.3073	27.6373	26.9919	26.7363	27.9589	27.5129	26.7786	26.8964	27.314	27.3019	27.0683	26.4852	27.2573	27.3505	26.8313	27.0256	26.9069	26.9885	26.6918	27.3604	27.129	26.7427	25.8786	26.276
XCCB100_2275	Replication-associated recombination protein A	B0RT44	1	15		0006260;0003677;0005524	25.6418				25.5587	25.7141	26.1526	26.1031	25.8423	26.1231	26.4195	26.4891	26.1176	26.0952	26.1691	26.1212	26.0411	26.4252	25.706		25.8645	26.3285	26.4911	26.5242
XCCB100_2566	Serine carboxypeptidase	B0RUK7	1	15	3.4.16.-	0004185	26.8544	26.4628	26.7818	26.8791	26.3313	26.6741	26.5766	26.4753	26.7046	26.5843	26.8082	26.5833	26.5567	26.3884	26.7049	26.6189	26.5422	26.6483	26.7433	26.4758	26.494	26.4586	26.6798	26.6458
XCCB100_2802	DNA repair protein RecN	B0RVU5	1	15		0006281;0006310;0005524	27.6904	27.7708	27.1381	27.1738	27.6627	27.9186	27.3808	27.5174	28.4291	27.8849	27.7652	27.6132	28.2589	28.0333	27.7109	27.9985	28.1296	27.9461	27.7144	27.8173	27.6294	27.7781	27.3063	27.3394
XCCB100_3261	Thioredoxin-disulfide reductase	A0A1X7QF23	1	15	1.8.1.9	0004791;0005737									27.0878	27.4852			27.3193	27.5447	27.1273		27.5947	27.5843	27.7423	27.573	27.9863	27.7023	28.0031	27.5964
XCCB100_3552	2-octaprenyl-3-methyl-6-methoxy-1,4-benzoquinol hydroxylase, probable	B0RUH5	1	15	1.14.13.-	0071949;0006744;0016709	26.3925	26.4803	26.5789	26.2835	26.542	26.1381	26.6167		26.1222	26.4968	26.3458		26.5962	26.6139			26.5901	26.7828	26.7033	26.0917	26.4111	26.7677	26.4958	26.6717
XCCB100_3717	DNA-binding protein	B0RVJ3	1	15		0009295;0005737;0006355;0003677	32.4588	32.453	32.0772	32.1766	32.8609	32.3848	32.1043	32.2766	32.8205	32.7253	32.4351	32.3323	32.7574	32.7777	32.3905	32.6416	32.4385	32.3607	32.0441	32.5237	32.58	32.4043	32.34	32.2521
XCCB100_3818	UPF0234 protein xcc-b100	B0RWE6	1	15			31.3938	31.4388	31.2276	31.1288	31.6135	31.457	31.4599	31.2866	31.6187	31.4967	31.2341	31.2059	31.3603	31.4266	31.0099	31.1794	31.151	31.1719	30.9155	31.2768	31.338	31.181	30.9719	30.9609
XCCB100_3881	Oxidoreductase	B0RWK9	1	15		0016491									27.1503	27.7412	27.3048	24.9273	27.2384	27.8275	26.887		28.7075	28.7784	29.0064	28.3967	28.6593	29.2804	29.0731	29.3016
XCCB100_4432	Putative outer membrane lipoprotein	B0RMJ2	1	15		0016020	28.315	28.1421	28.7331	28.5168	28.7163	28.5177	28.0552	28.6782	28.6888	28.5203	28.7095	28.5324	28.6103	28.5573	28.7703	28.6525	28.8023	28.6237	28.8722	28.9734	28.9221	28.759	29.0031	28.9495
cysS	Cysteine--tRNA ligase	B0RS46	1	16	6.1.1.16	0006423;0008270;0005737;0004817;0005524	27.7929	27.5889	27.7099	27.8124	27.4536	27.542	27.6264	27.5393	27.6861	27.6452	27.6557	27.6585	27.4848	27.6055	27.7452	27.4054	27.7261	27.3834	27.6595	27.5348	27.5336	27.5175	26.8508	27.3696
fadE1	Acyl-coenzyme A dehydrogenase	B0RQ99	1	16	1.3.8.8;1.3.8.7	0016021;0004466;0050660;0033539	26.3317				26.6043	26.8961	26.1555	26.654	27.0368	27.0424	26.8093	26.5879	26.6794	26.7812	26.764	26.7339	26.5224	26.2253	26.06	26.4707	26.8435	26.4008	25.9356	26.1724
hemL	Glutamate-1-semialdehyde 2,1-aminomutase	B0RP74	1	16	5.4.3.8	0006782;0008483;0005737;0030170;0042286	29.261	29.4544	29.0925	29.1521	28.8504	28.917	28.7026	28.515	28.7541	29.0451	28.8836	28.7289	28.9118	29.0935	28.65	28.5744	29.0557	29.1147	28.8345	28.9862	29.4069	29.1956	29.109	29.0277
mccA	Biotin carboxylase	B0RM10	1	16	6.4.1.4	0005524;0004485;0046872	26.5668	27.0022	26.2912	26.9077	26.6978	26.2725	26.2385	25.9657	26.1718	26.4402	26.6633	26.1851	25.9903	26.3904	25.7351		25.9185	26.048	26.4502		26.4543	26.1077	25.6891
oprN5	Outer membrane efflux protein	B0RW42	1	16		0009279;0015562;0016021	27.978	27.8223	27.6851	27.728	27.9836	27.9264	27.9205	27.7964	27.8051	27.8006	27.6173	27.7081	27.9278	27.916	27.5436	27.6686	27.7115	27.4411	27.5151	27.7347	28.018	27.8138	27.7493	27.9029
pyrF	Orotidine 5-phosphate decarboxylase	B0RZ30	1	16	4.1.1.23	0006207;0004590;0044205	30.8528	30.8627	30.7004	30.7561	30.9184	30.8759	30.7543	30.7021	30.7965	30.7119	30.6451	30.686	30.6718	30.6474	30.5378	30.4758	30.4324	30.6692	30.5645	30.6889	30.724	30.655	30.6926	30.6121
rmd	GDP-4-dehydro-D-rhamnose reductase	B0RVL9	1	16	1.1.1.187	0042356	28.8223	28.34	28.7409	28.7865	28.6648	28.8504	28.8659	28.8269	28.5451	28.4973	28.9701	28.7176	28.6102	28.7049	28.8119	28.6232	28.724	28.7141	28.8931	28.7125	28.7896	28.5793	28.7688	28.6917
speE	Polyamine aminopropyltransferase	B0RXN7	1	16	2.5.1.16	0008295;0004766;0005737	30.6394	30.5826	30.6818	30.7857	30.2154	30.4234	30.3131	30.1332	30.3817	30.5085	30.3384	30.2864	30.3536	30.3812	30.3353	30.3015	30.3539	30.484	30.3334	30.068	30.2852	30.4726	30.4951	30.3194
XCCB100_0761	Histidine kinase	B0RNR5	1	16	2.7.13.3	0000155;0016021	25.8058				25.21				26.26				25.9834	25.6199			25.9201	26.0356	25.9979	26.5879	26.0358	26.0896	26.0619
XCCB100_0934	Uncharacterized protein	B0RP97	1	16			27.8743	27.4208	27.1313	27.2385	27.0057	27.339	26.8599	26.2453	27.1966	26.8476			26.9001	26.8999	25.9117	25.7749	26.8201	26.9334	27.0938		27.0995	26.9699	26.6101	26.6959
XCCB100_0959	MoxR-like ATPase	B0RPC2	1	16		0005524	27.7524	28.2589	27.708	27.6515	28.2039	28.0729	28.1947	27.7001	27.8668	28.1933	28.0354	28.074	27.9954	27.939	27.9204	28.005	27.8554	27.9726	28.1011	28.4797	28.4756	28.25	28.2032	28.485
XCCB100_0964	Putative membrane protein	B0RPC7	1	16		0016021					26.6647	26.1221	26.2261	25.7403	26.7124	26.6385	26.2286	26.4447	26.6319	26.3124	26.268		26.4715	26.4182	26.4177		26.5003	26.4654	26.241	26.0449
XCCB100_0989	Phosphatase	B0RPF2	1	16	3.1.3.-	0016787	28.3319	28.518	27.6494	27.9389	28.6332	28.6699	27.9685	27.8226	28.5989	28.9218	28.1122	27.8933	28.5406	28.7522	28.0232	27.923	28.5345	28.6471	27.8688	28.3471	28.7072	28.6228	27.294	27.8085
XCCB100_1558	Putative modulator of DNA gyrase, peptidase U62 protein PmbA	B0RR23	1	16		0008237	27.9462	27.832	28.2606	28.1674	28.0718	27.9832	28.3173	28.1701	27.2018	27.7521	27.9339	27.6417	27.6118	27.8404	27.8339	28.3235	27.6287	27.9095	27.5295	27.4172	27.679	28.039	27.7048	27.293
XCCB100_2182	Uncharacterized protein	B0RSU9	1	16							27.858	27.9407	27.417	27.5769	27.8557	27.77	27.6664	27.7535	27.7826	27.6152	27.627	27.8539
XCCB100_2907	Putative secreted protein	B0RW50	1	16			28.5556	28.6198	28.2755	28.1992	28.3202	28.4344	28.2415	28.0583	28.4176	28.2717	28.2263	28.1688	28.2628	28.2615	27.8348	27.6998	28.101	28.1284	27.9922	28.1538	28.3619	28.2906	27.9552	27.9924
XCCB100_3673	Putative secreted protein	B0RVE7	1	16		0004190;0016021					30.3021	30.6352	31.0042	31.0133	29.4284	28.6692	29.4125	29.9682	28.8866	27.4618	28.6927	29.2645
XCCB100_3735	Electron transfer flavoprotein beta subunit	B0RVL1	1	16		0009055	31.0263	30.9646	31.0817	30.9898	30.8649	30.8521	30.6582	30.6351	30.8052	30.9131	30.5667	30.6936	30.6879	30.618	30.6809	30.5001	30.4976	30.5594	30.1193	30.8632	30.8032	30.5902	30.5241	30.6128
XCCB100_3924	Putative CDP-glycerol glycerophosphotransferase	B0RWQ2	1	16	2.7.8.12	0047355;0016020	26.8483	27.1423	27.0997		27.2515	27.1358	27.0262	27.2369	27.0321	27.3901	27.0945	27.0351	27.5795	27.6978	27.1125	26.934	27.481	27.6609	27.1596	27.0688	27.8412	27.8856	27.2886	27.3765
XCCB100_3977	DUF1338 domain-containing protein	B0RWV5	1	16			27.2171	27.4097	26.6002	27.1888	27.6677	27.8147	27.7586	27.5829	27.4753	27.9028	27.374	27.2699	27.4539	27.5728	27.3568	27.2889	27.3238	27.3738	27.1332	27.323	26.2315	27.2037	26.7941	26.8604
xylB3	Exported xylan 1,4-beta-xylosidase / alpha-N-arabinofuranosidase	B0RLC8	1	16	3.2.1.37;3.2.1.55	0005975;0009044;0046556	25.7227	26.0054	25.285		26.338	26.3619	25.9813	26.0289	26.479	26.3257	26.3578		26.1761	25.9767	26.0407	25.967	26.799	26.3413	26.0321	26.5371	26.8219	26.3019	26.4906	26.4331
ach	Acetyl-CoA hydrolase	B0RN66	1	17	3.1.2.1	0003986;0008775;0006084;0006083;0019679	26.5001	26.4009	26.4513	26.4357	25.969	26.0266	26.1122		26.5131	26.3078	26.2906	26.1115	26.4837	26.2939	26.1907	26.4363	26.9001	26.3176	26.5252	26.2124	26.4466	26.7239	26.4736
argD	Acetylornithine aminotransferase	B0RP62	1	17	2.6.1.11	0006526;0030170;0003992;0005737	30.3926	30.5164	30.4943	30.3901	30.4239	30.2348	30.1854	30.2884	30.1819	30.0794	30.2308	30.2624	30.129	30.1355	30.1498	30.2133	30.0812	30.1047	30.294	30.0117	30.4065	30.1519	30.4024	30.1999
engXCB	Endoglucanase	B0RRQ2	1	17	3.2.1.4	0030245;0008810	27.9229	27.6475	27.0948		28.3411	27.7793	27.5786	27.5077	27.7996	28.1813	27.4748	27.4518	27.71	27.9953	27.3787	27.7939	27.9838	27.9826	27.8564	28.5952	28.4293	27.9109	27.5919	27.3519
fadA1	Acetyl-CoA C-acyltransferase	B0RLV9	1	17	2.3.1.16	0003988	29.7418	29.7276	29.4368	29.4976	29.6616	29.7578	29.4188	29.6721	29.8229	29.8543	29.7471	29.468	29.9124	29.9562	29.7229	29.643	29.9917	30.0933	29.7448	29.8932	30.0695	30.1102	29.9224	29.8275
nadE	Glutamine-dependent NAD(+) synthetase	B0RPR3	1	17	6.3.5.1	0009435;0008795;0005524;0005737;0003952;0004359	28.2233	28.5786	28.4313	28.6387	28.508	28.5654	28.7043	28.79	28.7634	28.6491	29.0196	29.2027	28.66	28.5541	28.7687	28.947	28.6982	28.6219	28.8439	28.9388	28.6317	28.4594	28.8997	29.0781
namA	NADPH dehydrogenase	B0RM76	1	17	1.6.99.1	0018548;0003959;0050661;0010181	30.0045	29.7943	30.28	30.2245	29.1984	29.4245	29.6458	29.44	29.3528	29.3376	29.7385	29.747	29.5281	29.7018	29.6685	29.4457	29.7381	29.7733	29.9542	29.4445	29.7325	29.827	29.9611	29.8969
[truncated: 787 more rows]
