# Supplementary material for: Comprehensive Proteome Profiling of a Xanthomonas campestris pv. Campestris B100 Culture Grown in Minimal Medium with a Specific Focus on Nutrient Consumption and Xanthan Biosynthesis
Source: Proteomes. 2024 Apr 3;12(2):12. doi: 10.3390/proteomes12020012 (PMC11036225; doi:10.3390/proteomes12020012)
Supplement: Supplementary file 1 [file proteomes-12-00012-s001.zip › Table S2_T-test_Points_in_time.xlsx]

## Sheet: 12h-24h
Name	Description	Fold change	25% trimmed mean	Median	p-Value	Adjusted p-value
XCCB100_2858	Membrane fusion protein MexE	-4.3046	-4.3046	-4.49913	0.000735696	0.766595
fpvA1	TonB-dependent outer membrane ferripyoverdine receptor	-3.60939	-3.60939	-3.39536	0.000434639	0.467237
gcvP	Glycine dehydrogenase (decarboxylating)	-3.07161	-3.07161	-3.12348	8.40004e-06	0.0104328
dctA	C4-dicarboxylate transport protein	-2.90147	-2.90147	-2.96894	0.0014672	0.997494
oprN4	Outer membrane efflux protein	-2.84694	-2.84694	-2.69536	0.000199909	0.224098
mexF	Efflux pump membrane transporter	-2.74521	-2.74521	-2.78066	8.9553e-06	0.0111046
fruB	EIII-Fru	-2.49161	-2.49161	-2.54194	6.12156e-07	0.000776214
XCCB100_2983	Putative oxidoreductase	-2.3529	-2.3529	-2.26226	1.80476e-05	0.0221624
XCCB100_2027	Putative RNA-binding protein	-2.33872	-2.33872	-2.37012	0.00163725	0.997494
XCCB100_2856	Short-chain oxidoreductase	-2.06456	-2.06456	-2.10253	6.321e-05	0.0743349
rpfN	Porin	-2.05223	-2.05223	-2.02367	1.23563e-06	0.00156554
hutU	Urocanate hydratase	-2.00704	-2.00704	-1.90931	0.001645	0.997494
sufB	ABC transporter-associated protein involved in Fe-S cluster assembly	-1.83606	-1.83606	-1.7445	0.00345135	0.997494
fruK	Phosphofructokinase	-1.83599	-1.83599	-1.49174	0.0169699	0.997494
fruA	PTS fructose porter	-1.77325	-1.77325	-1.71868	0.00246274	0.997494
fhuA2	TonB-dependent outer membrane catecholate siderophore receptor	-1.75816	-1.75816	-1.62417	0.00138146	0.997494
fadE4	Acyl-CoA dehydrogenase	-1.73853	-1.73853	-1.67882	2.92869e-06	0.00369307
XCCB100_2946	Putative secreted protein	-1.72789	-1.72789	-1.70519	0.000379679	0.411192
mutS	DNA mismatch repair protein MutS	-1.62008	-1.62008	-1.4413	0.000292288	0.322686
fliC	Flagellin	-1.52899	-1.52899	-1.67064	0.0460653	0.997494
XCCB100_2341	Conserved exported protein	-1.5196	-1.5196	-1.45376	0.0014713	0.997494
XCCB100_2843	Putative exported protein	-1.49673	-1.49673	-1.59614	0.000246454	0.273317
atpE	ATP synthase subunit c	-1.43946	-1.43946	-1.32336	0.021243	0.997494
ychF	Ribosome-binding ATPase YchF	-1.4351	-1.4351	-1.30299	0.000686203	0.718454
argF	N-acetylornithine carbamoyltransferase	-1.39916	-1.39916	-1.395	5.67333e-06	0.00708032
argB	Acetylglutamate kinase	-1.39121	-1.39121	-1.29397	0.0341923	0.997494
cyoA	Cytochrome bo(3) ubiquinol oxidase subunit 2	-1.37986	-1.37986	-1.46649	0.000859249	0.881589
XCCB100_1152	TonB-dependent outer membrane receptor	-1.37861	-1.37861	-1.40443	5.15057e-05	0.0609828
mmsA	Aldehyde dehydrogenase	-1.34181	-1.34181	-1.33419	5.44862e-05	0.0643644
mtdH	Mannitol dehydrogenase	-1.34032	-1.34032	-1.30948	3.1464e-05	0.0378826
bipA	50S ribosomal subunit assembly factor BipA	-1.33347	-1.33347	-1.3359	2.54186e-07	0.000323833
XCCB100_3508	Hydrolase	-1.3239	-1.3239	-1.36967	5.12202e-05	0.060696
XCCB100_4021	Bifunctional protein PutA	-1.31897	-1.31897	-1.33239	4.01546e-06	0.00504342
rdgC	Recombination-associated protein RdgC	-1.26587	-1.26587	-1.25403	1.92721e-05	0.0235891
sufS	Cysteine desulfurase	-1.24285	-1.24285	-1.21218	0.000698412	0.729142
glpK	Glycerol kinase	-1.238	-1.238	-1.16142	0.00168132	0.997494
acpP	Acyl carrier protein	-1.1951	-1.1951	-1.13543	0.000148395	0.168613
XCCB100_4072	3-phosphate/5-hydroxy nucleic acid ligase	-1.15758	-1.15758	-1.14213	0.00223612	0.997494
XCCB100_2884	Ferredoxin--NADP reductase	-1.1477	-1.1477	-1.16416	0.000990538	0.997494
XCCB100_3841	Uncharacterized protein	-1.1384	-1.1384	-0.994756	0.0189778	0.997494
ivd	Isovaleryl-CoA dehydrogenase	-1.12375	-1.12375	-1.19931	7.11562e-05	0.0834662
rpmE	50S ribosomal protein L31 type B	-1.1133	-1.1133	-1.16114	0.00187503	0.997494
argG	Argininosuccinate synthase	-1.10879	-1.10879	-1.10773	4.8757e-07	0.000619214
cyoB	Cytochrome bo(3) ubiquinol oxidase subunit 1	-1.10478	-1.10478	-1.12854	0.0231477	0.997494
hisS	Histidine--tRNA ligase	-1.10307	-1.10307	-1.01451	0.000792868	0.819032
XCCB100_2957	TonB-dependent outer membrane receptor	-1.10272	-1.10272	-1.08372	0.000214258	0.239112
rplM	50S ribosomal protein L13	-1.04254	-1.04254	-0.999194	0.000143194	0.163385
rplD	50S ribosomal protein L4	-1.04247	-1.04247	-1.02906	0.000104231	0.120595
prfC	Peptide chain release factor 3	-1.03184	-1.03184	-1.03668	9.76963e-05	0.113523
icd1	Isocitrate dehydrogenase (NAD(+))	-1.0296	-1.0296	-0.991625	0.00076467	0.792963
XCCB100_3854	Flavodoxin, probable	-1.00178	-1.00178	-1.13611	0.00740132	0.997494
rplC	50S ribosomal protein L3	-0.976532	-0.976532	-1.138	0.00456925	0.997494
XCCB100_1579	Peptidyl-prolyl cis-trans isomerase	-0.970347	-0.970347	-0.946926	8.95835e-05	0.104365
XCCB100_2861	Transcriptional regulator, LysR family	-0.970149	-0.970149	-0.977676	1.11881e-05	0.0138285
XCCB100_3239	Uncharacterized protein	-0.970112	-0.970112	-0.870536	0.00541323	0.997494
cspB	Cold shock protein	-0.965832	-0.965832	-1.09135	0.0234279	0.997494
secY	Protein translocase subunit SecY	-0.963659	-0.963659	-0.991827	0.00040968	0.442044
XCCB100_3018	Probable S-methyl-5-thioinosine phosphorylase	-0.957773	-0.957773	-0.950882	5.67968e-05	0.0670202
deaD	ATP-dependent RNA helicase DeaD	-0.955245	-0.955245	-0.959247	1.87666e-05	0.0230078
lepA	Elongation factor 4	-0.954591	-0.954591	-1.00709	0.00355158	0.997494
rplU	50S ribosomal protein L21	-0.953402	-0.953402	-0.880101	0.00648939	0.997494
czcD	Cobalt-zinc-cadmium efflux permease	-0.937129	-0.937129	-1.03092	0.0240201	0.997494
XCCB100_1982	Putative peptidylarginine deiminase	-0.934542	-0.934542	-0.934156	0.01115	0.997494
nixA	N-acetylglucosamine-induced TonB-dependent outer membrane receptor	-0.92718	-0.92718	-0.702927	0.0155133	0.997494
parE	DNA topoisomerase 4 subunit B	-0.919903	-0.919903	-0.884995	0.000951182	0.970206
hslU	ATP-dependent protease ATPase subunit HslU	-0.916955	-0.916955	-0.878211	1.95997e-05	0.0239704
parC	DNA topoisomerase 4 subunit A	-0.914666	-0.914666	-0.902805	0.00221227	0.997494
argS	Arginine--tRNA ligase	-0.910259	-0.910259	-0.911937	4.8788e-05	0.0579113
gcvT	Aminomethyltransferase	-0.906105	-0.906105	-0.894421	0.00317035	0.997494
oprO	Phosphate-selective outer membrane porin O	-0.89355	-0.89355	-0.956289	2.32939e-05	0.0283487
prpB	2-methylisocitrate lyase	-0.890749	-0.890749	-0.984507	0.000908319	0.92921
ribB	3,4-dihydroxy-2-butanone 4-phosphate synthase	-0.885561	-0.885561	-0.849476	0.00708793	0.997494
rplN	50S ribosomal protein L14	-0.881007	-0.881007	-0.908029	7.60022e-05	0.0890745
trpE	Anthranilate synthase component 1	-0.875143	-0.875143	-0.849094	0.000185248	0.208774
leuS	Leucine--tRNA ligase	-0.873701	-0.873701	-0.903858	0.000568609	0.603863
sod3	Superoxide dismutase	-0.871773	-0.871773	-0.999228	0.0210015	0.997494
XCCB100_0515	Uncharacterized protein	-0.868553	-0.868553	-0.844706	0.00598749	0.997494
fusA	Elongation factor G	-0.867258	-0.867258	-0.856937	0.000120988	0.139137
argH	Argininosuccinate lyase	-0.86515	-0.86515	-0.879379	1.85011e-05	0.0227008
purD	Phosphoribosylamine--glycine ligase	-0.860757	-0.860757	-0.835063	0.000333659	0.366024
atpB	ATP synthase subunit a	-0.85845	-0.85845	-0.885402	0.0271539	0.997494
ech3	Enoyl-CoA hydratase/isomerase family protein	-0.855717	-0.855717	-0.810611	0.000101415	0.11754
engXCA	Endoglucanase	-0.85137	-0.85137	-0.948015	0.00992104	0.997494
ahpF	Alkyl hydroperoxide reductase subunit F	-0.840354	-0.840354	-0.839786	2.92218e-06	0.00368779
gcd1	Quinoprotein glucose dehydrogenase	-0.827696	-0.827696	-0.857265	0.000123882	0.14234
XCCB100_3810	Putative secreted protein	-0.815112	-0.815112	-0.810733	0.0019977	0.997494
gltA	Citrate synthase	-0.814873	-0.814873	-0.837791	3.51941e-05	0.0423033
XCCB100_0226	Putative exported protein	-0.801629	-0.801629	-0.787033	0.000608441	0.644948
XCCB100_0833	Aminotransferase	-0.795826	-0.795826	-0.784335	0.00859898	0.997494
yidC	Membrane protein insertase YidC	-0.795787	-0.795787	-0.779467	0.000436314	0.468601
pheT	Phenylalanine--tRNA ligase beta subunit	-0.795617	-0.795617	-0.794485	2.75561e-05	0.0332877
tyrB	Aminotransferase	-0.792889	-0.792889	-0.83425	0.00147633	0.997494
panB	3-methyl-2-oxobutanoate hydroxymethyltransferase	-0.785939	-0.785939	-0.755809	0.00761287	0.997494
rplK	50S ribosomal protein L11	-0.780493	-0.780493	-0.771032	1.9161e-05	0.0234722
mscS2	Small-conductance mechanosensitive channel	-0.778296	-0.778296	-0.746675	0.00876661	0.997494
clpB	Chaperone protein ClpB	-0.771852	-0.771852	-0.765781	4.14899e-05	0.0496634
rplY	50S ribosomal protein L25	-0.770072	-0.770072	-0.700428	0.00719928	0.997494
XCCB100_4178	Ribonucleoside-diphosphate reductase	-0.767479	-0.767479	-0.801552	0.00300074	0.997494
trxB	Thioredoxin reductase	-0.756448	-0.756448	-0.739065	0.000216616	0.241311
panC	Pantothenate synthetase	-0.753617	-0.753617	-0.768965	0.0448692	0.997494
XCCB100_0633	Putative glyoxalase / bleomycin resistance protein / dioxygenase	-0.75278	-0.75278	-0.745869	0.0127067	0.997494
infA	Translation initiation factor IF-1	-0.747036	-0.747036	-0.577058	0.0172655	0.997494
htpG	Chaperone protein HtpG	-0.745973	-0.745973	-0.779152	4.10645e-06	0.00515359
XCCB100_1153	ATP-binding component of a metal import ABC transporter	-0.745881	-0.745881	-0.717917	9.94176e-05	0.115424
XCCB100_1986	30S ribosomal protein S1	-0.743846	-0.743846	-0.711721	4.19983e-06	0.00526659
glmS2	Glutamine--fructose-6-phosphate aminotransferase [isomerizing]	-0.740929	-0.740929	-0.809633	0.000662346	0.696125
rpoD	RNA polymerase sigma factor RpoD	-0.735708	-0.735708	-0.76009	0.0021606	0.997494
XCCB100_1665	AMP nucleosidase	-0.728426	-0.728426	-0.709922	1.59264e-05	0.0196213
dnaJ	Chaperone protein DnaJ	-0.726071	-0.726071	-0.782701	0.000397136	0.428907
pheS	Phenylalanine--tRNA ligase alpha subunit	-0.718437	-0.718437	-0.696808	0.00153743	0.997494
zapE	Cell division protein ZapE	-0.713899	-0.713899	-0.662138	0.00725105	0.997494
XCCB100_1127	TonB-dependent outer membrane receptor	-0.707357	-0.707357	-0.742023	3.06254e-05	0.0369036
hpt	Hypoxanthine-guanine phosphoribosyltransferase	-0.705696	-0.705696	-0.725306	0.00209581	0.997494
XCCB100_4168	ABC transporter ATP-binding protein	-0.704267	-0.704267	-0.660323	0.00298406	0.997494
XCCB100_3032	Signal peptidase I	-0.701936	-0.701936	-0.719753	0.000344731	0.377825
XCCB100_3427	Peptidyl-prolyl cis-trans isomerase	-0.698438	-0.698438	-0.680346	0.000779003	0.806268
XCCB100_4219	DNA helicase	-0.696741	-0.696741	-0.619183	0.00443586	0.997494
XCCB100_1503	TonB-dependent outer membrane receptor	-0.695889	-0.695889	-0.79837	0.0356024	0.997494
sucC	Succinate--CoA ligase [ADP-forming] subunit beta	-0.692262	-0.692262	-0.687181	0.000847562	0.871294
XCCB100_0275	Putative exported protein	-0.68998	-0.68998	-0.67176	0.00659106	0.997494
XCCB100_4107	Putative peptidase	-0.688929	-0.688929	-0.776647	0.0249921	0.997494
purU	Formyltetrahydrofolate deformylase	-0.686731	-0.686731	-0.748911	0.0189568	0.997494
dnaK	Chaperone protein DnaK	-0.684082	-0.684082	-0.7187	1.43376e-06	0.00181514
dacC	Serine-type D-Ala-D-Ala carboxypeptidase	-0.682965	-0.682965	-0.76873	0.0045968	0.997494
fumB	Fumarate hydratase class I	-0.681364	-0.681364	-0.686796	2.53381e-05	0.0307351
ech1	Enoyl-CoA hydratase/isomerase family protein	-0.681311	-0.681311	-0.661263	0.00131243	0.997494
dcd	dCTP deaminase	-0.679799	-0.679799	-0.623724	0.000378563	0.410362
glnS	Glutamine--tRNA ligase	-0.676955	-0.676955	-0.636817	0.00494892	0.997494
rho	Transcription termination factor Rho	-0.669207	-0.669207	-0.630883	0.00193835	0.997494
rplE	50S ribosomal protein L5	-0.66847	-0.66847	-0.64072	0.0012966	0.997494
XCCB100_0200	TPR	-0.66828	-0.66828	-0.65689	0.00103688	0.997494
trmB	tRNA (guanine-N(7)-)-methyltransferase	-0.666228	-0.666228	-0.505436	0.0493427	0.997494
uvrA	UvrABC system protein A	-0.653649	-0.653649	-0.630227	0.000103571	0.119935
prmB	50S ribosomal protein L3 glutamine methyltransferase	-0.65117	-0.65117	-0.627164	5.36716e-06	0.00670896
dnaA	Chromosomal replication initiator protein DnaA	-0.650946	-0.650946	-0.589495	0.0149069	0.997494
proS	Proline--tRNA ligase	-0.650123	-0.650123	-0.737841	0.00167247	0.997494
maeB	Malate dehydrogenase (Oxaloacetate-decarboxylating) (NADP(+))	-0.649006	-0.649006	-0.61572	0.000414478	0.446393
namA	NADPH dehydrogenase	-0.648635	-0.648635	-0.682245	0.00444942	0.997494
aceE	Pyruvate dehydrogenase E1 component	-0.648441	-0.648441	-0.62077	2.29838e-05	0.0279943
aroA	3-phosphoshikimate 1-carboxyvinyltransferase	-0.646198	-0.646198	-0.687813	4.70547e-05	0.055901
atpG	ATP synthase gamma chain	-0.640002	-0.640002	-0.643659	0.000221738	0.246573
XCCB100_3217	Cell division inhibitor MinD	-0.639084	-0.639084	-0.656103	0.000190276	0.213871
ffh	Signal recognition particle protein	-0.636516	-0.636516	-0.665391	0.000249192	0.276104
XCCB100_4048	Putative oxidoreductase	-0.63005	-0.63005	-0.62184	1.74428e-05	0.0214372
XCCB100_1529	Putative secreted protein	-0.629075	-0.629075	-0.618679	7.12733e-06	0.00888065
rplT	50S ribosomal protein L20	-0.628567	-0.628567	-0.518626	0.0287871	0.997494
XCCB100_1384	Putative secreted protein	-0.622718	-0.622718	-0.631032	0.00724066	0.997494
pepA	Probable cytosol aminopeptidase	-0.620304	-0.620304	-0.628235	3.34762e-06	0.00421465
mreB	Cell shape-determining protein MreB	-0.61893	-0.61893	-0.633927	0.000648715	0.682448
suhB	Inositol-1-monophosphatase	-0.610385	-0.610385	-0.625837	0.00138481	0.997494
XCCB100_4427	Putative ABC-type ATPase	-0.605778	-0.605778	-0.574782	0.023143	0.997494
dcp2	Peptidyl-dipeptidase	-0.598403	-0.598403	-0.57979	0.000244865	0.2718
XCCB100_2474	Putative aldehyde dehydrogenase	-0.597506	-0.597506	-0.590302	2.28857e-05	0.0278976
XCCB100_0694	Exported protease/peptidase	-0.590989	-0.590989	-0.543482	0.00187573	0.997494
dapD	2,3,4,5-tetrahydropyridine-2,6-dicarboxylate N-succinyltransferase	-0.586135	-0.586135	-0.610116	0.000686053	0.718454
XCCB100_2000	Methyl-accepting chemotaxis protein, probable	-0.584236	-0.584236	-0.585405	0.000297812	0.328487
sufC	ABC transporter-like ATPase involved in Fe-S cluster assembly	-0.582464	-0.582464	-0.548867	0.00182724	0.997494
bamD	Outer membrane protein assembly factor BamD	-0.578521	-0.578521	-0.527282	0.00150423	0.997494
ampB	Aminopeptidase N	-0.577777	-0.577777	-0.5817	0.000144871	0.165153
fmt	Methionyl-tRNA formyltransferase	-0.57474	-0.57474	-0.534314	0.000482546	0.515359
obg	GTPase Obg	-0.574604	-0.574604	-0.605064	0.0236843	0.997494
rplA	50S ribosomal protein L1	-0.573166	-0.573166	-0.600462	0.000504333	0.537619
XCCB100_3344	23S rRNA accumulation protein YceD	-0.572321	-0.572321	-0.569716	0.0184212	0.997494
ppsA	Phosphoenolpyruvate synthase	-0.57211	-0.57211	-0.580416	1.01691e-05	0.0125995
purA	Adenylosuccinate synthetase	-0.566028	-0.566028	-0.575876	0.000146628	0.167009
XCCB100_1268	Ribosomal RNA small subunit methyltransferase E	-0.564992	-0.564992	-0.544102	0.0110666	0.997494
queC	7-cyano-7-deazaguanine synthase	-0.56343	-0.56343	-0.567984	0.0045625	0.997494
lysC	Aspartate kinase	-0.563065	-0.563065	-0.556444	0.00160386	0.997494
aceF	Acetyltransferase component of pyruvate dehydrogenase complex	-0.562578	-0.562578	-0.574398	0.00195218	0.997494
ettA	Energy-dependent translational throttle protein EttA	-0.562103	-0.562103	-0.565649	4.40215e-05	0.0526056
fabH1	3-oxoacyl-[acyl-carrier protein] synthase III	-0.558681	-0.558681	-0.562289	0.00197883	0.997494
clpX	ATP-dependent Clp protease ATP-binding subunit ClpX	-0.558302	-0.558302	-0.544488	0.000215693	0.240497
carB	Carbamoyl-phosphate synthase large chain	-0.557062	-0.557062	-0.60028	0.00014746	0.16781
ndk	Nucleoside diphosphate kinase	-0.5521	-0.5521	-0.606443	0.0012025	0.997494
XCCB100_0829	Uncharacterized protein	-0.550803	-0.550803	-0.50461	0.000617929	0.652757
kbl	2-amino-3-ketobutyrate coenzyme A ligase	-0.550325	-0.550325	-0.553108	0.00135446	0.997494
rbsK	Ribokinase	-0.550316	-0.550316	-0.522134	0.00123873	0.997494
prs	Ribose-phosphate pyrophosphokinase	-0.547531	-0.547531	-0.498252	0.00352877	0.997494
murL	UDP-N-acetyl-alpha-D-muramoyl-L-alanyl-L-glutamate epimerase	-0.546545	-0.546545	-0.498713	0.0177088	0.997494
rne	Ribonuclease E	-0.544352	-0.544352	-0.517307	0.000374857	0.406799
XCCB100_3855	Putative oxidoreductase	-0.542961	-0.542961	-0.538415	0.00678994	0.997494
XCCB100_4145	Delta-aminolevulinic acid dehydratase	-0.54265	-0.54265	-0.535667	0.00475055	0.997494
XCCB100_4269	Short chain dehydrogenase	-0.538082	-0.538082	-0.551825	0.00247077	0.997494
XCCB100_1289	HSP33 family chaperone	-0.538039	-0.538039	-0.523806	8.29351e-05	0.0968681
rpsE	30S ribosomal protein S5	-0.532594	-0.532594	-0.542189	0.00364079	0.997494
bamA	Outer membrane protein assembly factor BamA	-0.530777	-0.530777	-0.527008	0.00145131	0.997494
acnB	Aconitate hydratase B	-0.530508	-0.530508	-0.554611	0.000271204	0.299951
grpE	Protein GrpE	-0.529358	-0.529358	-0.538368	0.005032	0.997494
XCCB100_2271	DNA translocase FtsK	-0.528589	-0.528589	-0.553481	0.0224458	0.997494
map	Methionine aminopeptidase	-0.528448	-0.528448	-0.571373	0.0243462	0.997494
trmJ	tRNA (cytidine/uridine-2-O-)-methyltransferase TrmJ	-0.528125	-0.528125	-0.514205	0.00568959	0.997494
XCCB100_0560	TonB-dependent outer membrane receptor	-0.526095	-0.526095	-0.558106	0.00603591	0.997494
tolQ	Tol-Pal system protein TolQ	-0.522794	-0.522794	-0.421606	0.0359488	0.997494
pnp	Polyribonucleotide nucleotidyltransferase	-0.518574	-0.518574	-0.479507	0.00518317	0.997494
XCCB100_3008	Putative sensor protein	-0.513147	-0.513147	-0.457109	0.0201295	0.997494
argC	N-acetyl-gamma-glutamyl-phosphate reductase	-0.512869	-0.512869	-0.509618	0.00998162	0.997494
rpoC	DNA-directed RNA polymerase subunit beta	-0.507874	-0.507874	-0.531164	0.000183715	0.207231
pyrG	CTP synthase	-0.503466	-0.503466	-0.510545	0.000155977	0.177033
XCCB100_4209	Aminopeptidase, probable	-0.503213	-0.503213	-0.404838	0.0410744	0.997494
queA	S-adenosylmethionine:tRNA ribosyltransferase-isomerase	-0.501005	-0.501005	-0.499183	0.00276269	0.997494
aspS	Aspartate--tRNA ligase	-0.498189	-0.498189	-0.497742	0.00014189	0.16218
murA	UDP-N-acetylglucosamine 1-carboxyvinyltransferase	-0.497945	-0.497945	-0.499868	0.000303385	0.334027
nuoD	NADH-quinone oxidoreductase subunit D	-0.497403	-0.497403	-0.544785	0.00389647	0.997494
kduI	4-deoxy-L-threo-5-hexosulose-uronate ketol-isomerase	-0.49735	-0.49735	-0.475975	0.00617319	0.997494
tig	Trigger factor	-0.495386	-0.495386	-0.492586	3.57261e-05	0.0429071
bamB	Outer membrane protein assembly factor BamB	-0.49537	-0.49537	-0.532202	0.00612915	0.997494
hemL	Glutamate-1-semialdehyde 2,1-aminomutase	-0.493752	-0.493752	-0.430022	0.00629836	0.997494
rpsI	30S ribosomal protein S9	-0.491919	-0.491919	-0.520186	0.00114963	0.997494
ileS	Isoleucine--tRNA ligase	-0.489592	-0.489592	-0.475745	0.000926706	0.946167
lysS	Lysine--tRNA ligase	-0.488827	-0.488827	-0.524224	0.000775257	0.803166
atpA	ATP synthase subunit alpha	-0.484737	-0.484737	-0.524179	0.000758972	0.79009
ahpC	Alkyl hydroperoxide reductase C	-0.48432	-0.48432	-0.437405	0.00480591	0.997494
XCCB100_1030	Autotransporter carboxylic ester hydrolase	-0.483504	-0.483504	-0.472646	0.000647791	0.682124
rlmD	23S rRNA (uracil(1939)-C(5))-methyltransferase RlmD	-0.477551	-0.477551	-0.37772	0.0118033	0.997494
metG	Methionine--tRNA ligase	-0.476285	-0.476285	-0.47305	0.0120422	0.997494
icd2	Isocitrate dehydrogenase [NADP]	-0.47274	-0.47274	-0.46084	0.00030506	0.335566
XCCB100_2788	Cytokinin riboside 5-monophosphate phosphoribohydrolase	-0.464256	-0.464256	-0.439434	0.0466493	0.997494
XCCB100_1590	Iron-sulfur cluster carrier protein	-0.460501	-0.460501	-0.417545	0.00356905	0.997494
guaA	GMP synthase [glutamine-hydrolyzing]	-0.460475	-0.460475	-0.439666	0.00703011	0.997494
waaN	Lipid A acyltransferase	-0.459921	-0.459921	-0.444801	0.012373	0.997494
thrS	Threonine--tRNA ligase	-0.459433	-0.459433	-0.46093	0.0053752	0.997494
sucA	Oxoglutarate dehydrogenase (succinyl-transferring)	-0.458381	-0.458381	-0.486343	0.0029007	0.997494
nuoJ	NADH-quinone oxidoreductase subunit J	-0.45825	-0.45825	-0.430513	0.00756596	0.997494
XCCB100_4377	Putative ATP-binding protein	-0.458161	-0.458161	-0.458412	0.00436829	0.997494
xanB	Xanthan biosynthesis protein XanB	-0.458147	-0.458147	-0.482563	2.80713e-05	0.033882
rlmL	Ribosomal RNA large subunit methyltransferase K/L	-0.457613	-0.457613	-0.38324	0.0102142	0.997494
gshB	Glutathione synthetase	-0.45741	-0.45741	-0.456042	0.000175821	0.198678
XCCB100_1605	Lytic mureine transglycosylase, probable	-0.457163	-0.457163	-0.508777	0.0115634	0.997494
carA	Carbamoyl-phosphate synthase small chain	-0.456651	-0.456651	-0.42495	0.00335406	0.997494
XCCB100_4033	Chromosome partitioning protein	-0.453664	-0.453664	-0.470901	0.0124168	0.997494
XCCB100_2519	Putative secreted protein	-0.452805	-0.452805	-0.44387	0.00213538	0.997494
ilvE	Branched-chain-amino-acid aminotransferase	-0.450382	-0.450382	-0.371745	0.037124	0.997494
XCCB100_0282	Conserved enzyme	-0.448852	-0.448852	-0.404426	0.000618532	0.652757
XCCB100_1664	TonB-dependent outer membrane receptor	-0.448022	-0.448022	-0.413019	0.000614242	0.649868
rpoA	DNA-directed RNA polymerase subunit alpha	-0.446422	-0.446422	-0.437828	9.50178e-05	0.110506
nusG	Transcription termination/antitermination protein NusG	-0.443261	-0.443261	-0.517724	0.0186448	0.997494
ispG	4-hydroxy-3-methylbut-2-en-1-yl diphosphate synthase (flavodoxin)	-0.442683	-0.442683	-0.413814	0.00988187	0.997494
kduD	2-deoxy-D-gluconate 3-dehydrogenase	-0.440296	-0.440296	-0.463264	0.003762	0.997494
XCCB100_1624	Putative 2OG-Fe(II) oxygenase superfamily protein	-0.439929	-0.439929	-0.438515	0.0285518	0.997494
rpoB	DNA-directed RNA polymerase subunit beta	-0.438268	-0.438268	-0.440653	5.44001e-05	0.0643553
XCCB100_1656	Quinolinate phosphoribosyltransferase [decarboxylating]	-0.437449	-0.437449	-0.447359	0.0177183	0.997494
sucD	Succinate--CoA ligase [ADP-forming] subunit alpha	-0.436063	-0.436063	-0.398321	0.0176355	0.997494
rplP	50S ribosomal protein L16	-0.430744	-0.430744	-0.410218	0.000100959	0.117112
secA	Protein translocase subunit SecA	-0.428298	-0.428298	-0.404683	0.00246992	0.997494
rplS	50S ribosomal protein L19	-0.428062	-0.428062	-0.389664	0.0224436	0.997494
gyrB	DNA gyrase subunit B	-0.427955	-0.427955	-0.432469	0.00259768	0.997494
metB	Cystathionine gamma-synthase	-0.425887	-0.425887	-0.421614	0.0206378	0.997494
atpD	ATP synthase subunit beta	-0.42566	-0.42566	-0.417528	4.81731e-07	0.000612279
hsdM	Site-specific DNA-methyltransferase (adenine-specific)	-0.423095	-0.423095	-0.394335	0.0400473	0.997494
groL	60 kDa chaperonin	-0.42282	-0.42282	-0.420179	0.0148684	0.997494
hflX	GTPase HflX	-0.420905	-0.420905	-0.433919	0.0119844	0.997494
ribH	6,7-dimethyl-8-ribityllumazine synthase	-0.419931	-0.419931	-0.362146	0.0188964	0.997494
XCCB100_1391	Acetyltransferase (GNAT) family protein	-0.41993	-0.41993	-0.458129	0.00623151	0.997494
XCCB100_1378	M20	-0.415013	-0.415013	-0.441041	0.000842141	0.866563
gyrA	DNA gyrase subunit A	-0.412913	-0.412913	-0.378788	0.042951	0.997494
alaS	Alanine--tRNA ligase	-0.411314	-0.411314	-0.427438	0.000580993	0.616433
ach	Acetyl-CoA hydrolase	-0.411119	-0.411119	-0.416935	0.00311425	0.997494
rplV	50S ribosomal protein L22	-0.410351	-0.410351	-0.491527	0.0414518	0.997494
pyrE	Orotate phosphoribosyltransferase	-0.410184	-0.410184	-0.411522	0.0342225	0.997494
metN	Methionine import ATP-binding protein MetN	-0.409981	-0.409981	-0.391579	0.0096373	0.997494
atpH	ATP synthase subunit delta	-0.409164	-0.409164	-0.425941	0.000840621	0.865839
metC	Cystathionine beta-lyase	-0.408346	-0.408346	-0.415747	0.000161216	0.182658
speE	Polyamine aminopropyltransferase	-0.4011	-0.4011	-0.396334	0.00270893	0.997494
accC	Biotin carboxylase	-0.397711	-0.397711	-0.421727	0.00532244	0.997494
XCCB100_2569	Putative pit accessory protein	-0.39767	-0.39767	-0.370595	0.0003651	0.397228
mdh	Malate dehydrogenase	-0.396129	-0.396129	-0.37982	9.38452e-05	0.109236
dapF	Diaminopimelate epimerase	-0.396068	-0.396068	-0.311574	0.00748706	0.997494
gltX	Glutamate--tRNA ligase	-0.395661	-0.395661	-0.40097	0.00215054	0.997494
XCCB100_1114	TonB-dependent outer membrane receptor	-0.393541	-0.393541	-0.40364	1.62576e-05	0.0200131
XCCB100_4177	Ribonucleoside-diphosphate reductase subunit beta	-0.392457	-0.392457	-0.379644	0.0118913	0.997494
acsA	Acetyl-coenzyme A synthetase	-0.389955	-0.389955	-0.414986	0.00337347	0.997494
lpd2	Dihydrolipoyl dehydrogenase	-0.389431	-0.389431	-0.413279	0.00236831	0.997494
lpd1	Dihydrolipoyl dehydrogenase	-0.386367	-0.386367	-0.38236	0.00037493	0.406799
XCCB100_1804	Efflux pump membrane transporter	-0.385777	-0.385777	-0.36989	0.00426637	0.997494
wxcO	Integral membrane protein	-0.384109	-0.384109	-0.426598	0.0117516	0.997494
rplQ	50S ribosomal protein L17	-0.383039	-0.383039	-0.535385	0.0443933	0.997494
dcp1	Peptidyl-dipeptidase	-0.380602	-0.380602	-0.351828	0.00125663	0.997494
fabF1	3-oxoacyl-[acyl-carrier-protein] synthase 2	-0.379687	-0.379687	-0.363014	0.00280502	0.997494
valS	Valine--tRNA ligase	-0.375203	-0.375203	-0.398159	6.40749e-05	0.0752239
age	N-acylglucosamine 2-epimerase	-0.37515	-0.37515	-0.402056	0.000642791	0.677502
fabD	Malonyl CoA-acyl carrier protein transacylase	-0.373622	-0.373622	-0.346027	0.000618727	0.652757
fadA3	Acetyl-CoA C-acetyltransferase	-0.368688	-0.368688	-0.378844	0.00205397	0.997494
XCCB100_0293	Aldo-keto reductase family oxidoreductase	-0.367601	-0.367601	-0.347654	0.00400369	0.997494
XCCB100_3376	Peptidylprolyl isomerase	-0.367009	-0.367009	-0.351716	0.00105221	0.997494
XCCB100_4347	Putative acid phosphatase	-0.362305	-0.362305	-0.355023	0.000428813	0.461402
folC	Dihydrofolate synthase/folylpolyglutamate synthase	-0.360411	-0.360411	-0.40216	0.0051355	0.997494
XCCB100_1446	Carbon starvation protein A	-0.352812	-0.352812	-0.30932	0.0280798	0.997494
glmM	Phosphoglucosamine mutase	-0.351667	-0.351667	-0.354665	0.00218498	0.997494
XCCB100_3210	Putative membrane protein	-0.347939	-0.347939	-0.3297	0.00101887	0.997494
XCCB100_3003	NADP-specific glutamate dehydrogenase	-0.346406	-0.346406	-0.348392	0.0158807	0.997494
XCCB100_1972	TonB-dependent outer membrane receptor	-0.345426	-0.345426	-0.294659	0.045543	0.997494
accA	Acetyl-coenzyme A carboxylase carboxyl transferase subunit alpha	-0.344851	-0.344851	-0.376659	0.00774121	0.997494
tsf	Elongation factor Ts	-0.344572	-0.344572	-0.358997	0.00600537	0.997494
aroG2	Phospho-2-dehydro-3-deoxyheptonate aldolase	-0.343653	-0.343653	-0.35317	0.0146246	0.997494
engB	Probable GTP-binding protein EngB	-0.339998	-0.339998	-0.394384	0.0297341	0.997494
rplI	50S ribosomal protein L9	-0.338711	-0.338711	-0.354744	0.00248193	0.997494
efp	Elongation factor P	-0.335163	-0.335163	-0.378565	0.0435771	0.997494
garR	2-hydroxy-3-oxopropionate reductase	-0.334435	-0.334435	-0.299031	0.0189322	0.997494
infB	Translation initiation factor IF-2	-0.327971	-0.327971	-0.383558	0.00185525	0.997494
nusA	Transcription termination/antitermination protein NusA	-0.320026	-0.320026	-0.338186	0.0129571	0.997494
era	GTPase Era	-0.319025	-0.319025	-0.300779	0.0139659	0.997494
XCCB100_2266	ATP-dependent Clp protease subunit	-0.313857	-0.313857	-0.378747	0.0242735	0.997494
tyrS	Tyrosine--tRNA ligase	-0.309637	-0.309637	-0.306368	0.0159713	0.997494
mrcA	DD-transpeptidase	-0.308272	-0.308272	-0.28134	8.80414e-05	0.102656
bgl4	Beta-glucosidase	-0.307191	-0.307191	-0.336522	0.0186609	0.997494
XCCB100_3943	Protease 4	-0.307005	-0.307005	-0.307066	0.00109608	0.997494
secD	Protein translocase subunit SecD	-0.305053	-0.305053	-0.394563	0.0372328	0.997494
nuoB	NADH-quinone oxidoreductase subunit B	-0.302965	-0.302965	-0.300139	4.56673e-05	0.0543305
rpsD	30S ribosomal protein S4	-0.302907	-0.302907	-0.351978	0.00734875	0.997494
nuoC	NADH-quinone oxidoreductase subunit C	-0.301152	-0.301152	-0.344947	0.00234825	0.997494
trpB	Tryptophan synthase beta chain	-0.297605	-0.297605	-0.268104	0.00882449	0.997494
XCCB100_2043	Carbohydrate uptake ABC transporter ATP-binding protein	-0.295615	-0.295615	-0.287612	0.00142714	0.997494
pheA	Bifunctional chorismate mutase/prephenate dehydratase	-0.29099	-0.29099	-0.302761	0.0289921	0.997494
gpsA	Glycerol-3-phosphate dehydrogenase [NAD(P)+]	-0.290063	-0.290063	-0.22373	0.0316319	0.997494
rsfS	Ribosomal silencing factor RsfS	-0.289275	-0.289275	-0.302091	0.0159543	0.997494
XCCB100_4003	Uncharacterized protein	-0.287729	-0.287729	-0.315813	0.0164097	0.997494
gshA	Glutamate--cysteine ligase	-0.284274	-0.284274	-0.226589	0.0450316	0.997494
XCCB100_4046	SPOR domain-containing protein	-0.283191	-0.283191	-0.275722	0.00450128	0.997494
nuoG	NADH-quinone oxidoreductase	-0.282178	-0.282178	-0.264938	0.000183324	0.206973
XCCB100_4034	Probable chromosome-partitioning protein ParB	-0.281362	-0.281362	-0.280019	0.00186946	0.997494
XCCB100_3606	Uncharacterized protein	-0.279282	-0.279282	-0.33158	0.016664	0.997494
pepN	Aminopeptidase	-0.279259	-0.279259	-0.237235	0.0418212	0.997494
ubiG	Ubiquinone biosynthesis O-methyltransferase	-0.271366	-0.271366	-0.234075	0.00751968	0.997494
XCCB100_3695	Type II secretion system protein E	-0.270157	-0.270157	-0.270157	0.0244927	0.997494
XCCB100_3735	Electron transfer flavoprotein beta subunit	-0.263027	-0.263027	-0.25289	0.0167093	0.997494
glyQ	Glycine--tRNA ligase alpha subunit	-0.259937	-0.259937	-0.276221	0.00259321	0.997494
XCCB100_1587	Metallopeptidase	-0.25954	-0.25954	-0.212976	0.0140378	0.997494
trpD	Anthranilate phosphoribosyltransferase	-0.249743	-0.249743	-0.2725	0.0150992	0.997494
XCCB100_1585	Metallopeptidase	-0.249228	-0.249228	-0.240763	0.0385159	0.997494
ugd	UDP-glucose 6-dehydrogenase	-0.248066	-0.248066	-0.291351	0.0475925	0.997494
secF	Protein-export membrane protein SecF	-0.246404	-0.246404	-0.25042	0.036114	0.997494
hflD	High frequency lysogenization protein HflD homolog	-0.245162	-0.245162	-0.233502	0.0391647	0.997494
XCCB100_1425	Octaprenyl-diphosphate synthase, probable	-0.243646	-0.243646	-0.226671	0.00959626	0.997494
rplL	50S ribosomal protein L7/L12	-0.242365	-0.242365	-0.265907	0.0470243	0.997494
aroE	Shikimate dehydrogenase (NADP(+))	-0.23775	-0.23775	-0.232617	0.0082789	0.997494
pcnB	Poly(A) polymerase I	-0.236301	-0.236301	-0.209223	0.0155055	0.997494
ubiE1	Ubiquinone/menaquinone biosynthesis C-methyltransferase UbiE	-0.231605	-0.231605	-0.192892	0.00522479	0.997494
mtnA	Methylthioribose-1-phosphate isomerase	-0.219463	-0.219463	-0.231951	0.0239046	0.997494
rpsB	30S ribosomal protein S2	-0.216861	-0.216861	-0.216454	0.00297437	0.997494
zwf1	Glucose-6-phosphate 1-dehydrogenase	-0.216596	-0.216596	-0.21631	0.0155667	0.997494
nuoF	NADH-quinone oxidoreductase subunit F	-0.214219	-0.214219	-0.228498	0.00210099	0.997494
gapA	Glyceraldehyde-3-phosphate dehydrogenase	-0.212055	-0.212055	-0.236448	0.0091987	0.997494
rpsH	30S ribosomal protein S8	-0.211143	-0.211143	-0.235279	0.00703621	0.997494
uptE	Outer membrane protein	-0.205288	-0.205288	-0.238061	0.00206168	0.997494
XCCB100_3240	Putative dipeptidyl peptidase	-0.204348	-0.204348	-0.16916	0.0172076	0.997494
etfA	Electron transfer flavoprotein alpha-subunit	-0.203745	-0.203745	-0.18813	0.0155432	0.997494
fadB2	3-hydroxyacyl-CoA dehydrogenase	-0.196957	-0.196957	-0.189029	0.0391353	0.997494
trx	Thioredoxin	-0.192027	-0.192027	-0.216117	0.00175902	0.997494
cysS	Cysteine--tRNA ligase	-0.185707	-0.185707	-0.210771	0.027618	0.997494
surA	Chaperone SurA	-0.17996	-0.17996	-0.185804	0.0291507	0.997494
guaB	Inosine-5-monophosphate dehydrogenase	-0.176865	-0.176865	-0.158587	0.021329	0.997494
argD	Acetylornithine aminotransferase	-0.165244	-0.165244	-0.181898	0.0416971	0.997494
fbp	Fructose-1,6-bisphosphatase class 1	-0.151391	-0.151391	-0.12749	0.0351496	0.997494
metK	S-adenosylmethionine synthase	-0.145627	-0.145627	-0.162148	0.0293585	0.997494
tkt	Transketolase	-0.124043	-0.124043	-0.156164	0.0151997	0.997494
ppa	Inorganic pyrophosphatase	0.14219	0.14219	0.133167	0.0497185	0.997494
rpe	Ribulose-phosphate 3-epimerase	0.147938	0.147938	0.131623	0.00741526	0.997494
smc	Chromosome partition protein Smc	0.168796	0.168796	0.16084	0.0106641	0.997494
pyrB	Aspartate carbamoyltransferase	0.185032	0.185032	0.170509	0.00548106	0.997494
cheB1	Chemotaxis-specific protein-glutamate methylesterase	0.185981	0.185981	0.180797	0.00791224	0.997494
XCCB100_0241	NDP-sugar or hydroxysteroid dehydrogenase / epimerase	0.20596	0.20596	0.160178	0.033702	0.997494
XCCB100_3764	Putative signal transduction protein	0.206798	0.206798	0.226419	0.035608	0.997494
hmgA	Homogentisate 1,2-dioxygenase	0.211373	0.211373	0.171587	0.00184433	0.997494
XCCB100_4130	Two-component system regulatory protein	0.213183	0.213183	0.162113	0.00732304	0.997494
XCCB100_3644	Putative lipoprotein	0.214722	0.214722	0.201829	0.0428971	0.997494
thiE	Thiamine-phosphate synthase	0.21486	0.21486	0.178301	0.0420554	0.997494
XCCB100_1782	Putative secreted protein	0.217755	0.217755	0.236704	0.0499136	0.997494
XCCB100_1304	Putative secreted protein	0.228002	0.228002	0.290006	0.0480384	0.997494
upp	Uracil phosphoribosyltransferase	0.244534	0.244534	0.214473	0.0117425	0.997494
eda	2-dehydro-3-deoxy-phosphogluconate aldolase	0.249121	0.249121	0.250841	0.0116516	0.997494
rioK	Non-specific serine/threonine protein kinase	0.250945	0.250945	0.228213	0.0367226	0.997494
XCCB100_0277	Putative extracellular nuclease	0.251271	0.251271	0.254459	0.0269738	0.997494
XCCB100_1661	Glutaredoxin	0.257591	0.257591	0.308866	0.0178171	0.997494
fadB3	3-hydroxyacyl-CoA dehydrogenase	0.264374	0.264374	0.195574	0.0464734	0.997494
fkpA1	Peptidyl-prolyl cis-trans isomerase	0.265317	0.265317	0.199061	0.00646033	0.997494
gumH	Mannosyltransferase	0.269345	0.269345	0.277028	0.014412	0.997494
XCCB100_2463	Uncharacterized protein	0.271303	0.271303	0.324297	0.0309196	0.997494
XCCB100_3757	Tfp pilus assembly protein	0.272009	0.272009	0.270272	0.00233907	0.997494
XCCB100_3405	Putative phosphoglycerate mutase	0.274677	0.274677	0.208015	0.0450779	0.997494
mreC	Cell shape protein MreC	0.284171	0.284171	0.224585	0.00954503	0.997494
XCCB100_1851	Stringent starvation protein A	0.285166	0.285166	0.277461	0.00213503	0.997494
XCCB100_1232	Methyl-accepting chemotaxis protein	0.292041	0.292041	0.315626	0.00430147	0.997494
bgl3	Exported beta-glucosidase	0.295019	0.295019	0.313116	0.000889115	0.911343
XCCB100_4270	2-hydroxyhepta-2,4-diene-1,7-dioate isomerase	0.305848	0.305848	0.229688	0.0142164	0.997494
XCCB100_3294	Protein HflK	0.313805	0.313805	0.316669	0.0116186	0.997494
XCCB100_1061	ResIII domain-containing protein	0.316027	0.316027	0.386736	0.00488446	0.997494
leuC	3-isopropylmalate dehydratase large subunit	0.320743	0.320743	0.306094	0.00274387	0.997494
adk	Adenylate kinase	0.326378	0.326378	0.32167	0.00267189	0.997494
dsbA2	Thiol:disulfide interchange protein	0.338616	0.338616	0.364737	0.00195485	0.997494
XCCB100_4348	UPF0502 protein xcc-b100	0.341464	0.341464	0.290956	0.0125826	0.997494
coaD	Phosphopantetheine adenylyltransferase	0.343718	0.343718	0.277166	0.0167931	0.997494
XCCB100_3385	Carboxymuconolactone decarboxylase, probable	0.349183	0.349183	0.292957	0.0114498	0.997494
XCCB100_0603	Lipase	0.351011	0.351011	0.379986	0.0123386	0.997494
XCCB100_4149	Putative exported protein	0.352463	0.352463	0.323473	0.00227951	0.997494
pilF	Fimbrial biogenesis protein	0.35805	0.35805	0.317549	0.0476588	0.997494
exbD2	Biopolymer transport protein exbD2	0.359006	0.359006	0.377936	0.010614	0.997494
XCCB100_3931	Putative secreted protein	0.362723	0.362723	0.361306	0.00133215	0.997494
cII	Phage-related regulatory protein	0.368202	0.368202	0.389917	0.0159629	0.997494
XCCB100_2029	Two-component system regulatory protein	0.368466	0.368466	0.278904	0.0411667	0.997494
XCCB100_1608	Putative SCO1/SenC family protein	0.370071	0.370071	0.385373	0.00708057	0.997494
dsbA1	Thiol:disulfide interchange protein DsbA	0.373873	0.373873	0.290219	0.00818143	0.997494
XCCB100_3489	Putative thioredoxin	0.377806	0.377806	0.332652	0.00477976	0.997494
rmlD	dTDP-4-dehydrorhamnose reductase	0.380507	0.380507	0.41584	0.02283	0.997494
XCCB100_1595	Putative dienelactone hydrolase	0.38262	0.38262	0.395531	0.00456148	0.997494
mod	Site-specific DNA-methyltransferase (adenine-specific)	0.383121	0.383121	0.397971	0.0113872	0.997494
XCCB100_1921	Dihydroorotase	0.389888	0.389888	0.36908	0.00390377	0.997494
XCCB100_3685	Type II secretory pathway component	0.390385	0.390385	0.451659	0.0454649	0.997494
tpiA	Triosephosphate isomerase	0.410072	0.410072	0.433443	0.00597926	0.997494
XCCB100_2255	Histidine kinase	0.421549	0.421549	0.435033	0.00595588	0.997494
xylB1	Xylulose kinase	0.422143	0.422143	0.394633	0.0077381	0.997494
rpfA	Aconitate hydratase	0.431007	0.431007	0.424934	8.76441e-05	0.102281
XCCB100_4260	Putative exported protein	0.435378	0.435378	0.460381	0.00142758	0.997494
XCCB100_0367	Uncharacterized protein	0.442721	0.442721	0.45284	0.0201648	0.997494
XCCB100_0957	Tfp pilus assembly protein	0.447343	0.447343	0.445755	0.007641	0.997494
gumL	Pyruvyl transferase	0.447995	0.447995	0.437763	0.0161748	0.997494
XCCB100_1230	Type IV pilus response regulator PilH	0.450656	0.450656	0.507522	0.00416894	0.997494
namP	Nicotinamide phosphoribosyltransferase	0.451089	0.451089	0.353089	0.00552889	0.997494
fimV	Piccolo protein	0.455632	0.455632	0.436786	0.00338223	0.997494
XCCB100_1235	Chemotaxis-related protein	0.459146	0.459146	0.433233	0.0284393	0.997494
cga	Glucan 1,4-alpha-glucosidase	0.461365	0.461365	0.48632	0.02509	0.997494
cpoB	Cell division coordinator CpoB	0.463786	0.463786	0.438252	0.00272637	0.997494
folH	Exported glutamate carboxypeptidase II	0.467592	0.467592	0.472151	0.00827445	0.997494
ftsH	ATP-dependent zinc metalloprotease FtsH	0.477913	0.477913	0.491384	0.000472647	0.505732
lapB	Lipopolysaccharide assembly protein B	0.477944	0.477944	0.54604	0.0101138	0.997494
XCCB100_4227	Putative 4-oxalomesaconate hydratase	0.481757	0.481757	0.497604	0.0109496	0.997494
lolA	Outer-membrane lipoprotein carrier protein	0.489954	0.489954	0.461905	0.0442507	0.997494
XCCB100_1406	Tfp pilus assembly protein, probable ATPase	0.492937	0.492937	0.494141	3.20229e-06	0.00403489
XCCB100_3480	Putative secreted protein	0.494081	0.494081	0.45226	0.000763269	0.792273
XCCB100_3776	Lactoylglutathione lyase	0.498468	0.498468	0.462492	0.0204735	0.997494
XCCB100_0762	Two-component system response regulator	0.50056	0.50056	0.475121	0.00506639	0.997494
XCCB100_2778	Putative secreted protein	0.501897	0.501897	0.484249	0.00256698	0.997494
opgD	Glucans biosynthesis protein D	0.512336	0.512336	0.502926	0.00449371	0.997494
rpfB	Long-chain-fatty-acid-CoA ligase	0.512522	0.512522	0.426579	0.0362641	0.997494
pgl	6-phosphogluconolactonase	0.51467	0.51467	0.46659	0.000135962	0.155541
XCCB100_1403	Bacterial DNA-binding protein	0.516781	0.516781	0.484722	0.00307581	0.997494
XCCB100_0855	zf-CHCC domain-containing protein	0.521379	0.521379	0.551189	0.00583097	0.997494
XCCB100_3387	Putative beta-barrel assembly-enhancing protease	0.522336	0.522336	0.576796	0.0159979	0.997494
gumK	Glucuronosyltransferase	0.527883	0.527883	0.598603	0.0229361	0.997494
XCCB100_4371	Glucose-6-phosphate 1-epimerase	0.529339	0.529339	0.534549	0.0459768	0.997494
gumI	Mannosyltransferase	0.533923	0.533923	0.445547	0.0386236	0.997494
XCCB100_2381	Putative secreted protein	0.537215	0.537215	0.468477	0.000198639	0.222873
XCCB100_3203	Putative integral membrane protease subunit	0.538688	0.538688	0.584625	0.00111427	0.997494
prc	Exported C-terminal processing peptidase	0.539431	0.539431	0.556518	2.45725e-05	0.029831
XCCB100_3295	Putative two-component system response regulator, PilH family	0.539944	0.539944	0.524195	0.00687471	0.997494
dapB	4-hydroxy-tetrahydrodipicolinate reductase	0.546462	0.546462	0.505924	0.00736476	0.997494
rmlA	Glucose-1-phosphate thymidylyltransferase	0.548428	0.548428	0.5023	0.00127152	0.997494
XCCB100_0602	Putative exported protein	0.549759	0.549759	0.50147	0.00765015	0.997494
XCCB100_2230	Transcriptional regulator, Fis family	0.549777	0.549777	0.567341	0.000692959	0.724835
mraZ	Transcriptional regulator MraZ	0.550067	0.550067	0.648313	0.0441374	0.997494
XCCB100_4207	Putative pteridine-dependent deoxygenase like protein	0.550256	0.550256	0.642471	0.0160928	0.997494
zipA	Cell division protein ZipA	0.559042	0.559042	0.558623	0.0127403	0.997494
sod5	Superoxide dismutase	0.560388	0.560388	0.545942	0.000148427	0.168613
ctp	Periplasmic carboxy-terminal processing protease	0.561226	0.561226	0.64621	0.0252848	0.997494
XCCB100_1536	Putative secreted peptidyl prolyl cis-trans isomerase, cyclophilin type	0.563918	0.563918	0.577624	4.53442e-05	0.0540503
XCCB100_3334	Tfp pilus assembly protein, probable	0.566861	0.566861	0.62093	0.0085136	0.997494
bmnA	Beta-mannosidase	0.573689	0.573689	0.518008	0.00161992	0.997494
XCCB100_1354	Nucleotide-binding protein xcc-b100	0.580213	0.580213	0.528611	0.000859154	0.881589
XCCB100_2064	Uncharacterized protein	0.586458	0.586458	0.705741	0.0229933	0.997494
XCCB100_2380	Putative pterin-4-alpha-carbinolamine dehydratase	0.587848	0.587848	0.542631	0.0200527	0.997494
XCCB100_4108	Metallo-beta-lactamase superfamily protein	0.588514	0.588514	0.514454	0.00521314	0.997494
mtnD	Acireductone dioxygenase	0.591363	0.591363	0.601363	0.00275786	0.997494
pdxK	Pyridoxal kinase	0.59644	0.59644	0.633783	0.00564431	0.997494
XCCB100_3418	OmpA family outer membrane protein	0.597754	0.597754	0.601595	0.0131669	0.997494
XCCB100_3977	DUF1338 domain-containing protein	0.60207	0.60207	0.510246	0.0362635	0.997494
XCCB100_3355	Slp family outer membrane protein	0.606062	0.606062	0.637717	0.0102318	0.997494
XCCB100_1205	DNA-binding related protein	0.60772	0.60772	0.559996	0.00128962	0.997494
modA	Molybdate ABC importer periplasmic substrate-binding component	0.60774	0.60774	0.58188	0.00342333	0.997494
dut	Deoxyuridine 5-triphosphate nucleotidohydrolase	0.617039	0.617039	0.647841	0.00931815	0.997494
lpxA	Acyl-[acyl-carrier-protein]--UDP-N-acetylglucosamine O-acyltransferase	0.61787	0.61787	0.668386	0.00883121	0.997494
tcsR	Transcriptional regulator, LuxR family	0.6398	0.6398	0.598672	0.0255992	0.997494
nagR	N-acetylglucosamine utilization transcriptional regulator, LacI family	0.644736	0.644736	0.614023	0.00207411	0.997494
XCCB100_3225	Putative peptidyl dipeptidase	0.658013	0.658013	0.729863	0.00220639	0.997494
XCCB100_1746	Probable Fe(2+)-trafficking protein	0.658299	0.658299	0.622774	0.00211707	0.997494
ggt3	Exported gamma-glutamyltranspeptidase	0.65922	0.65922	0.643893	2.6327e-05	0.031882
XCCB100_0512	Two-component system response regulator	0.668771	0.668771	0.547718	0.00417906	0.997494
manB	Phosphomannomutase / phosphoglucomutase	0.67036	0.67036	0.636396	0.0233861	0.997494
ppnK	NAD kinase	0.673295	0.673295	0.666612	0.000665218	0.698479
XCCB100_0754	Uncharacterized protein	0.677771	0.677771	0.749285	0.00215382	0.997494
XCCB100_2972	Putative endoribonuclease L-PSP	0.678552	0.678552	0.615279	0.00782893	0.997494
bfr	Bacterioferritin	0.678768	0.678768	0.624289	0.0045457	0.997494
leuD	3-isopropylmalate dehydratase small subunit	0.697892	0.697892	0.73532	0.000696336	0.727671
XCCB100_3509	Uncharacterized protein	0.706048	0.706048	0.677997	0.0197217	0.997494
XCCB100_0026	Putative exported protein	0.7072	0.7072	0.777942	0.00610274	0.997494
XCCB100_0295	Putative oxidoreductase	0.709553	0.709553	0.673334	0.0342709	0.997494
XCCB100_1023	Fumarylacetoacetate hydrolase family protein	0.712478	0.712478	0.681028	0.00411676	0.997494
XCCB100_0900	Putative exported protein	0.713069	0.713069	0.780388	0.0216425	0.997494
XCCB100_3571	Putative secreted protein	0.713307	0.713307	0.748063	0.00267107	0.997494
XCCB100_0481	Exported NDP-sugar epimerase	0.714381	0.714381	0.70557	0.0113287	0.997494
XCCB100_3725	Electron transfer flavoprotein-ubiquinone oxidoreductase	0.716428	0.716428	0.803653	0.0347753	0.997494
cah2	Carbonic anhydrase	0.72682	0.72682	0.730954	0.00575901	0.997494
XCCB100_3573	Two-component system regulatory protein	0.739849	0.739849	0.731591	2.0821e-05	0.0254225
dksA	RNA polymerase-binding transcription factor DksA	0.740547	0.740547	0.676104	0.000561813	0.597208
XCCB100_1944	Putative alpha-amino acid ester hydrolase	0.757102	0.757102	0.714913	0.0195676	0.997494
asnB1	Asparagine synthase (glutamine-hydrolyzing)	0.759402	0.759402	0.75323	0.000220816	0.245769
ppc	Phosphoenolpyruvate carboxylase	0.761299	0.761299	0.701844	0.00879706	0.997494
XCCB100_1559	Putative membrane protein	0.772574	0.772574	0.736951	0.0115917	0.997494
XCCB100_3213	Two-component system response regulator protein	0.773072	0.773072	0.746872	0.00682269	0.997494
rpsN	30S ribosomal protein S14	0.773609	0.773609	0.599044	0.0370983	0.997494
XCCB100_1920	Metalloendopeptidase	0.777247	0.777247	0.811205	0.00576631	0.997494
XCCB100_4434	Glutathione peroxidase	0.781344	0.781344	0.780365	0.00114582	0.997494
XCCB100_3935	Putative membrane protein	0.781452	0.781452	0.78618	0.0122436	0.997494
XCCB100_0006	Putative exported peptidase/protease	0.790521	0.790521	0.668937	0.0134728	0.997494
rfbB	dTDP-glucose 4,6-dehydratase	0.803646	0.803646	0.772432	8.63178e-06	0.010712
XCCB100_0190	Putative exported protein	0.805139	0.805139	0.739394	0.00776911	0.997494
azu	Azurin	0.806943	0.806943	0.667951	0.0265221	0.997494
XCCB100_1832	Outer membrane protein	0.822576	0.822576	0.842546	0.0178236	0.997494
XCCB100_4099	Putative RND superfamily multidrug efflux pump component	0.826462	0.826462	0.773343	0.018085	0.997494
hprK	HPr kinase/phosphorylase	0.826974	0.826974	0.883878	0.00177105	0.997494
XCCB100_1977	Protein carrying glycosyl hydrolase motifs	0.831124	0.831124	0.739097	0.0207586	0.997494
sbp	ABC-type sulfate importer, substrate-binding protein	0.832528	0.832528	0.778806	5.05191e-05	0.0599157
XCCB100_4458	Putative glycerophosphoryl diester phosphodiesterase	0.840298	0.840298	0.715846	0.00411317	0.997494
XCCB100_3721	Conserved putative secreted protein	0.842888	0.842888	0.881405	0.00211257	0.997494
XCCB100_1367	Putative secreted protein	0.843259	0.843259	0.939789	0.0053422	0.997494
orn	Oligoribonuclease	0.861152	0.861152	0.816464	0.00254322	0.997494
XCCB100_2231	Putative response regulator	0.868004	0.868004	0.857301	0.00012036	0.138534
XCCB100_3969	Putative peptidase	0.872312	0.872312	0.976975	0.00522645	0.997494
XCCB100_1318	Putative PspA/IM30 family protein	0.883711	0.883711	0.830505	0.000784302	0.810968
XCCB100_3693	Type II secretion system core protein G	0.884496	0.884496	0.805943	0.0023862	0.997494
treA	Periplasmic trehalase	0.884669	0.884669	0.934201	3.40622e-05	0.0409769
XCCB100_1317	Uncharacterized protein	0.884959	0.884959	1.10954	0.0403945	0.997494
cspA1	Cold shock protein	0.890357	0.890357	0.850981	4.26173e-05	0.0509703
aspG	Exported N(4)-(Beta-N-acetylglucosaminyl)-L-asparaginase	0.904319	0.904319	0.977138	0.00135365	0.997494
XCCB100_0248	Putative exported protein	0.906789	0.906789	0.912057	0.0010257	0.997494
XCCB100_4368	Phytochrome-like protein	0.910212	0.910212	1.10436	0.0207846	0.997494
XCCB100_1323	Putative glutathionylspermidine synthase	0.91531	0.91531	0.787045	0.00250264	0.997494
lpsI	Succinyl-CoA:3-ketoacid coenzyme A transferase subunit A	0.917879	0.917879	0.945702	0.0111756	0.997494
XCCB100_4216	Universal stress protein	0.921242	0.921242	0.882193	0.00880601	0.997494
XCCB100_0408	SnoaL-like domain-containing protein	0.926522	0.926522	0.932296	0.00880624	0.997494
XCCB100_3386	Glutaredoxin	0.940265	0.940265	0.922314	0.00538984	0.997494
XCCB100_1014	Exported putative alpha-glucosidase	0.942763	0.942763	0.893641	0.000114416	0.131922
XCCB100_0837	DJ-1	0.943748	0.943748	0.643612	0.0494602	0.997494
mscL	Large-conductance mechanosensitive channel	0.954012	0.954012	1.0184	0.00110106	0.997494
sod2	Superoxide dismutase [Cu-Zn]	0.954451	0.954451	1.05031	0.00132252	0.997494
XCCB100_2862	OmpA family outer membrane lipoprotein	0.959099	0.959099	0.955114	0.000612669	0.648817
cysK	Cysteine synthase	0.960498	0.960498	0.94572	3.63183e-06	0.00456521
XCCB100_0666	Uncharacterized protein	0.97054	0.97054	0.974056	0.00021189	0.236681
bgl5	Exported beta-glucosidase	0.971038	0.971038	0.995612	0.00045141	0.484363
cspA2	Cold shock protein	0.981939	0.981939	1.0124	0.00175133	0.997494
XCCB100_1883	Uncharacterized protein	0.982404	0.982404	1.041	0.00112688	0.997494
XCCB100_3715	Putative secreted protein	0.985094	0.985094	1.02098	4.07329e-05	0.0488795
galM	Aldose 1-epimerase	0.993761	0.993761	0.993756	0.000351822	0.383838
xagA	Biofilm-related exported protein	0.993811	0.993811	1.0181	0.000892259	0.913674
XCCB100_0027	Putative exported peptidase	1.02844	1.02844	1.07985	0.000209614	0.234348
fadE3	Acyl-CoA dehydrogenase	1.03408	1.03408	1.0382	0.0276423	0.997494
fghA	S-formylglutathione hydrolase	1.03759	1.03759	1.00515	0.000669551	0.702359
mucD	Periplasmic serine endoprotease DegP-like	1.04213	1.04213	1.03252	5.90403e-05	0.0695494
XCCB100_0496	Putative exported protein	1.0455	1.0455	0.982354	0.00147803	0.997494
XCCB100_1407	Tfp pilus assembly protein ATPase	1.05332	1.05332	1.07226	8.09454e-05	0.0947062
nadM	Bifunctional NMN adenylyltransferase / NUDIX hydrolase	1.07671	1.07671	1.26962	0.038114	0.997494
XCCB100_1015	Exo-1,4-beta-D-glucosaminidase	1.08248	1.08248	1.0911	1.32119e-05	0.0163035
pilC	PilC, fimbrial assembly protein	1.08594	1.08594	1.03735	0.00216896	0.997494
dpp	Exported dipeptidyl-peptidase	1.09254	1.09254	1.17982	0.0207038	0.997494
XCCB100_0652	Uncharacterized protein	1.10805	1.10805	1.18363	0.000969546	0.987967
XCCB100_0102	Putative modulator of DNA gyrase	1.11361	1.11361	1.18835	1.23294e-05	0.0152269
XCCB100_0402	Uncharacterized protein	1.11685	1.11685	1.07807	0.000761451	0.791381
XCCB100_1973	Putative secreted protein	1.1202	1.1202	1.18342	0.000455777	0.488593
XCCB100_2870	Putative secreted protein	1.1204	1.1204	1.155	0.00144462	0.997494
XCCB100_3133	Uncharacterized protein	1.12199	1.12199	1.05913	0.000124151	0.142525
glnA1	Glutamine synthetase	1.12541	1.12541	1.08118	5.71573e-05	0.0673885
mtnC	Enolase-phosphatase E1	1.12756	1.12756	1.07954	7.74012e-05	0.0906368
XCCB100_1211	Putative secreted protein	1.14079	1.14079	1.14771	0.0182069	0.997494
XCCB100_2508	Exported beta-galactosidase-like glycoside hydrolase	1.14338	1.14338	1.07342	0.000302074	0.332885
XCCB100_3170	Putative Hsp90-family heat shock protein	1.16155	1.16155	0.970778	0.00498002	0.997494
XCCB100_2748	Putative acetylhydrolase	1.16342	1.16342	1.14084	0.017464	0.997494
XCCB100_1485	Exported RmlC-type cupin	1.16882	1.16882	0.971813	0.031529	0.997494
XCCB100_1335	Putative secreted protein	1.18498	1.18498	1.14578	2.67199e-05	0.0323044
XCCB100_4154	SapC-related protein	1.19597	1.19597	0.997885	0.0299831	0.997494
iroN	TonB-dependent outer membrane receptor	1.2076	1.2076	1.2184	0.000370094	0.402292
XCCB100_1320	Uncharacterized protein	1.20923	1.20923	1.14979	0.000131137	0.150283
XCCB100_0099	MoxR-like ATPase	1.21263	1.21263	1.19929	0.00118976	0.997494
XCCB100_3009	Uncharacterized protein	1.21907	1.21907	1.20202	0.00305792	0.997494
cysD	Sulfate adenylyltransferase subunit 2	1.22112	1.22112	1.19839	0.0105735	0.997494
XCCB100_3811	Putative exported protein	1.23052	1.23052	1.251	0.000209363	0.234277
XCCB100_0101	Putative modulator of DNA gyrase	1.23215	1.23215	1.2377	2.36081e-05	0.0287074
XCCB100_1221	Putative secreted protein	1.23278	1.23278	1.15707	0.000135049	0.154631
XCCB100_2956	Putative secreted protein	1.2493	1.2493	1.25202	7.39585e-06	0.00920783
XCCB100_0816	Uncharacterized protein	1.25763	1.25763	1.26726	0.000973844	0.990399
cpo	Exported putative chloride peroxidase	1.25841	1.25841	1.24088	0.000142917	0.163211
XCCB100_4336	RraB domain-containing protein	1.26343	1.26343	1.25367	2.28144e-06	0.00288146
XCCB100_0103	Putative modulator of DNA gyrase	1.27103	1.27103	0.986088	0.0479179	0.997494
XCCB100_4278	Disaccharid hydrolase	1.29961	1.29961	1.36614	0.000924402	0.944739
XCCB100_4442	Putative sugar hydrolase	1.35111	1.35111	1.45057	0.00251934	0.997494
pldA	Phospholipase A1	1.37546	1.37546	1.46686	0.00335328	0.997494
rpoN2	RNA polymerase sigma-54 factor	1.3773	1.3773	1.38614	0.000456903	0.489343
ddl	D-alanine--D-alanine ligase	1.38026	1.38026	1.33283	0.000345526	0.378351
XCCB100_4062	Outer membrane lipoprotein Blc	1.40828	1.40828	1.36327	0.00842023	0.997494
virB4	Type IV secretion system energizing component VirB4	1.4101	1.4101	1.36264	0.010915	0.997494
XCCB100_4088	Uncharacterized protein	1.42652	1.42652	1.3647	4.56942e-05	0.0543305
XCCB100_4157	TonB-like periplasmic protein	1.43647	1.43647	1.32718	0.00140733	0.997494
XCCB100_0555	Putative DNA-binding protein	1.47196	1.47196	1.46425	0.0125778	0.997494
ptlE	VirB8-like type IV secretion system protein PtlE	1.47734	1.47734	1.57678	0.000497486	0.530818
XCCB100_1016	TonB-dependent outer membrane receptor	1.48703	1.48703	1.59916	6.35113e-05	0.0746257
XCCB100_1689	Putative exported protein	1.49478	1.49478	1.54182	0.000244305	0.271423
XCCB100_3522	DJ-1	1.50164	1.50164	1.49118	0.0276837	0.997494
fumC	Fumarate hydratase class II	1.50738	1.50738	1.48605	5.45e-05	0.0643644
gumD	Undecaprenylphosphate glucosylphosphate transferase	1.53844	1.53844	1.6253	0.00942683	0.997494
ompW2	Outer membrane protein W	1.54472	1.54472	1.58387	0.00100692	0.997494
XCCB100_3152	Putative two-component system response regulator	1.55685	1.55685	1.5244	5.40061e-06	0.00674536
XCCB100_3613	Putative quinone oxidoreductase	1.57699	1.57699	1.59691	0.00465838	0.997494
XCCB100_1150	TonB-dependent outer membrane receptor	1.57943	1.57943	1.511	0.000166159	0.187926
XCCB100_4160	Putative secreted hydrolase	1.58831	1.58831	1.68897	0.000391247	0.422938
ptlF	Exported VirB9-like type IV secretion system protein PtlF	1.59123	1.59123	1.61122	4.14566e-05	0.0496634
XCCB100_1955	Thiol:disulfide interchange protein (C-type cytochrome biogenesis protein CcmG)	1.59323	1.59323	1.63557	0.00856326	0.997494
XCCB100_0217	Membrane-anchored conserved protein	1.59456	1.59456	1.60193	0.0159002	0.997494
XCCB100_3299	Putative bacterioferritin	1.59847	1.59847	1.59852	2.63961e-05	0.0319393
XCCB100_0792	TonB-dependent outer membrane receptor	1.59866	1.59866	1.65175	1.08914e-05	0.0134727
XCCB100_1280	Uncharacterized protein	1.62128	1.62128	1.65021	0.000278465	0.307703
XCCB100_4463	TonB-dependent outer membrane receptor	1.62767	1.62767	1.66941	4.1205e-05	0.0494047
gfo	Exported glucose-fructose oxidoreductase	1.6322	1.6322	1.60759	4.55558e-05	0.054257
XCCB100_0623	Putative exported protein	1.63667	1.63667	1.63359	5.13386e-06	0.00642246
metY	O-acetylhomoserine aminocarboxypropyltransferase	1.64038	1.64038	1.61125	4.77651e-06	0.00598019
msrP	Protein-methionine-sulfoxide reductase catalytic subunit MsrP	1.65922	1.65922	1.70449	0.000308649	0.339206
XCCB100_3987	Putative exported protein	1.67427	1.67427	1.58288	0.00176665	0.997494
XCCB100_4086	Histone H1-like protein	1.70004	1.70004	1.38933	0.00698426	0.997494
XCCB100_1063	HNS domain-containing protein	1.70888	1.70888	1.61891	0.00217098	0.997494
XCCB100_2386	Transcriptional regulator, LuxR family	1.71085	1.71085	1.75574	0.000721641	0.752672
XCCB100_3614	Uncharacterized protein	1.7203	1.7203	1.71827	2.05578e-06	0.0025985
virB11	Type IV secretion system protein	1.73615	1.73615	1.77813	0.000190654	0.214105
XCCB100_1677	Putative exported protein	1.74551	1.74551	1.78942	4.52432e-05	0.0539751
XCCB100_3934	PilA-related fimbrial protein	1.77113	1.77113	1.80121	6.05617e-05	0.0712812
XCCB100_1416	OsmC-like protein	1.78202	1.78202	1.76885	2.20529e-05	0.0269045
XCCB100_1449	Putative secreted protein	1.78812	1.78812	1.69327	0.000478223	0.511221
XCCB100_1149	TonB-dependent outer membrane receptor	1.79404	1.79404	1.73398	4.28576e-06	0.00537005
XCCB100_0296	Exported methyltransferase	1.87599	1.87599	1.65365	0.00395068	0.997494
trpF	N-(5-phosphoribosyl)anthranilate isomerase	1.87898	1.87898	2.16372	0.0457743	0.997494
pilE	Tfp pilus assembly protein PilE	1.88267	1.88267	2.04219	0.003254	0.997494
XCCB100_3778	PG1 domain-containing protein	1.89049	1.89049	1.82007	0.000105488	0.121838
ubiK	Ubiquinone biosynthesis accessory factor UbiK	1.90041	1.90041	1.92461	0.000524827	0.558415
XCCB100_4079	Putative secreted protein	1.91378	1.91378	1.84124	0.00230533	0.997494
XCCB100_0486	Putative exported protein	1.91995	1.91995	1.89433	1.38717e-05	0.0171038
cysJ	Sulfite reductase [NADPH] flavoprotein alpha-component	1.92293	1.92293	2.09356	0.0381872	0.997494
XCCB100_4388	Conserved putative secreted protein	1.93145	1.93145	2.02512	0.000761676	0.791381
XCCB100_1033	Uncharacterized protein	1.96304	1.96304	1.97512	4.39084e-08	5.60272e-05
XCCB100_4343	TonB-dependent outer membrane receptor	1.98439	1.98439	1.82618	0.00708049	0.997494
XCCB100_1551	Putative outer membrane protein	1.99926	1.99926	1.93455	0.000112117	0.129383
XCCB100_4337	Putative secreted protein	2.02184	2.02184	2.09054	0.00018709	0.210663
tauA	Taurine ABC transporter substrate binding protein	2.03043	2.03043	2.05265	0.0287351	0.997494
egl3	Exported cellulase	2.03552	2.03552	2.08122	0.000188006	0.211507
cysI	Sulfite reductase [NADPH] hemoprotein beta-component	2.03969	2.03969	2.13355	0.00034609	0.378622
XCCB100_3827	L-sorbosone dehydrogenase	2.04357	2.04357	2.01893	0.00131687	0.997494
XCCB100_3306	Alpha-2-macroglobulin	2.07763	2.07763	1.92768	0.00117921	0.997494
XCCB100_0194	Phosphoglycerate mutase family enzyme	2.08102	2.08102	2.01514	1.70802e-05	0.0210086
XCCB100_3777	Putative secreted protein	2.09086	2.09086	1.92858	0.000513316	0.546681
cysNC	Multifunctional fusion protein	2.13966	2.13966	2.27463	0.0328324	0.997494
zwf2	Glucose-6-phosphate 1-dehydrogenase	2.14018	2.14018	1.72841	0.0194039	0.997494
XCCB100_3603	Uncharacterized protein	2.14345	2.14345	2.07557	0.00136451	0.997494
XCCB100_4443	TonB-dependent outer membrane receptor	2.15863	2.15863	2.17631	0.00304998	0.997494
XCCB100_2021	Poly(3-hydroxyalkanoate) polymerase subunit PhaE	2.17418	2.17418	2.34943	0.0179405	0.997494
XCCB100_0276	Putative exported or membrane-anchored cytochrome	2.20144	2.20144	2.23084	7.83399e-06	0.00973765
XCCB100_2196	Uncharacterized protein	2.2266	2.2266	2.1937	1.05943e-05	0.0131157
XCCB100_3988	Putative exported protein	2.30986	2.30986	2.42015	0.0450726	0.997494
XCCB100_3998	Putative secreted protein	2.31173	2.31173	2.39859	0.000347042	0.379317
virB10	Type IV secretion system putative channel component VirB4	2.31475	2.31475	2.25101	1.76167e-06	0.00222851
pfp	Pyrophosphate--fructose 6-phosphate 1-phosphotransferase	2.31657	2.31657	2.39883	0.00177704	0.997494
glnB1	Nitrogen regulatory protein P-II	2.43542	2.43542	2.23612	0.00651587	0.997494
XCCB100_2777	Putative exported protein	2.48204	2.48204	2.28593	0.00430447	0.997494
cytCCT	Cytochrome c, class CT	2.48509	2.48509	2.64105	0.00101872	0.997494
virD4	Type IV secretion system coupling protein VirD4	2.4965	2.4965	2.71184	0.00326249	0.997494
XCCB100_2771	Glutathione peroxidase	2.53515	2.53515	2.47869	0.00142847	0.997494
XCCB100_1688	Putative exported protein	2.53519	2.53519	2.57571	1.97199e-05	0.0240977
XCCB100_3126	VWFA domain-containing protein	2.59883	2.59883	2.5963	4.51092e-05	0.0538604
XCCB100_2319	Uncharacterized protein	2.60878	2.60878	2.792	0.000382342	0.413694
XCCB100_1690	PG1 domain-containing protein	2.62705	2.62705	2.66988	0.0007948	0.820233
XCCB100_3264	Uncharacterized protein	2.64486	2.64486	2.62291	2.5595e-05	0.0310212
gltB	Glutamate synthase (NADPH), alpha subunit	2.6622	2.6622	2.73648	0.00213219	0.997494
XCCB100_3498	Extracellular protease	2.67387	2.67387	2.67915	0.000201507	0.225688
XCCB100_3986	Putative peptidoglycan binding protein	2.69237	2.69237	2.65506	3.61917e-06	0.00455292
XCCB100_1041	Uncharacterized protein	2.71211	2.71211	2.76634	6.53494e-06	0.00814907
rpfG	Two-component system response regulator RpfG	2.72372	2.72372	2.70261	0.00290341	0.997494
XCCB100_1588	TonB-dependent outer membrane receptor	2.73562	2.73562	2.66972	0.00506437	0.997494
XCCB100_3226	Uncharacterized protein	2.73807	2.73807	2.30416	0.00944616	0.997494
XCCB100_4319	Putative secreted protein	2.74593	2.74593	2.18529	0.0445153	0.997494
csrA	Translational regulator CsrA	2.75594	2.75594	2.83181	0.000349926	0.382119
XCCB100_0179	GYF	2.76972	2.76972	2.80406	0.002203	0.997494
ilvC	Ketol-acid reductoisomerase (NADP(+))	2.78111	2.78111	2.79069	7.69601e-06	0.00957384
thrA	Bifunctional aspartokinase/homoserine dehydrogenase	2.78616	2.78616	2.78722	0.00031668	0.347715
XCCB100_3696	Extracellular protease	2.8193	2.8193	2.74722	0.000115298	0.132824
XCCB100_3331	Uncharacterized protein	2.83133	2.83133	2.94512	0.000253584	0.280717
XCCB100_4344	TonB-dependent outer membrane receptor	2.83142	2.83142	2.85953	0.00124116	0.997494
XCCB100_0799	Exported cytochrome C	2.94097	2.94097	3.08768	0.000798248	0.822994
XCCB100_3888	DUF4142 domain-containing protein	2.95009	2.95009	2.98617	7.27783e-08	9.27923e-05
XCCB100_0299	Conserved small membrane protein	2.96542	2.96542	3.05807	0.000104794	0.121142
hisD	Histidinol dehydrogenase	3.02077	3.02077	3.07641	0.00763214	0.997494
XCCB100_0890	Putative exported protein	3.02688	3.02688	3.0375	0.000125586	0.144047
XCCB100_0484	Putative exported protein	3.13936	3.13936	3.22492	0.000352482	0.384206
XCCB100_0985	Putative exported protein	3.2147	3.2147	3.20135	3.55558e-07	0.000452625
XCCB100_3201	Uncharacterized protein	3.22837	3.22837	3.24204	0.000160518	0.182027
thrC	Threonine synthase	3.25071	3.25071	3.29596	0.001996	0.997494
XCCB100_3802	Putative exported protein	3.3331	3.3331	3.17964	0.00665801	0.997494
XCCB100_1530	Putative secreted protein	3.36711	3.36711	3.3458	0.0163124	0.997494
glgX1	Isoamylase	3.40562	3.40562	3.19091	0.030978	0.997494
XCCB100_1686	Putative exported protein	3.58188	3.58188	3.59169	0.0332137	0.997494
glgY	(1-_4)-alpha-D-glucan 1-alpha-D-glucosylmutase	3.62512	3.62512	3.64115	8.10732e-05	0.0947745
XCCB100_4389	Peptidoglycan-binding protein	3.65591	3.65591	3.98857	0.000412858	0.445061
metF1	Methylenetetrahydrofolate reductase	3.66243	3.66243	3.64624	0.000162137	0.183539
XCCB100_1791	Putative aminotransferase	3.70566	3.70566	3.81623	0.00199172	0.997494
aldA	Aldehyde dehydrogenase (NAD(+))	3.72272	3.72272	3.7042	0.00294615	0.997494
XCCB100_1435	Xanthine dehydrogenase FAD binding subunit	3.92898	3.92898	3.95573	5.06792e-07	0.000643119
petC	Cytochrome c1	3.98829	3.98829	3.21748	0.0351425	0.997494
XCCB100_1357	Sigma-54 modulation protein	4.0685	4.0685	4.01938	0.000359397	0.391383
leuA	2-isopropylmalate synthase	4.25956	4.25956	4.23226	3.75784e-07	0.000477997
pilY	Putative Tfp pilus assembly protein	4.27054	4.27054	4.33326	0.0463618	0.997494
XCCB100_1812	Histidine kinase	4.54531	4.54531	4.51032	2.37076e-05	0.0288047
XCCB100_1443	Putative phospholipase accessory protein	4.89656	4.89656	4.82273	0.0165976	0.997494
XCCB100_0431	Uncharacterized protein	4.93399	4.93399	4.86054	2.89073e-05	0.0348622
XCCB100_1495	TonB-dependent outer membrane receptor	5.09427	5.09427	5.02273	0.000973302	0.990399
XCCB100_0483	Putative lytic enzyme	5.42403	5.42403	5.0211	0.00283085	0.997494
XCCB100_1059	Uncharacterized protein	5.84018	5.84018	5.85028	0.00440604	0.997494
aadAT	Putative aminotransferase	0.963684	0.963684	0.608947	0.0880601	0.997494
accB	Biotin carboxyl carrier protein of acetyl-CoA carboxylase	-0.0938063	-0.0938063	-0.0742207	0.487002	0.997494
accD	Acetyl-coenzyme A carboxylase carboxyl transferase subunit beta	-0.061676	-0.061676	-0.0728378	0.380221	0.997494
acnD	Aconitate hydratase	-0.339828	-0.339828	-0.380277	0.252088	0.997494
acrA2	Putative HlyD family secretion protein	-0.113576	-0.113576	-0.0970535	0.375287	0.997494
adkX	Adenosine kinase	0.0104833	0.0104833	-0.005229	0.889904	0.997494
aglA2	Exported alpha-glucosidase	0.275608	0.275608	0.291717	0.218654	0.997494
ahcY	Adenosylhomocysteinase	0.11841	0.11841	0.10891	0.174188	0.997494
ampC2	Exported beta-lactamase	0.877833	0.877833	0.84298	0.166809	0.997494
apaH	Bis(5-nucleosyl)-tetraphosphatase, symmetrical	0.23251	0.23251	0.0735683	0.388009	0.997494
apt	Adenine phosphoribosyltransferase	0.0275884	0.0275884	0.0975561	0.871742	0.997494
argE	N-acetyl-L-citrulline deacetylase	-0.515136	-0.515136	-0.520526	0.0756938	0.997494
argI	Arginase	0.279494	0.279494	0.451069	0.298633	0.997494
aroB	3-dehydroquinate synthase	-0.130632	-0.130632	-0.116838	0.139241	0.997494
aroC	Chorismate synthase	-0.105983	-0.105983	0.0681877	0.680482	0.997494
aroQ	3-dehydroquinate dehydratase	0.0385704	0.0385704	0.0186691	0.771331	0.997494
asd	Aspartate-semialdehyde dehydrogenase	-0.0641565	-0.0641565	-0.0342045	0.570274	0.997494
asnS	Asparagine--tRNA ligase	-0.357948	-0.357948	-0.327033	0.0718946	0.997494
aspC2	Aspartate transaminase	-0.228846	-0.228846	-0.241871	0.11031	0.997494
atpC	ATP synthase epsilon chain	-0.104691	-0.104691	-0.167011	0.646993	0.997494
atpF	ATP synthase subunit b	0.360044	0.360044	0.327385	0.267389	0.997494
bamE	Outer membrane protein assembly factor BamE	-0.277555	-0.277555	-0.365256	0.11446	0.997494
bbsI	Putative phospholipid binding protein	0.276863	0.276863	0.19914	0.117819	0.997494
bgl2	Exported beta-glucosidase	0.0380521	0.0380521	0.138915	0.876169	0.997494
bioA	Adenosylmethionine-8-amino-7-oxononanoate aminotransferase	-0.264534	-0.264534	-0.276109	0.536018	0.997494
bioC	Malonyl-[acyl-carrier protein] O-methyltransferase	-0.349747	-0.349747	-0.41332	0.0556595	0.997494
bolA	Uncharacterized protein	0.398826	0.398826	0.343475	0.0634269	0.997494
cel1	Glucanase	-0.279502	-0.279502	-0.295987	0.574965	0.997494
clp	CRP-like protein Clp	-0.0983109	-0.0983109	-0.0909548	0.0535848	0.997494
clpP	ATP-dependent Clp protease proteolytic subunit	0.0527606	0.0527606	-0.024231	0.570293	0.997494
clpS	ATP-dependent Clp protease adapter protein ClpS	-0.152011	-0.152011	-0.080246	0.726482	0.997494
cmk	Cytidylate kinase	-0.00647116	-0.00647116	-0.0372162	0.887719	0.997494
coaBC	Coenzyme A biosynthesis bifunctional protein CoaBC	-0.0796113	-0.0796113	-0.149727	0.277026	0.997494
codA	Cytosine deaminase	-0.0530996	-0.0530996	-0.190462	0.863698	0.997494
colR	Two-component system response regulator receiver / transcriptional regulator	0.397211	0.397211	0.411439	0.0746226	0.997494
cysB	Putative cysteine biosynthesis transcriptional regulator, LysR family	1.14526	1.14526	0.882307	0.0602701	0.997494
cysM	Putative cysteine synthase B	-0.296376	-0.296376	-0.308144	0.471415	0.997494
dapA1	4-hydroxy-tetrahydrodipicolinate synthase	0.343994	0.343994	0.278057	0.229825	0.997494
ddlB	D-alanine--D-alanine ligase	0.109885	0.109885	0.068716	0.67322	0.997494
def	Peptide deformylase	-0.361442	-0.361442	-0.364668	0.178785	0.997494
der	GTPase Der	-0.13862	-0.13862	-0.127546	0.268462	0.997494
dhaA	Haloalkane dehalogenase	-0.379965	-0.379965	-0.433452	0.156443	0.997494
dinG	ATP-dependent DNA helicase DinG	-0.309317	-0.309317	-0.361352	0.21787	0.997494
dnaJ2	Chaperone protein	-0.00936222	-0.00936222	0.0339975	0.907105	0.997494
dnaN	Beta sliding clamp	-0.13834	-0.13834	-0.145736	0.18479	0.997494
dnaX	DNA polymerase III subunit gamma/tau	-0.188997	-0.188997	-0.147332	0.0522011	0.997494
dsbD	Thiol:disulfide interchange protein	0.226005	0.226005	0.264168	0.11636	0.997494
dxr	1-deoxy-D-xylulose 5-phosphate reductoisomerase	-0.387232	-0.387232	-0.441317	0.233531	0.997494
dxs	1-deoxy-D-xylulose-5-phosphate synthase	-0.414729	-0.414729	-0.397433	0.078605	0.997494
ech4	Enoyl-CoA hydratase/isomerase family protein	0.470767	0.470767	0.312146	0.0635515	0.997494
edd	Phosphogluconate dehydratase	-0.096314	-0.096314	-0.0800333	0.529393	0.997494
engXCB	Endoglucanase	0.246635	0.246635	0.0314236	0.466919	0.997494
eno	Enolase	-0.0264435	-0.0264435	-0.0270958	0.699183	0.997494
eno2	L-fuconate dehydratase	-0.222307	-0.222307	-0.172709	0.0536578	0.997494
enpP	Phosphodiesterase-nucleotide pyrophosphatase	0.21686	0.21686	0.244498	0.110423	0.997494
estA	Carboxylesterase	-0.224518	-0.224518	-0.219137	0.129919	0.997494
exbB	Biopolymer transport protein ExbB	0.00875664	0.00875664	0.0122643	0.914541	0.997494
exbB2	Macromolecule import protein	-0.124968	-0.124968	-0.200973	0.336882	0.997494
exbD1	Biopolymer transport protein exbD1	-0.068069	-0.068069	-0.0418453	0.403187	0.997494
exbD4	Macromelcule import protein	0.0854383	0.0854383	0.0359373	0.569352	0.997494
fabA	3-hydroxydecanoyl-[acyl-carrier-protein] dehydratase	0.0519943	0.0519943	-0.0481482	0.808571	0.997494
fabB	3-oxoacyl-[acyl-carrier protein] synthase II	-0.146855	-0.146855	-0.27317	0.240083	0.997494
fabF2	3-oxoacyl-[acyl-carrier protein] synthase II	-0.351708	-0.351708	-0.350307	0.0837349	0.997494
fabG2	3-oxoacyl-[acyl-carrier-protein] reductase	-0.148244	-0.148244	-0.0612745	0.350284	0.997494
fabH2	3-oxoacyl-[acyl-carrier-protein] synthase 3	-0.134933	-0.134933	-0.189776	0.286361	0.997494
fabV	Enoyl-[acyl-carrier-protein] reductase [NADH]	0.0465536	0.0465536	0.0679226	0.290682	0.997494
fabZ	3-hydroxyacyl-[acyl-carrier-protein] dehydratase FabZ	-0.129433	-0.129433	-0.119395	0.150337	0.997494
fadA1	Acetyl-CoA C-acyltransferase	0.0266051	0.0266051	0.0542212	0.811804	0.997494
fadA2	Acetyl-CoA C-acyltransferase	0.090116	0.090116	0.0519323	0.0630001	0.997494
fadB1	3-hydroxyacyl-CoA dehydrogenase	0.350824	0.350824	0.308126	0.3167	0.997494
fadL	Outer membrane fatty acid porin	0.0151119	0.0151119	-0.0412598	0.952364	0.997494
fba	Fructose-bisphosphate aldolase	-0.0282087	-0.0282087	-0.012373	0.799644	0.997494
fdx	Ferredoxin	0.161467	0.161467	0.107225	0.499871	0.997494
fecA1	TonB-dependent outer membrane siderophore receptor	-0.163963	-0.163963	-0.257454	0.558414	0.997494
fkpA2	Peptidyl-prolyl cis-trans isomerase	-0.168798	-0.168798	-0.0444489	0.352735	0.997494
folD	Bifunctional protein FolD	0.194835	0.194835	0.0543108	0.502943	0.997494
folE	GTP cyclohydrolase 1	-0.492483	-0.492483	-0.520651	0.169014	0.997494
folP	Dihydropteroate synthase	-0.0479431	-0.0479431	-0.0441008	0.577313	0.997494
frr	Ribosome-recycling factor	-0.145575	-0.145575	-0.165394	0.100347	0.997494
ftsA	Cell division protein FtsA	-0.151415	-0.151415	-0.168539	0.241635	0.997494
ftsZ	Cell division protein FtsZ	0.233328	0.233328	0.286911	0.0847964	0.997494
fur	Ferric uptake regulation protein	0.244397	0.244397	0.184333	0.429445	0.997494
galU	UTP--glucose-1-phosphate uridylyltransferase	0.211337	0.211337	0.209797	0.0613278	0.997494
gcvH	Glycine cleavage system H protein	0.395665	0.395665	0.26711	0.613287	0.997494
gdh	Glutamate dehydrogenase	0.164703	0.164703	0.166742	0.0587448	0.997494
ggt2	Gamma-glutamyltranspeptidase	0.121605	0.121605	0.0658388	0.311424	0.997494
gla	Putatively exported UDP-glucuronate 4-epimerase	-0.420521	-0.420521	-0.385672	0.0694059	0.997494
glcP	MFS family glucose/fructose importer	0.712987	0.712987	0.722239	0.115078	0.997494
glk	Glucokinase	-0.0872478	-0.0872478	-0.1373	0.628765	0.997494
glmU	Bifunctional protein GlmU	-0.139673	-0.139673	-0.00256824	0.668154	0.997494
glnB2	Nitrogen regulatory protein P-II	0.117117	0.117117	0.161019	0.436003	0.997494
glnD	Bifunctional uridylyltransferase/uridylyl-removing enzyme	-0.289856	-0.289856	-0.289856	0.335654	0.997494
glpR	Glycerol-3-phosphate regulon repressor	0.922458	0.922458	0.888566	0.0736843	0.997494
glyA	Serine hydroxymethyltransferase	-0.00513411	-0.00513411	-0.0164232	0.975761	0.997494
glyS	Glycine--tRNA ligase beta subunit	-0.0656838	-0.0656838	-0.0312376	0.403321	0.997494
gmd	GDP-mannose 4,6-dehydratase	-0.222058	-0.222058	-0.210232	0.0668498	0.997494
gnd	6-phosphogluconate dehydrogenase	0.0558162	0.0558162	0.058507	0.706519	0.997494
gntK	Gluconokinase	0.132645	0.132645	0.0902853	0.51048	0.997494
gpmA	2,3-bisphosphoglycerate-dependent phosphoglycerate mutase	0.314949	0.314949	0.338575	0.0870043	0.997494
greA	Transcription elongation factor GreA	0.161679	0.161679	0.15686	0.386154	0.997494
groS	10 kDa chaperonin	-0.0983295	-0.0983295	-0.116158	0.550964	0.997494
gst5	Glutathione transferase	-0.210293	-0.210293	-0.256684	0.192162	0.997494
gumB	Outer membrane xanthan exporter	-0.294933	-0.294933	-0.208956	0.113967	0.997494
gumC	Xanthan chain-length determinant	0.0870609	0.0870609	0.118161	0.375417	0.997494
hemC	Porphobilinogen deaminase	-0.123738	-0.123738	-0.211631	0.345333	0.997494
hemE	Uroporphyrinogen decarboxylase	-0.0621743	-0.0621743	-0.0989342	0.577107	0.997494
hemF	Oxygen-dependent coproporphyrinogen-III oxidase	0.208674	0.208674	0.248938	0.230792	0.997494
hfq	RNA-binding protein Hfq	0.428612	0.428612	0.339584	0.0791572	0.997494
hisA	1-(5-phosphoribosyl)-5-[(5-phosphoribosylamino)methylideneamino] imidazole-4-carboxamide isomerase	2.56418	2.56418	2.59969	0.0738297	0.997494
hisC3	Putative histidinol-phosphate transaminase	0.199823	0.199823	0.156491	0.104447	0.997494
hpd	4-hydroxyphenylpyruvate dioxygenase	0.197403	0.197403	0.241517	0.0945889	0.997494
htpX	Protease HtpX	-0.347765	-0.347765	-0.488009	0.196962	0.997494
ihfA	Integration host factor subunit alpha	0.151992	0.151992	0.0383215	0.496619	0.997494
ilvA2	Threonine ammonia-lyase	-0.0676889	-0.0676889	-0.220733	0.879269	0.997494
ilvD	Dihydroxy-acid dehydratase	2.79053	2.79053	2.72614	0.122573	0.997494
imp	LPS-assembly protein LptD	-0.198964	-0.198964	0.0158615	0.549557	0.997494
infC	Translation initiation factor IF-3	0.0133023	0.0133023	-0.0445471	0.933769	0.997494
ispA	Geranyltranstransferase	0.0813351	0.0813351	0.140989	0.575355	0.997494
ispD	2-C-methyl-D-erythritol 4-phosphate cytidylyltransferase	0.212331	0.212331	0.212331	0.25	0.997494
ispE	4-diphosphocytidyl-2-C-methyl-D-erythritol kinase	-0.107884	-0.107884	-0.088727	0.411486	0.997494
ispF	2-C-methyl-D-erythritol 2,4-cyclodiphosphate synthase	-0.347121	-0.347121	-0.255572	0.177274	0.997494
ispH	4-hydroxy-3-methylbut-2-enyl diphosphate reductase	-0.0471058	-0.0471058	0.0219755	0.864027	0.997494
katG	Catalase-peroxidase	0.0396929	0.0396929	-0.00154781	0.901316	0.997494
kdgK	2-dehydro-3-deoxygluconokinase	0.184844	0.184844	-0.0125265	0.580012	0.997494
kdsA	2-dehydro-3-deoxyphosphooctonate aldolase	0.164004	0.164004	0.205542	0.120692	0.997494
kdsB	3-deoxy-manno-octulosonate cytidylyltransferase	-0.0744603	-0.0744603	-0.033947	0.595153	0.997494
kdsC	3-deoxy-D-manno-octulosonate 8-phosphate phosphatase KdsC	-0.125326	-0.125326	-0.0330601	0.699985	0.997494
kdsD	Arabinose 5-phosphate isomerase	-0.0371256	-0.0371256	0.0402203	0.846899	0.997494
kynU	Kynureninase	0.244224	0.244224	0.258511	0.250185	0.997494
leuB	3-isopropylmalate dehydrogenase	-0.0138774	-0.0138774	0.000149727	0.897995	0.997494
ligA	DNA ligase	-0.121706	-0.121706	-0.187432	0.435443	0.997494
lipA	Lipoyl synthase	-0.387087	-0.387087	-0.47015	0.210038	0.997494
lolB	Outer-membrane lipoprotein LolB	-0.0437002	-0.0437002	-0.0437002	0.83612	0.997494
lon	Lon protease	-0.179544	-0.179544	-0.176741	0.115733	0.997494
lpsJ	Succinyl-CoA:3-ketoacid coenzyme A transferase subunit B	0.805887	0.805887	0.795274	0.147231	0.997494
lptA	Lipopolysaccharide export system protein LptA	0.377146	0.377146	0.47191	0.0597742	0.997494
lptE	LPS-assembly lipoprotein LptE	0.0735459	0.0735459	0.139412	0.47715	0.997494
lpxC	UDP-3-O-acyl-N-acetylglucosamine deacetylase	0.0349003	0.0349003	0.0537872	0.83408	0.997494
lpxD	UDP-3-O-acylglucosamine N-acyltransferase	0.137349	0.137349	0.148361	0.39151	0.997494
lpxH	UDP-2,3-diacylglucosamine hydrolase	-0.237587	-0.237587	-0.309558	0.26516	0.997494
ltaE	Threonine aldolase	-0.333989	-0.333989	-0.409137	0.0831076	0.997494
manX	PTS mannose importer	-0.224898	-0.224898	-0.0639496	0.328414	0.997494
mccA	Biotin carboxylase	-0.398347	-0.398347	-0.48173	0.123709	0.997494
mccB	Methylcrotonoyl-CoA carboxylase beta chain	-0.319634	-0.319634	-0.481734	0.255425	0.997494
metQ	Lipoprotein	0.120598	0.120598	0.124461	0.393706	0.997494
mfd	Transcription-repair-coupling factor	0.0232673	0.0232673	-0.0236464	0.885664	0.997494
miaB	tRNA-2-methylthio-N(6)-dimethylallyladenosine synthase	-0.402101	-0.402101	-0.561477	0.097937	0.997494
minC	Probable septum site-determining protein MinC	-0.435719	-0.435719	-0.285116	0.112777	0.997494
minE	Cell division topological specificity factor	0.0357251	0.0357251	0.0300684	0.797825	0.997494
mltB	Murein-degrading transglycosylase	-0.189573	-0.189573	-0.185478	0.499684	0.997494
mmsB	3-hydroxyisobutyrate dehydrogenase	-0.151083	-0.151083	-0.182045	0.244964	0.997494
mpl	UDP-N-acetylmuramate--L-alanyl-gamma-D-glutamyl-meso-2,6-diaminoheptandioate ligase	0.086151	0.086151	0.23624	0.728052	0.997494
msbA1	ATP-dependent lipid A-core flippase	0.133457	0.133457	0.180058	0.42896	0.997494
msrB	Peptide methionine sulfoxide reductase MsrB	0.0966287	0.0966287	0.107086	0.153979	0.997494
mtnB	Methylthioribulose-1-phosphate dehydratase	0.383912	0.383912	0.329751	0.214046	0.997494
murC	UDP-N-acetylmuramate--L-alanine ligase	-0.165284	-0.165284	-0.282815	0.184951	0.997494
murE	UDP-N-acetylmuramoyl-L-alanyl-D-glutamate--2,6-diaminopimelate ligase	-0.231715	-0.231715	-0.180988	0.363892	0.997494
murF	UDP-N-acetylmuramoyl-tripeptide--D-alanyl-D-alanine ligase	0.0652688	0.0652688	0.0872707	0.718341	0.997494
murG	UDP-N-acetylglucosamine--N-acetylmuramyl-(pentapeptide) pyrophosphoryl-undecaprenol N-acetylglucosamine transferase	0.0267382	0.0267382	0.036375	0.841039	0.997494
mutL	DNA mismatch repair protein MutL	-0.0811009	-0.0811009	-0.196487	0.704283	0.997494
nadE	Glutamine-dependent NAD(+) synthetase	0.173939	0.173939	0.129907	0.179311	0.997494
nagA	N-acetylglucosamine-6-phosphate deacetylase	1.08143	1.08143	1.08339	0.119201	0.997494
nagB-II	Glucosamine-6-phosphate deaminase	0.116768	0.116768	0.10597	0.175166	0.997494
nagZ	Beta-hexosaminidase	0.020844	0.020844	-0.0232468	0.826237	0.997494
nfuA	Fe/S biogenesis protein NfuA	-0.537852	-0.537852	-0.488221	0.101075	0.997494
nnrD	Bifunctional NAD(P)H-hydrate repair enzyme	0.281818	0.281818	0.289335	0.265998	0.997494
nrdR	Transcriptional repressor NrdR	0.0893507	0.0893507	0.00725174	0.763258	0.997494
nudC	NAD(+) diphosphatase	-0.139444	-0.139444	-0.149592	0.132665	0.997494
nuoA	NADH-quinone oxidoreductase subunit A	-0.28476	-0.28476	-0.362466	0.0816942	0.997494
nuoE	NADH dehydrogenase I subunit E	-0.0263848	-0.0263848	-0.0613089	0.631642	0.997494
nuoI	NADH-quinone oxidoreductase subunit I	-0.130535	-0.130535	-0.147097	0.445019	0.997494
nuoK	NADH-quinone oxidoreductase subunit K	-0.469715	-0.469715	-0.469715	0.130729	0.997494
nusB	Transcription antitermination protein NusB	-0.0833988	-0.0833988	-0.065691	0.588952	0.997494
ohr	Organic hydroperoxide resistance protein	0.245628	0.245628	0.133861	0.227065	0.997494
ompW1	Outer membrane protein W	-0.419816	-0.419816	-0.471371	0.368712	0.997494
ompW3	OmpW family outer membrane protein	-0.0225315	-0.0225315	-0.0307608	0.844168	0.997494
oprN5	Outer membrane efflux protein	0.103385	0.103385	0.1483	0.232068	0.997494
oprP1	Phosphate-selective outer membrane porin P	1.20816	1.20816	0.961514	0.101293	0.997494
otsA	Trehalose-6-phosphate synthase	0.586608	0.586608	0.54347	0.270968	0.997494
otsB	Trehalose 6-phosphate phosphatase	0.00148424	0.00148424	-0.0402489	0.992841	0.997494
pal	Peptidoglycan-associated protein	0.0125475	0.0125475	0.0554752	0.905351	0.997494
panD	Aspartate 1-decarboxylase	-0.551697	-0.551697	-0.641811	0.12217	0.997494
pcm	L-isoaspartyl protein carboxyl methyltransferase	-0.232461	-0.252853	-0.165981	0.855616	0.997494
pdhB	Pyruvate dehydrogenase E1 component beta subunit	-0.201598	-0.201598	-0.157014	0.147666	0.997494
pdhC	Dihydrolipoamide acetyltransferase component of pyruvate dehydrogenase complex	0.533823	0.533823	0.53534	0.0607051	0.997494
pdxJ	Pyridoxine 5-phosphate synthase	0.454818	0.454818	0.400602	0.148285	0.997494
pep	Exported prolyl oligopeptidase	0.148349	0.148349	0.146974	0.335729	0.997494
pepA2	Leucyl aminopeptidase	0.0653443	0.0653443	0.0895729	0.330925	0.997494
pepQ	Xaa-Pro dipeptidase	0.155921	0.155921	0.121272	0.137261	0.997494
pgi	Glucose-6-phosphate isomerase	0.00526762	0.00526762	0.052989	0.953117	0.997494
pgk	Phosphoglycerate kinase	0.115614	0.115614	0.141058	0.112958	0.997494
phaZ	Poly-beta-hydroxyalkanoate depolymerase	0.136084	0.136084	0.073554	0.417455	0.997494
phbB	Acetoacetyl-CoA reductase	1.00061	1.00061	0.84695	0.0581745	0.997494
pilA	Fimbrial protein	0.154382	0.154382	0.192726	0.50913	0.997494
pilB	Type 4 fimbrial assembly protein pilB	0.430881	0.430881	0.459422	0.0940195	0.997494
pilL	Histidine kinase	0.00433731	0.00433731	0.00289822	0.943319	0.997494
pilM	Type IV pilus assembly protein	-0.00602722	-0.00602722	0.0713892	0.960041	0.997494
pilN	Type IV pilus assembly protein	0.580776	0.580776	0.526436	0.0952528	0.997494
pilQ	Fimbrial assembly protein pilQ	-0.133224	-0.133224	-0.224055	0.181329	0.997494
pilR	Two-component system response regulator protein	0.274232	0.274232	0.17533	0.093708	0.997494
pip3	Proline iminopeptidase	-0.260174	-0.260174	-0.28989	0.0895209	0.997494
plsB	Glycerol-3-phosphate acyltransferase	-0.114621	-0.114621	-0.191593	0.464993	0.997494
pncB	Nicotinate phosphoribosyltransferase	0.113803	0.113803	0.113803	0.856495	0.997494
polA	DNA polymerase I	-0.209901	-0.209901	-0.20416	0.376727	0.997494
ppk	Polyphosphate kinase	0.614279	0.614279	0.718535	0.055836	0.997494
ppx	Exopolyphosphatase	0.198911	0.198911	0.392286	0.583687	0.997494
pqqC	Pyrroloquinoline-quinone synthase	0.34504	0.34504	0.419402	0.1094	0.997494
prfA	Peptide chain release factor 1	0.148499	0.148499	0.194309	0.44374	0.997494
prfB	Peptide chain release factor 2	-0.427605	-0.427605	-0.499149	0.0660322	0.997494
proA	Gamma-glutamyl phosphate reductase	0.0968843	0.0968843	0.135186	0.578615	0.997494
proC	Pyrroline-5-carboxylate reductase	-0.00760682	-0.00760682	0.0336132	0.958269	0.997494
prpC	Citrate synthase	-0.582556	-0.582556	-0.55689	0.108595	0.997494
prpF	AcnD-accessory protein	-0.268685	-0.268685	-0.303899	0.299279	0.997494
psd	Phosphatidylserine decarboxylase proenzyme	0.120678	0.120678	0.0896244	0.382111	0.997494
pth	Peptidyl-tRNA hydrolase	-0.232077	-0.232077	-0.445199	0.613866	0.997494
ptr1	Putative pteridine reductase	-0.497083	-0.497083	-0.304373	0.120215	0.997494
ptsH	PTS system HPr enzyme	0.0198812	0.0198812	-0.141524	0.948727	0.997494
ptsI	Phosphoenolpyruvate-protein phosphotransferase	0.173898	0.173898	0.168833	0.45359	0.997494
purB	Adenylosuccinate lyase	0.152287	0.152287	0.12893	0.361054	0.997494
purC	Phosphoribosylaminoimidazole-succinocarboxamide synthase	-0.0302119	-0.0302119	-0.0411329	0.513025	0.997494
purE	N5-carboxyaminoimidazole ribonucleotide mutase	0.0187502	0.0187502	0.0213594	0.928509	0.997494
purF	Amidophosphoribosyltransferase	-0.267127	-0.267127	-0.29533	0.104788	0.997494
purH	Bifunctional purine biosynthesis protein PurH	-0.188021	-0.188021	-0.202827	0.0774942	0.997494
purK	N5-carboxyaminoimidazole ribonucleotide synthase	-0.0149927	-0.0149927	0.00064373	0.843999	0.997494
purL	Phosphoribosylformylglycinamidine synthase	0.00217533	0.00217533	-0.00858021	0.976095	0.997494
purM	Phosphoribosylformylglycinamidine cyclo-ligase	-0.297278	-0.297278	-0.389427	0.203457	0.997494
purT	Formate-dependent phosphoribosylglycinamide formyltransferase	0.00188065	0.00188065	0.0037384	0.979137	0.997494
pykA	Pyruvate kinase	0.117436	0.117436	0.132623	0.211997	0.997494
pyrD	Dihydroorotate dehydrogenase (quinone)	0.239843	0.239843	0.227347	0.336497	0.997494
pyrF	Orotidine 5-phosphate decarboxylase	0.0196648	0.0196648	0.0106754	0.769781	0.997494
pyrH	Uridylate kinase	-0.134794	-0.134794	-0.0656595	0.277681	0.997494
raxC	Type I secretion system outer membrane protein	0.0227442	0.0227442	0.0390377	0.659507	0.997494
rbfA	Ribosome-binding factor A	-0.34047	-0.34047	-0.237339	0.215725	0.997494
recA	Protein RecA	0.339689	0.339689	0.338705	0.0932064	0.997494
recR	Recombination protein RecR	0.185277	0.185277	0.259635	0.467039	0.997494
regR	Two-component system nitrogen response regulator, Fis family	-0.321489	-0.321489	-0.190457	0.267652	0.997494
relA2	GTP diphosphokinase	0.0215055	0.0215055	0.19041	0.93971	0.997494
rhlB	ATP-dependent RNA helicase RhlB	-0.120698	-0.120698	-0.0912743	0.0606856	0.997494
rimO	Ribosomal protein S12 methylthiotransferase RimO	0.293792	0.293792	0.163116	0.182388	0.997494
rimP	Ribosome maturation factor RimP	-0.350651	-0.350651	-0.312094	0.128718	0.997494
rlhA	Pyrimidine-specific ribonucleoside hydrolase	-0.0889812	-0.0889812	-0.138467	0.394334	0.997494
rlmB	23S rRNA (guanosine-2-O-)-methyltransferase RlmB	-0.3232	-0.275607	-0.188044	0.618461	0.997494
rmd	GDP-4-dehydro-D-rhamnose reductase	0.129606	0.129606	0.0749893	0.345423	0.997494
rnd	Ribonuclease D	0.0822539	0.0822539	0.0297613	0.491164	0.997494
rnr	Ribonuclease R	0.0487938	0.0487938	0.0220194	0.591989	0.997494
rpfI	Conserved putatively exported protein	-0.133151	-0.133151	-0.101362	0.0974947	0.997494
rph	Ribonuclease PH	-0.313158	-0.313158	-0.425643	0.126198	0.997494
rpi2	Ribose-5-phosphate isomerase	-0.162454	-0.162454	-0.178008	0.281014	0.997494
rpiA	Ribose-5-phosphate isomerase A	0.0234957	0.0234957	-0.00236511	0.817022	0.997494
rplB	50S ribosomal protein L2	-0.251941	-0.251941	-0.342308	0.284895	0.997494
rplF	50S ribosomal protein L6	-0.0730791	-0.0730791	-0.0132008	0.694251	0.997494
rplJ	50S ribosomal protein L10	-0.178245	-0.178245	-0.210934	0.110847	0.997494
rplO	50S ribosomal protein L15	-0.193275	-0.193275	-0.142256	0.237056	0.997494
rplR	50S ribosomal protein L18	-0.861873	-0.861873	-1.39005	0.263632	0.997494
rplW	50S ribosomal protein L23	-0.727776	-0.727776	-0.741012	0.0617239	0.997494
rplX	50S ribosomal protein L24	0.340776	0.340776	0.24924	0.290972	0.997494
rpmA	50S ribosomal protein L27	-0.332459	-0.332459	-0.231357	0.216985	0.997494
rpmB	50S ribosomal protein L28	-0.331917	-0.331917	-0.354535	0.0514597	0.997494
rpmC	50S ribosomal protein L29	0.641457	0.641457	0.425231	0.220301	0.997494
rpmD	50S ribosomal protein L30	-0.145993	-0.145993	-0.224979	0.523865	0.997494
rpmF	50S ribosomal protein L32	-0.12237	-0.12237	-0.087101	0.634148	0.997494
rpmG	50S ribosomal protein L33	0.623132	0.623132	0.15433	0.361939	0.997494
rpmH	50S ribosomal protein L34	0.65432	0.65432	0.397454	0.606401	0.997494
rpoZ	DNA-directed RNA polymerase subunit omega	-0.299122	-0.299122	-0.292452	0.0513053	0.997494
rpsC	30S ribosomal protein S3	-0.0290136	-0.0290136	-0.141661	0.87867	0.997494
rpsF	30S ribosomal protein S6	-0.148046	-0.148046	-0.121948	0.198004	0.997494
rpsG	30S ribosomal protein S7	-0.181064	-0.181064	-0.245712	0.251901	0.997494
rpsJ	30S ribosomal protein S10	-0.170525	-0.170525	-0.186464	0.376387	0.997494
rpsK	30S ribosomal protein S11	-0.454847	-0.454847	-0.589202	0.0556335	0.997494
rpsL	30S ribosomal protein S12	0.396632	0.396632	0.407324	0.153323	0.997494
rpsM	30S ribosomal protein S13	-0.263017	-0.263017	-0.228875	0.0768992	0.997494
rpsO	30S ribosomal protein S15	-0.277939	-0.277939	-0.31328	0.201501	0.997494
rpsP	30S ribosomal protein S16	0.431572	0.431572	0.366226	0.142662	0.997494
rpsQ	30S ribosomal protein S17	0.254546	0.254546	0.248924	0.194408	0.997494
rpsR	30S ribosomal protein S18	0.317561	0.317561	0.138394	0.287279	0.997494
rpsS	30S ribosomal protein S19	-0.171611	-0.171611	-0.185916	0.333371	0.997494
rpsT	30S ribosomal protein S20	-0.189995	-0.189995	-0.0639238	0.658771	0.997494
rpsU	30S ribosomal protein S21	0.93261	0.93261	0.558102	0.136191	0.997494
rsbR	Putative antisigma factor	0.155211	0.155211	0.105585	0.130749	0.997494
rsgA	Small ribosomal subunit biogenesis GTPase RsgA	0.216002	0.216002	0.101462	0.302277	0.997494
rsmC	Ribosomal RNA small subunit methyltransferase C	-0.0478415	-0.0478415	-0.0889196	0.625029	0.997494
rsmH	Ribosomal RNA small subunit methyltransferase H	-0.243325	-0.243325	-0.227208	0.116966	0.997494
sbcB	Exodeoxyribonuclease I	-0.184191	-0.184191	-0.388733	0.548433	0.997494
scrK	Fructokinase	0.00359297	0.00359297	-0.0163069	0.980681	0.997494
sdhA	Succinate dehydrogenase flavoprotein subunit	-0.0503044	-0.0503044	-0.0229568	0.436728	0.997494
sdhB	Succinate dehydrogenase iron-sulfur subunit	0.176733	0.176733	0.091795	0.100368	0.997494
secB	Protein-export protein SecB	-0.222055	-0.222055	-0.160015	0.508847	0.997494
serA1	2-oxoglutarate reductase	-0.398207	-0.398207	-0.221419	0.21108	0.997494
serC	Phosphoserine aminotransferase	-0.156262	-0.156262	-0.0497236	0.463627	0.997494
serS	Serine--tRNA ligase	-0.171975	-0.171975	-0.190554	0.10876	0.997494
slt	Exported murein transglycosylase	0.333703	0.333703	0.30273	0.11028	0.997494
slyX	Protein SlyX homolog	0.054637	0.054637	0.0323782	0.777862	0.997494
sod1	Superoxide dismutase [Cu-Zn]	0.278828	0.278828	0.276031	0.0981136	0.997494
sod4	Superoxide dismutase	-0.0802574	-0.0802574	-0.0802574	0.822058	0.997494
speA	Biosynthetic arginine decarboxylase	-0.14819	-0.14819	-0.0971556	0.221443	0.997494
speD	S-adenosylmethionine decarboxylase proenzyme	-0.261115	-0.261115	-0.366915	0.225985	0.997494
ssb	Single-stranded DNA-binding protein	-0.0265851	-0.0265851	0.0426779	0.83299	0.997494
sucB	Dihydrolipoyllysine-residue succinyltransferase component of 2-oxoglutarate dehydrogenase complex	0.106914	0.106914	0.092144	0.06507	0.997494
sufD	ABC transporter-like protein involved in Fe-S cluster assembly	-0.686946	-0.686946	-0.656866	0.0550374	0.997494
sun	16S rRNA m5C967 methyltransferase	-0.651282	-0.651282	-0.64539	0.0556219	0.997494
surE	5-nucleotidase SurE	-0.0266118	-0.0266118	-0.0947618	0.801975	0.997494
tal	Transaldolase	-0.138082	-0.138082	-0.16235	0.0911133	0.997494
tatB	Sec-independent protein translocase protein TatB	0.193441	0.193441	0.295376	0.284983	0.997494
tatD	Deoxyribonuclease	0.0331178	0.0331178	-0.0561485	0.848935	0.997494
tdh	L-threonine 3-dehydrogenase	-0.404459	-0.404459	-0.344646	0.0985362	0.997494
tesB	Acyl-CoA thioesterase II	-0.449721	-0.449721	-0.446162	0.388046	0.997494
tgt	Queuine tRNA-ribosyltransferase	-0.0689087	-0.0689087	-0.120522	0.624642	0.997494
thiG	Thiazole synthase	-0.118191	-0.118191	-0.20334	0.347453	0.997494
tmk	Thymidylate kinase	-0.146625	-0.146625	-0.0940695	0.158185	0.997494
tolB	Tol-Pal system protein TolB	0.0775313	0.0775313	0.14783	0.425892	0.997494
tolR	Tol-Pal system protein TolR	0.0712225	0.0712225	0.128179	0.702234	0.997494
tonB	Protein TonB	-0.151886	-0.151886	-0.170431	0.603808	0.997494
tonB3	TonB-like protein	0.23101	0.23101	0.20433	0.0952465	0.997494
topA	DNA topoisomerase 1	-0.0444365	-0.0444365	-0.0165997	0.195467	0.997494
trpA	Tryptophan synthase alpha chain	-0.0588789	-0.0588789	-0.289571	0.855717	0.997494
trpC	Indole-3-glycerol phosphate synthase	-0.0364294	-0.0364294	-0.0332499	0.756206	0.997494
trpG	Anthranilate synthase component II	-0.322633	-0.322633	-0.404039	0.183836	0.997494
trpS	Tryptophan--tRNA ligase	-0.38822	-0.38822	-0.290443	0.0856025	0.997494
tsaC	Threonylcarbamoyl-AMP synthase	0.387918	0.387918	0.387918	0.623906	0.997494
ubiB	Probable protein kinase UbiB	-0.102461	-0.102461	-0.174232	0.506109	0.997494
ubiJ	Ubiquinone biosynthesis accessory factor UbiJ	0.305687	0.305687	0.302969	0.0593307	0.997494
uptA	Fumarylacetoacetase-like protein	-0.199999	-0.199999	-0.149597	0.125296	0.997494
uptD	Outer membrane protein	0.637639	0.637639	0.610888	0.0764333	0.997494
uup	ATP-binding protein Uup	-0.363922	-0.363922	-0.428894	0.0666006	0.997494
waaM	Lipid A biosynthesis lauroyltransferase	-0.0904503	-0.0904503	-0.0608473	0.636378	0.997494
wxcB	Protein kinase domain-containing protein	-0.121448	-0.121448	-0.11608	0.263027	0.997494
wxcC	Glycosyltransferase	-0.0251784	-0.0251784	0.0336647	0.756142	0.997494
wxcD	Glycosyltransferase	-0.394527	-0.394527	-0.356542	0.0830604	0.997494
wxcE	Exported protein	-0.00424576	-0.00424576	-0.104954	0.980655	0.997494
wxcK	LPS o-antigen side-chain biosynthesis nucleotide sugar aminotransferase	-0.0691357	-0.0691357	-0.08957	0.248752	0.997494
wxcL	Glycosyltransferase	0.0174069	0.0174069	0.025094	0.922218	0.997494
wxcM	Bifunctional nucleotide hexosamine acetyltransferase / isomerase	0.207173	0.207173	0.218457	0.346621	0.997494
xanA	Phosphohexose mutases	0.129377	0.129377	0.100813	0.0642106	0.997494
XCCB100_0007	Putative exported protein	0.16446	0.16446	0.189497	0.0606352	0.997494
XCCB100_0038	Putative exported protein	0.363863	0.363863	0.399427	0.0566471	0.997494
XCCB100_0107	TonB-dependent outer membrane receptor	0.0795542	0.0795542	0.0946426	0.798538	0.997494
XCCB100_0128	TonB-dependent outer membrane receptor	-0.0719213	-0.0719213	-0.0782099	0.66558	0.997494
XCCB100_0133	Uncharacterized protein	0.390216	0.390216	0.390216	0.375324	0.997494
XCCB100_0135	Uncharacterized protein	0.305522	0.305522	0.251459	0.0944944	0.997494
XCCB100_0178	Exported hydrolase	0.105394	0.105394	0.132194	0.582979	0.997494
XCCB100_0198	Lysophosphatidylcholine-specific acyltransferase	-0.205469	-0.205469	-0.19097	0.240771	0.997494
XCCB100_0214	Uncharacterized protein	0.428054	0.428054	0.410524	0.0910582	0.997494
XCCB100_0218	Exported heme biosynthesis enzyme	1.08387	1.08387	0.839773	0.0532822	0.997494
XCCB100_0223	Membrane-anchored phosphatase / sulfurtransferase family enzyme	-0.0952522	-0.0952522	-0.254301	0.499309	0.997494
XCCB100_0232	Putative exported protein	-0.101183	-0.101183	-0.236419	0.705541	0.997494
XCCB100_0237	Putative phenylalanine racemase (ATP-hydrolyzing)	-0.352858	-0.352858	-0.245176	0.294665	0.997494
XCCB100_0250	Lysophosphatidylcholine-specific acyltransferase	-0.0768652	-0.0768652	-0.0768652	0.796973	0.997494
XCCB100_0261	Diguanylate cyclase	0.887222	0.887222	0.751153	0.0605157	0.997494
XCCB100_0294	Zinc-containing alcohol dehydrogenase superfamily protein	-0.0152121	-0.0152121	0.0188875	0.92417	0.997494
XCCB100_0302	Uncharacterized protein	-0.0904751	-0.0904751	-0.14601	0.712124	0.997494
XCCB100_0343	NDP-sugar epimerase	0.620118	0.620118	1.12805	0.306479	0.997494
XCCB100_0411	Short chain dehydrogenase	0.186844	0.186844	0.141898	0.302014	0.997494
XCCB100_0437	Putative membrane protein	-0.217729	-0.217729	-0.207937	0.425446	0.997494
XCCB100_0456	Uncharacterized protein	0.0738095	0.0738095	-0.189328	0.79439	0.997494
XCCB100_0468	Exported thioredoxin-like protein	0.0831137	0.0831137	0.156007	0.688203	0.997494
XCCB100_0469	Putative transcriptional regulator, MarR family	0.10939	0.10939	0.0903664	0.411139	0.997494
XCCB100_0490	Putative outer membrane protein	0.25115	0.25115	0.348953	0.311072	0.997494
XCCB100_0498	Flavoredoxin family enzyme	-0.0954008	-0.0954008	-0.0954008	0.543134	0.997494
XCCB100_0538	Putative transcriptional regulator, Fis family	0.288371	0.288371	-0.0154905	0.674313	0.997494
XCCB100_0554	Putative DNA-binding protein	-0.0133759	-0.0133759	-0.0268927	0.803507	0.997494
XCCB100_0585	Putative NADH dehydrogenase/NAD(P)H nitroreductase xcc-b100	-0.146667	-0.146667	-0.148895	0.0514769	0.997494
XCCB100_0586	Conserved exported protein	-0.129422	-0.129422	-0.116114	0.112943	0.997494
XCCB100_0587	Iron-siderophore dechelating enzyme	0.14716	0.14716	0.173799	0.280503	0.997494
XCCB100_0686	Uncharacterized protein	-0.0327444	-0.0327444	-0.142641	0.876257	0.997494
XCCB100_0687	Putative DNA-binding protein	0.191247	0.191247	0.234489	0.077288	0.997494
XCCB100_0698	Uncharacterized protein	-0.172439	-0.172439	-0.23044	0.205193	0.997494
XCCB100_0712	Putative exported protein	0.474172	0.474172	0.474172	0.520816	0.997494
XCCB100_0743	UPF0250 protein XCCB100	-0.361349	-0.361349	-0.381119	0.0684527	0.997494
XCCB100_0749	Putative exported protein	0.742752	0.742752	0.989888	0.0911344	0.997494
XCCB100_0763	Histidine kinase	0.150849	0.150849	0.0789785	0.532171	0.997494
XCCB100_0766	Uncharacterized protein	0.189825	0.189825	0.0769472	0.271616	0.997494
XCCB100_0810	S-(hydroxymethyl)glutathione dehydrogenase	0.407336	0.407336	0.43153	0.0661394	0.997494
XCCB100_0825	Exported amidohydrolase	0.0970988	0.0970988	0.0871267	0.655285	0.997494
XCCB100_0828	Putative exported protein	0.00280476	0.00280476	0.00350285	0.97881	0.997494
XCCB100_0884	Putative two-component system response regulator	-0.196505	-0.196505	-0.119051	0.196265	0.997494
XCCB100_0888	Putative exported protein	1.02702	1.02702	1.28563	0.0580636	0.997494
XCCB100_0918	Putative exported protein	-0.0272212	-0.0272212	-0.0826664	0.843249	0.997494
XCCB100_0920	EVE domain-containing protein	0.091308	0.091308	-0.0470943	0.770008	0.997494
XCCB100_0924	UPF0149 protein XCCB100	-0.528636	-0.528636	-0.511534	0.0519091	0.997494
XCCB100_0934	Uncharacterized protein	-0.553729	-0.553729	-0.396788	0.10174	0.997494
XCCB100_0946	Ribonuclease	-0.335327	-0.335327	-0.169246	0.329961	0.997494
XCCB100_0956	Fimbrial assembly membrane protein	0.245135	0.245135	0.255952	0.0506878	0.997494
XCCB100_0959	MoxR-like ATPase	0.200201	0.200201	0.403602	0.317928	0.997494
XCCB100_0979	Putative hydroxyacylglutathione hydrolase	0.393058	0.393058	0.297303	0.218965	0.997494
XCCB100_0989	Phosphatase	0.163996	0.163996	0.165441	0.597913	0.997494
XCCB100_1115	Putative exported protein	0.201975	0.201975	0.167042	0.303524	0.997494
XCCB100_1163	CxxC SSSS domain-containing protein	-0.341678	-0.341678	-0.243941	0.111682	0.997494
XCCB100_1169	Probable transcriptional regulatory protein xcc-b100	-0.318351	-0.318351	-0.42275	0.096156	0.997494
XCCB100_1178	TolA protein	0.20341	0.20341	0.320177	0.230216	0.997494
XCCB100_1198	Uncharacterized protein	-0.217073	-0.217073	-0.173221	0.483152	0.997494
XCCB100_1220	Penicillin-binding protein 1B	-0.185276	-0.185276	-0.390221	0.415839	0.997494
XCCB100_1226	ADP-ribosylglycohydrolase	0.0795979	0.0795979	0.0907888	0.805398	0.997494
XCCB100_1229	Type IV pilus response regulator PilG	0.00521851	0.00521851	0.0208483	0.97687	0.997494
XCCB100_1231	Chemotaxis signal transduction protein	0.0754032	0.0754032	0.0353489	0.468314	0.997494
XCCB100_1250	Putative DNA-related protein	0.19902	0.19902	0.241477	0.114687	0.997494
XCCB100_1259	Uncharacterized protein	0.228575	0.228575	0.249405	0.06188	0.997494
XCCB100_1270	ADP compounds hydrolase	-0.00568199	-0.00568199	-0.00568199	0.964804	0.997494
XCCB100_1286	Transcriptional regulator, TetR family	0.0466733	0.0466733	0.150327	0.728476	0.997494
XCCB100_1287	TonB-dependent outer membrane receptor	0.00889301	0.00889301	0.0318108	0.946554	0.997494
XCCB100_1302	L-serine dehydratase	-0.20173	-0.20173	-0.165801	0.280906	0.997494
XCCB100_1306	Putative membrane protein	0.529808	0.529808	0.616424	0.336079	0.997494
XCCB100_1359	Lipopolysaccharide export system ATP-binding protein LptB	-0.0423476	-0.0423476	-0.0216703	0.749445	0.997494
XCCB100_1372	Putative secreted protein	0.107136	0.107136	0.104406	0.407388	0.997494
XCCB100_1388	PKHD-type hydroxylase xcc-b100	-0.706762	-0.706762	-0.753641	0.12929	0.997494
XCCB100_1413	UPF0301 protein xcc-b100	0.461244	0.461244	0.420337	0.210959	0.997494
XCCB100_1447	Pirin-related protein	0.0250926	0.0250926	0.0035038	0.945507	0.997494
XCCB100_1454	Metallopeptidase	-0.119569	-0.119569	-0.139614	0.0553142	0.997494
XCCB100_1556	Putative modulator of DNA gyrase TldD	-0.172244	-0.172244	-0.122003	0.0925892	0.997494
XCCB100_1557	UPF0307 protein xcc-b100	0.118494	0.118494	0.0550537	0.739135	0.997494
XCCB100_1558	Putative modulator of DNA gyrase, peptidase U62 protein PmbA	0.0840297	0.0840297	0.0641298	0.518344	0.997494
XCCB100_1565	Alkaline phosphatase	0.0309935	0.0309935	0.0235004	0.739717	0.997494
XCCB100_1566	Glutamate/aspartate:cation symporter family protein	-0.440983	-0.440983	-0.493423	0.118406	0.997494
XCCB100_1657	Uncharacterized protein	0.116807	0.116807	0.194829	0.336629	0.997494
XCCB100_1683	Putative membrane protein	1.60119	1.60119	1.55711	0.147113	0.997494
XCCB100_1735	Putative secreted protein	0.529959	0.529959	0.529959	0.289437	0.997494
XCCB100_1830	Membrane fusion protein	0.611456	0.611456	0.460763	0.19065	0.997494
XCCB100_1843	PhoH-like ATP-binding protein	-0.124954	-0.124954	-0.0796642	0.293054	0.997494
XCCB100_1866	Uncharacterized protein	0.121731	0.121731	0.121731	0.456653	0.997494
XCCB100_1869	Histone-like nucleoid-structuring protein	0.0853376	0.0853376	0.0961494	0.329366	0.997494
XCCB100_1884	Short chain dehydrogenase	0.0449939	0.0449939	0.286349	0.941628	0.997494
XCCB100_1887	Putative sensor protein	-0.0631938	-0.0631938	-0.0113115	0.710589	0.997494
XCCB100_1889	Uncharacterized protein	-0.26279	-0.26279	-0.268568	0.535538	0.997494
XCCB100_1896	ATP-dependent RNA helicase	-0.33182	-0.33182	-0.506054	0.176083	0.997494
XCCB100_1908	Putative amidohydrolase family protein	-0.615612	-0.615612	-0.517379	0.101263	0.997494
XCCB100_1927	SufE domain-containing protein	-0.369558	-0.369558	-0.369558	0.277826	0.997494
XCCB100_1966	Pseudouridine synthase	-0.338508	-0.338508	-0.3143	0.0644285	0.997494
XCCB100_1968	Uncharacterized protein	0.127598	0.127598	0.191507	0.266128	0.997494
XCCB100_1981	Putative carbon-nitrogen hyrolase family protein	-0.313701	-0.313701	-0.263112	0.192912	0.997494
XCCB100_1983	Putative membrane protein	-0.0141101	-0.0141101	-0.0432968	0.948103	0.997494
XCCB100_1991	Conserved membrane protein involved in cell surface carbohydrate biosynthesis	0.329927	0.329927	0.239695	0.175689	0.997494
XCCB100_1994	DUF1244 domain-containing protein	0.607452	0.607452	0.65435	0.173838	0.997494
XCCB100_1999	Uncharacterized protein	0.0568538	0.0568538	0.00996494	0.448541	0.997494
XCCB100_2009	Putative non-heme chloroperoxidase	0.328395	0.328395	0.424031	0.28953	0.997494
XCCB100_2016	Putative phosphoenolpyruvate synthase regulatory protein	-0.0555844	-0.0555844	-0.029748	0.754244	0.997494
XCCB100_2053	ABC transporter-type lipoprotein-releasing protein	0.110197	0.110197	0.00875473	0.645704	0.997494
XCCB100_2055	Putative secreted protein	0.328931	0.328931	0.427399	0.204922	0.997494
XCCB100_2103	Putative secreted protein	-0.104731	-0.104731	-0.141337	0.519929	0.997494
XCCB100_2114	FAD linked oxidase, probable	-0.0027566	-0.0027566	0.0836287	0.968358	0.997494
XCCB100_2118	Elongation factor P-like protein	0.299687	0.299687	0.214823	0.0635855	0.997494
XCCB100_2121	Putative enoyl-CoA hydratase	0.501832	0.501832	0.615449	0.156944	0.997494
XCCB100_2233	Response regulator / transcriptional regulator, LuxR family	0.480183	0.480183	0.387767	0.0617094	0.997494
XCCB100_2285	Putative membrane protein	-0.103739	-0.103739	-0.0545273	0.378439	0.997494
XCCB100_2288	Molybdopterin molybdenumtransferase	0.0873122	0.0873122	0.0391684	0.435527	0.997494
XCCB100_2322	Uncharacterized protein	0.360733	0.360733	0.444696	0.107542	0.997494
XCCB100_2335	GFO/IDH/MOCA family oxidoreductase	0.335772	0.335772	0.374782	0.178996	0.997494
XCCB100_2513	Transcriptional regulator, LysR family	0.406078	0.406078	0.424178	0.130544	0.997494
XCCB100_2522	RraB domain-containing protein	0.116411	0.116411	0.086627	0.181679	0.997494
XCCB100_2523	Putative AhpC/TSA family peroxiredoxin	-0.0415134	-0.0415134	-0.0965281	0.863469	0.997494
XCCB100_2524	PhoH-like protein	-0.120503	-0.120503	-0.0862951	0.27073	0.997494
XCCB100_2525	Putative secreted protein	0.130535	0.130535	0.0984526	0.319733	0.997494
XCCB100_2530	Putative pirin-related protein	-0.145414	-0.145414	-0.215465	0.703971	0.997494
XCCB100_2548	CRM domain-containing protein	-0.254725	-0.254725	-0.289862	0.167436	0.997494
XCCB100_2550	Outer membrane lipoprotein	0.181407	0.181407	0.236562	0.412595	0.997494
XCCB100_2563	Putative exported protein	-0.283259	-0.283259	-0.250305	0.577331	0.997494
XCCB100_2566	Serine carboxypeptidase	-0.230224	-0.230224	-0.292152	0.108924	0.997494
XCCB100_2654	Uncharacterized protein	-0.0354261	-0.0354261	-0.130848	0.80726	0.997494
XCCB100_2665	Transcriptional regulator, LysR family	-0.311208	-0.311208	-0.273289	0.137115	0.997494
XCCB100_2674	Putative membrane protein	-0.0223516	-0.0223516	0.026226	0.639639	0.997494
XCCB100_2702	Uncharacterized protein	0.172502	0.172502	0.223343	0.521607	0.997494
XCCB100_2704	Carbonic anhydrase	-0.224528	-0.224528	-0.145595	0.340174	0.997494
XCCB100_2713	Putative 5-nucleotidase	0.141421	0.141421	0.159178	0.444464	0.997494
XCCB100_2720	MOSC domain-containing protein	-0.0124165	-0.0124165	-0.170877	0.964313	0.997494
XCCB100_2725	Peptidyl-prolyl cis-trans isomerase	0.137545	0.137545	0.112831	0.120056	0.997494
XCCB100_2767	Uncharacterized protein	0.212536	0.212536	0.254916	0.236709	0.997494
XCCB100_2774	ABC transporter ATP-binding protein	0.489338	0.489338	0.556187	0.0886565	0.997494
XCCB100_2783	JmjC domain-containing protein	-0.172753	-0.172753	-0.134557	0.0831963	0.997494
XCCB100_2802	DNA repair protein RecN	0.176584	0.176584	0.157929	0.421113	0.997494
XCCB100_2827	N-acetylmuramoyl-L-alanine amidase	4.27627	4.27627	4.20675	0.0831941	0.997494
XCCB100_2865	Putative NADPH-dependent FMN reductase / NADPH:quinone oxidoreductase	3.38354	3.38354	3.42685	0.0904675	0.997494
XCCB100_2898	Membrane fusion protein	-0.248613	-0.248613	-0.255171	0.211575	0.997494
XCCB100_2904	Bacterioferritin	0.174306	0.174306	0.158628	0.22382	0.997494
XCCB100_2907	Putative secreted protein	-0.148929	-0.148929	-0.134686	0.29825	0.997494
XCCB100_2911	ArsC family protein	0.0680059	0.0680059	0.013608	0.619083	0.997494
XCCB100_2951	Putative secreted protein	-0.1604	-0.1604	-0.0720482	0.234564	0.997494
XCCB100_2993	Putative exported protein	0.247558	0.247558	0.214973	0.231265	0.997494
XCCB100_2999	Uncharacterized protein	0.53428	0.53428	0.444848	0.0580329	0.997494
XCCB100_3006	Putative exported protein	0.995188	0.995188	0.890308	0.0910392	0.997494
XCCB100_3031	Putative membrane protein	0.240506	0.240506	0.228076	0.111469	0.997494
XCCB100_3154	Histidine kinase	0.49948	0.49948	0.618983	0.0656053	0.997494
XCCB100_3163	Histidine kinase	0.679979	0.679979	0.805195	0.0531979	0.997494
XCCB100_3176	Putative glycyl aminopeptidase	-0.00563288	-0.00563288	-0.044486	0.945691	0.997494
XCCB100_3184	Riboflavin biosynthesis protein	-0.0805449	-0.0805449	-0.133864	0.575049	0.997494
XCCB100_3191	Putative thioesterase	-0.230305	-0.230305	-0.340285	0.12778	0.997494
XCCB100_3199	Endo/exonuclease/phosphatase domain-containing protein	-0.334191	-0.334191	-0.358894	0.0580148	0.997494
XCCB100_3215	Putative acetyltransferase	-0.326667	-0.326667	-0.276134	0.0519719	0.997494
XCCB100_3238	Putative secreted protein	0.121272	0.121272	0.0734549	0.498871	0.997494
XCCB100_3278	Type I site-specific deoxyribonuclease (Specificity subunit)	-0.133493	-0.133493	-0.138791	0.468123	0.997494
XCCB100_3279	Uncharacterized protein	-0.260886	-0.260886	-0.33747	0.0860983	0.997494
XCCB100_3280	Site-specific DNA-methyltransferase (adenine-specific)	-0.334094	-0.334094	-0.243099	0.125453	0.997494
XCCB100_3289	Aminopeptidase	0.14136	0.14136	0.103139	0.153488	0.997494
XCCB100_3293	Protein HflC	0.274443	0.274443	0.286911	0.0909109	0.997494
XCCB100_3307	Exported nucleosidase-like glycosylase	0.000886917	0.000886917	0.000886917	0.997494	0.997494
XCCB100_3308	TonB-dependent outer membrane receptor	0.0702848	0.0702848	0.0596752	0.55798	0.997494
XCCB100_3356	Histidine triad-like protein	-0.34528	-0.34528	-0.0960283	0.301349	0.997494
XCCB100_3358	Nucleoid-associated protein xcc-b100	-0.119681	-0.119681	-0.0631866	0.342354	0.997494
XCCB100_3368	Uncharacterized protein	0.036448	0.036448	0.0967083	0.623103	0.997494
XCCB100_3377	Histone-like protein	0.162934	0.162934	0.183403	0.133744	0.997494
XCCB100_3401	Uncharacterized protein	-0.0351291	-0.0351291	-0.0133276	0.581252	0.997494
XCCB100_3417	Putative secreted protein	0.0963459	0.0963459	0.129967	0.32513	0.997494
XCCB100_3419	Zinc-type alcohol dehydrogenase-like protein	0.969129	0.969129	0.840604	0.0580103	0.997494
XCCB100_3494	Asparaginase, probable	-0.353767	-0.353767	-0.406711	0.0544406	0.997494
XCCB100_3501	FeSP domain-containing protein	-0.135688	-0.135688	-0.164905	0.472664	0.997494
XCCB100_3511	Putative NAD(P)H nitroreductase	-0.0253167	-0.0253167	0.00629711	0.707257	0.997494
XCCB100_3513	NUDIX hydrolase family protein	0.0639696	0.0639696	0.014226	0.49989	0.997494
XCCB100_3552	2-octaprenyl-3-methyl-6-methoxy-1,4-benzoquinol hydroxylase, probable	-0.00155465	-0.00155465	0.105586	0.992978	0.997494
XCCB100_3553	2-octaprenyl-6-methoxyphenol hydroxylase, probable	-0.133422	-0.133422	-0.175949	0.446607	0.997494
XCCB100_3569	Uncharacterized protein	1.53577	1.53577	1.82284	0.0571328	0.997494
XCCB100_3572	Histidine kinase	1.20199	1.20199	1.30696	0.184108	0.997494
XCCB100_3587	Putative voltage-gated potassium channel beta subunit	0.266801	0.266801	0.239423	0.334378	0.997494
XCCB100_3624	Uncharacterized protein	0.351315	0.351315	0.526548	0.412326	0.997494
XCCB100_3663	Putative exported protein	-3.63189	-3.63189	-3.70565	0.131575	0.997494
XCCB100_3679	Glycosyltransferase	0.0145888	0.0145888	-0.0341835	0.872015	0.997494
XCCB100_3699	Thiol:disulfide interchange protein	-0.0622921	-0.0622921	-0.117989	0.54001	0.997494
XCCB100_3707	ATPase core domain-containing protein	0.191107	0.191107	0.216726	0.242018	0.997494
XCCB100_3717	DNA-binding protein	0.115253	0.115253	0.015892	0.568953	0.997494
XCCB100_3722	Putative secreted protein	0.438845	0.438845	0.219812	0.139857	0.997494
XCCB100_3771	Oligopeptidase A	0.337333	0.337333	0.501287	0.217538	0.997494
XCCB100_3818	UPF0234 protein xcc-b100	0.157017	0.157017	0.147762	0.16182	0.997494
XCCB100_3819	Uncharacterized protein	-0.25534	-0.25534	-0.071126	0.419763	0.997494
XCCB100_3844	Uncharacterized protein	0.0389071	0.0389071	-0.0194778	0.914573	0.997494
XCCB100_3924	Putative CDP-glycerol glycerophosphotransferase	0.132534	0.132534	0.0866842	0.291332	0.997494
XCCB100_3927	Glycosyltransferase	-0.0727544	-0.0727544	-0.0965414	0.725995	0.997494
XCCB100_3941	Short chain dehydrogenase	-0.259694	-0.259694	-0.326425	0.178332	0.997494
XCCB100_3955	Two-component system response regulator	0.0148331	0.0148331	-0.0134525	0.968396	0.997494
XCCB100_3959	Thioredoxin	0.137731	0.137731	0.169499	0.0695912	0.997494
XCCB100_3970	Membrane fusion protein	0.106952	0.106952	-0.0175428	0.582441	0.997494
XCCB100_3971	RND superfamily protein	0.286625	0.286625	0.467071	0.24902	0.997494
XCCB100_3972	Hydrophobe/amphiphile efflux-1 (HAE1) family transporter	0.21107	0.21107	0.21107	0.519477	0.997494
XCCB100_3980	HAD superfamily hydrolase	-0.201596	-0.201596	-0.0911436	0.16961	0.997494
XCCB100_4087	Periplasmic serine endoprotease DegP-like	0.0164728	0.0164728	-0.0245752	0.881683	0.997494
XCCB100_4090	Uncharacterized protein	0.87824	0.87824	0.87824	0.0973018	0.997494
XCCB100_4092	Putative hydrolase	-0.0186615	-0.0186615	-0.0569639	0.932675	0.997494
XCCB100_4094	Catalase-related peroxidase	0.174842	0.174842	0.345665	0.617956	0.997494
XCCB100_4115	Putative secreted protein	0.364501	0.364501	0.318417	0.0727004	0.997494
XCCB100_4121	SnoaL-like domain-containing protein	0.0208635	0.0208635	-0.0153456	0.858159	0.997494
XCCB100_4151	Putative dipeptidyl peptidase IV	0.0528336	0.0528336	0.0296154	0.597955	0.997494
XCCB100_4155	Pass1-related protein	0.943318	0.943318	0.921551	0.10002	0.997494
XCCB100_4167	Ferredoxin--NADP reductase	-0.114007	-0.114007	-0.128095	0.255245	0.997494
XCCB100_4171	2-dehydropantoate 2-reductase	0.168946	0.168946	0.246597	0.128487	0.997494
XCCB100_4175	Putative thioredoxin	0.0105127	0.0105127	0.020833	0.917939	0.997494
XCCB100_4183	Carbonic anhydrase	0.276926	0.276926	0.213361	0.441028	0.997494
XCCB100_4184	Glutathione-regulated potassium-efflux protein C	0.240241	0.240241	0.135299	0.507021	0.997494
XCCB100_4188	Putative ankyrin-like membrane protein	-0.150191	-0.150191	-0.143972	0.44822	0.997494
XCCB100_4195	ATPase core domain-containing protein	0.574392	0.574392	0.532451	0.678779	0.997494
XCCB100_4196	Short chain dehydrogenase	-0.0928586	-0.0928586	0.254808	0.865702	0.997494
XCCB100_4236	Putative membrane protein	0.0117769	0.0117769	0.0735636	0.884614	0.997494
XCCB100_4246	CENP-V/GFA domain-containing protein	-0.397928	-0.397928	-0.401983	0.157713	0.997494
XCCB100_4247	Exodeoxyribonuclease III	-0.460732	-0.460732	-0.428348	0.0649876	0.997494
XCCB100_4262	Two-component system response regulator, LuxR family	0.0452266	0.0452266	0.192617	0.868853	0.997494
XCCB100_4298	Conserved putative secreted protein	-0.198428	-0.198428	-0.107344	0.397516	0.997494
XCCB100_4341	Putative secreted protein	0.416247	0.416247	0.614176	0.180761	0.997494
XCCB100_4350	Uncharacterized protein	0.406525	0.406525	0.359764	0.0549664	0.997494
XCCB100_4363	Putative exported protein	0.295297	0.295297	0.267692	0.0909087	0.997494
XCCB100_4429	Putative exported protein	-0.393223	-0.393223	-0.507889	0.0881645	0.997494
XCCB100_4430	Putative exported protein	0.0532446	0.0532446	0.101107	0.476556	0.997494
XCCB100_4431	STAS domain-containing protein	0.0171096	0.0171096	0.029438	0.848621	0.997494
XCCB100_4432	Putative outer membrane lipoprotein	0.0650926	0.0650926	0.182021	0.754207	0.997494
XCCB100_4436	Putative RmuC family DNA recombination protein	0.0233903	0.0233903	-0.0245571	0.780422	0.997494
XCCB100_4452	PUA domain-containing protein	-0.512521	-0.512521	-0.758883	0.282345	0.997494
xrvA	Putative virulence regulator	-0.162868	-0.162868	-0.271466	0.201165	0.997494
xseA	Exodeoxyribonuclease 7 large subunit	-0.0374556	-0.0374556	-0.121014	0.953621	0.997494
xseB	Exodeoxyribonuclease 7 small subunit	-0.0782118	-0.0782118	-0.0585461	0.453009	0.997494
xylA	Xylose isomerase	0.660224	0.660224	0.63924	0.0504183	0.997494
xylB3	Exported xylan 1,4-beta-xylosidase / alpha-N-arabinofuranosidase	0.50652	0.50652	0.460792	0.119827	0.997494
yajC	Sec translocon accessory complex subunit YajC	0.484736	0.484736	0.316198	0.292933	0.997494
ybeY	Endoribonuclease YbeY	0.373366	0.373366	0.52127	0.11035	0.997494
ygfZ	tRNA-modifying protein	-0.14348	-0.14348	-0.151469	0.161785	0.997494
zur	Transcriptional regulator, Fur family	0.377808	0.377808	0.279816	0.184348	0.997494

## Sheet: 12h-30h
Name	Description	Fold change	25% trimmed mean	Median	p-Value	Adjusted p-value
aadAT	Putative aminotransferase	1.06591	1.06591	0.736785	0.07039	0.998275
accA	Acetyl-coenzyme A carboxylase carboxyl transferase subunit alpha	-0.50762	-0.50762	-0.543813	0.00105438	0.970032
accB	Biotin carboxyl carrier protein of acetyl-CoA carboxylase	-0.269886	-0.269886	-0.234552	0.0947898	0.998275
accC	Biotin carboxylase	-0.459589	-0.459589	-0.480449	0.000314089	0.321627
accD	Acetyl-coenzyme A carboxylase carboxyl transferase subunit beta	-0.161328	-0.161328	-0.0949259	0.183491	0.998275
aceE	Pyruvate dehydrogenase E1 component	-0.790677	-0.790677	-0.763252	1.00932e-05	0.0121421
aceF	Acetyltransferase component of pyruvate dehydrogenase complex	-0.808228	-0.808228	-0.864393	0.00033954	0.345991
ach	Acetyl-CoA hydrolase	-0.141249	-0.141249	-0.144311	0.183686	0.998275
acnB	Aconitate hydratase B	-0.681172	-0.681172	-0.681059	6.85125e-05	0.0761859
acnD	Aconitate hydratase	-0.740357	-0.740357	-0.618012	0.125563	0.998275
acpP	Acyl carrier protein	-1.50623	-1.50623	-1.50086	0.00607907	0.998275
acrA2	Putative HlyD family secretion protein	-0.0876513	-0.0876513	-0.115009	0.368539	0.998275
acsA	Acetyl-coenzyme A synthetase	-0.440025	-0.440025	-0.457157	0.00197844	0.998275
adk	Adenylate kinase	0.256179	0.256179	0.261888	0.0360151	0.998275
adkX	Adenosine kinase	-0.231035	-0.231035	-0.263139	0.034704	0.998275
age	N-acylglucosamine 2-epimerase	-0.142421	-0.142421	-0.0663891	0.293035	0.998275
aglA2	Exported alpha-glucosidase	0.439866	0.439866	0.485458	0.0595479	0.998275
ahcY	Adenosylhomocysteinase	0.0202641	0.0202641	0.0151167	0.863747	0.998275
ahpC	Alkyl hydroperoxide reductase C	-0.278557	-0.278557	-0.211714	0.0398406	0.998275
ahpF	Alkyl hydroperoxide reductase subunit F	-0.736652	-0.736652	-0.736882	0.00343887	0.998275
alaS	Alanine--tRNA ligase	-0.574437	-0.574437	-0.575826	0.000175972	0.186706
aldA	Aldehyde dehydrogenase (NAD(+))	4.20609	4.20609	4.14123	0.00210206	0.998275
alsT	Sodium/proton-dependent alanine carrier	0.241406	0.241406	0.327492	0.384215	0.998275
ampB	Aminopeptidase N	-0.845821	-0.845821	-0.838762	4.89785e-08	6.21048e-05
ampC2	Exported beta-lactamase	1.35563	1.35563	1.29296	0.0837016	0.998275
apaH	Bis(5-nucleosyl)-tetraphosphatase, symmetrical	0.390732	0.390732	0.294188	0.195469	0.998275
apt	Adenine phosphoribosyltransferase	0.0882149	0.0882149	0.102221	0.267201	0.998275
argB	Acetylglutamate kinase	-1.4349	-1.4349	-1.5393	0.0271578	0.998275
argC	N-acetyl-gamma-glutamyl-phosphate reductase	-0.657492	-0.657492	-0.689528	0.0039295	0.998275
argD	Acetylornithine aminotransferase	-0.259754	-0.259754	-0.237142	0.00270568	0.998275
argF	N-acetylornithine carbamoyltransferase	-1.50462	-1.50462	-1.47733	5.82845e-07	0.000733218
argG	Argininosuccinate synthase	-1.2725	-1.2725	-1.30114	1.16925e-05	0.0140427
argH	Argininosuccinate lyase	-1.20261	-1.20261	-1.16867	1.71983e-05	0.0202768
argI	Arginase	0.121999	0.121999	0.210893	0.256282	0.998275
argS	Arginine--tRNA ligase	-1.15052	-1.15052	-1.14965	6.69539e-05	0.0747513
aroA	3-phosphoshikimate 1-carboxyvinyltransferase	-0.922917	-0.922917	-0.903858	3.97907e-05	0.0456001
aroB	3-dehydroquinate synthase	-0.133749	-0.133749	-0.060235	0.339773	0.998275
aroC	Chorismate synthase	-0.0910525	-0.0910525	-0.0830698	0.26076	0.998275
aroE	Shikimate dehydrogenase (NADP(+))	-0.541341	-0.541341	-0.544161	0.000355167	0.360849
aroG2	Phospho-2-dehydro-3-deoxyheptonate aldolase	-0.407348	-0.407348	-0.410183	7.49342e-05	0.0828772
aroQ	3-dehydroquinate dehydratase	0.00144196	0.00144196	0.0173521	0.994311	0.998275
asd	Aspartate-semialdehyde dehydrogenase	-0.214466	-0.214466	-0.189611	0.106708	0.998275
asnB1	Asparagine synthase (glutamine-hydrolyzing)	0.830467	0.830467	0.816072	0.000553338	0.544484
asnS	Asparagine--tRNA ligase	-0.483879	-0.483879	-0.483563	0.0195174	0.998275
aspC1	Aminotransferase	0.205856	0.205856	0.196373	0.238602	0.998275
aspC2	Aspartate transaminase	-0.237928	-0.237928	-0.239709	0.0274337	0.998275
aspG	Exported N(4)-(Beta-N-acetylglucosaminyl)-L-asparaginase	0.825047	0.825047	0.829142	0.000803011	0.765269
aspS	Aspartate--tRNA ligase	-0.584	-0.584	-0.581615	6.79871e-05	0.0756697
atpA	ATP synthase subunit alpha	-0.528867	-0.528867	-0.559853	0.000822959	0.781811
atpB	ATP synthase subunit a	-0.871093	-0.871093	-0.948731	0.0242366	0.998275
atpC	ATP synthase epsilon chain	-0.409894	-0.409894	-0.430253	0.134055	0.998275
atpD	ATP synthase subunit beta	-0.51955	-0.51955	-0.536139	0.000607087	0.593555
atpE	ATP synthase subunit c	-2.33223	-2.33223	-2.25349	0.00427598	0.998275
atpF	ATP synthase subunit b	-0.0730896	-0.0730896	-0.0990686	0.796597	0.998275
atpG	ATP synthase gamma chain	-0.77014	-0.77014	-0.731861	0.00015341	0.164303
atpH	ATP synthase subunit delta	-0.625119	-0.625119	-0.589947	0.000319937	0.326656
azu	Azurin	0.716799	0.716799	0.633115	0.0399448	0.998275
bamA	Outer membrane protein assembly factor BamA	-0.514126	-0.514126	-0.510173	8.88556e-07	0.00111603
bamB	Outer membrane protein assembly factor BamB	-0.6409	-0.6409	-0.669489	4.12376e-05	0.0472171
bamD	Outer membrane protein assembly factor BamD	-0.682485	-0.682485	-0.650185	0.000106375	0.116161
bamE	Outer membrane protein assembly factor BamE	-0.282997	-0.282997	-0.360972	0.0645219	0.998275
bbsI	Putative phospholipid binding protein	0.577968	0.577968	0.5009	0.0166418	0.998275
bfr	Bacterioferritin	1.16103	1.16103	1.14451	0.000173153	0.184235
bgl2	Exported beta-glucosidase	0.0243249	0.0243249	0.047945	0.907932	0.998275
bgl3	Exported beta-glucosidase	0.526249	0.526249	0.533133	1.3988e-05	0.0166737
bgl4	Beta-glucosidase	-0.348741	-0.348741	-0.330431	0.00098122	0.912535
bgl5	Exported beta-glucosidase	0.93937	0.93937	1.02164	0.000460003	0.459083
bioA	Adenosylmethionine-8-amino-7-oxononanoate aminotransferase	-0.390042	-0.390042	-0.476202	0.0465799	0.998275
bioC	Malonyl-[acyl-carrier protein] O-methyltransferase	-0.260071	-0.260071	-0.265878	0.219546	0.998275
bipA	50S ribosomal subunit assembly factor BipA	-1.59162	-1.59162	-1.61185	5.29452e-07	0.00066658
bmnA	Beta-mannosidase	0.74989	0.74989	0.727471	0.000830925	0.788548
bolA	Uncharacterized protein	0.113993	0.113993	0.114718	0.566817	0.998275
cah2	Carbonic anhydrase	1.18049	1.18049	1.17038	0.000384263	0.387721
carA	Carbamoyl-phosphate synthase small chain	-0.559672	-0.559672	-0.504125	0.00110776	0.998275
carB	Carbamoyl-phosphate synthase large chain	-0.579953	-0.579953	-0.620127	0.000118029	0.128297
cel1	Glucanase	-0.435731	-0.435731	-0.316564	0.383473	0.998275
cga	Glucan 1,4-alpha-glucosidase	0.896271	0.896271	0.892684	0.000290331	0.299331
cheB1	Chemotaxis-specific protein-glutamate methylesterase	0.0630231	0.0630231	0.0684271	0.598444	0.998275
cII	Phage-related regulatory protein	0.242084	0.242084	0.24999	0.0619827	0.998275
clp	CRP-like protein Clp	-0.143029	-0.143029	-0.138245	0.024607	0.998275
clpB	Chaperone protein ClpB	-0.629551	-0.629551	-0.632666	0.000411427	0.413484
clpP	ATP-dependent Clp protease proteolytic subunit	-0.119027	-0.119027	-0.21777	0.280347	0.998275
clpS	ATP-dependent Clp protease adapter protein ClpS	-0.37235	-0.37235	-0.273477	0.509369	0.998275
clpX	ATP-dependent Clp protease ATP-binding subunit ClpX	-0.838422	-0.838422	-0.846626	6.07982e-05	0.0684662
cmk	Cytidylate kinase	-0.193818	-0.193818	-0.239814	0.0394945	0.998275
coaBC	Coenzyme A biosynthesis bifunctional protein CoaBC	0.167484	0.167484	0.121351	0.0944839	0.998275
coaD	Phosphopantetheine adenylyltransferase	0.482423	0.482423	0.459264	0.00240692	0.998275
cobA	Corrinoid adenosyltransferase	-0.334495	-0.334495	-0.360364	0.187405	0.998275
codA	Cytosine deaminase	-0.22685	-0.22685	-0.351445	0.474539	0.998275
colR	Two-component system response regulator receiver / transcriptional regulator	0.380525	0.380525	0.417532	0.0329454	0.998275
cpo	Exported putative chloride peroxidase	1.5498	1.5498	1.58575	3.743e-05	0.043007
cpoB	Cell division coordinator CpoB	0.557095	0.557095	0.545399	0.0016343	0.998275
cspA1	Cold shock protein	1.17595	1.17595	1.09165	1.77624e-05	0.0209063
cspA2	Cold shock protein	0.670922	0.670922	0.697746	0.0155862	0.998275
cspB	Cold shock protein	-1.50457	-1.50457	-1.58657	0.00397859	0.998275
csrA	Translational regulator CsrA	2.37432	2.37432	2.40615	0.00727266	0.998275
ctp	Periplasmic carboxy-terminal processing protease	0.540407	0.540407	0.602406	0.0260353	0.998275
cyoA	Cytochrome bo(3) ubiquinol oxidase subunit 2	-1.44723	-1.44723	-1.45861	0.000597144	0.585201
cyoB	Cytochrome bo(3) ubiquinol oxidase subunit 1	-1.37034	-1.37034	-1.42278	0.0100577	0.998275
cysB	Putative cysteine biosynthesis transcriptional regulator, LysR family	1.73918	1.73918	1.83217	0.0612289	0.998275
cysD	Sulfate adenylyltransferase subunit 2	4.016	4.016	3.90345	0.000214056	0.224545
cysI	Sulfite reductase [NADPH] hemoprotein beta-component	4.37903	4.37903	4.45243	6.69815e-05	0.0747513
cysJ	Sulfite reductase [NADPH] flavoprotein alpha-component	5.71985	5.71985	5.75037	0.0209206	0.998275
cysK	Cysteine synthase	2.33421	2.33421	2.33726	2.4909e-07	0.00031485
cysM	Putative cysteine synthase B	-0.143651	-0.143651	-0.161469	0.621607	0.998275
cysNC	Multifunctional fusion protein	5.76133	5.76133	5.75807	0.0283408	0.998275
cysS	Cysteine--tRNA ligase	-0.0646462	-0.0646462	-0.0943022	0.294239	0.998275
cytCCT	Cytochrome c, class CT	2.71471	2.71471	2.84893	5.63576e-05	0.0637404
czcD	Cobalt-zinc-cadmium efflux permease	-1.28472	-1.28472	-1.33792	0.0166924	0.998275
dacC	Serine-type D-Ala-D-Ala carboxypeptidase	-0.67975	-0.67975	-0.72277	0.00915004	0.998275
dapA1	4-hydroxy-tetrahydrodipicolinate synthase	-0.073844	-0.073844	-0.115302	0.85234	0.998275
dapB	4-hydroxy-tetrahydrodipicolinate reductase	0.572288	0.572288	0.531002	0.0046805	0.998275
dapD	2,3,4,5-tetrahydropyridine-2,6-dicarboxylate N-succinyltransferase	-0.447823	-0.447823	-0.42829	0.0021528	0.998275
dapF	Diaminopimelate epimerase	-0.231864	-0.231864	-0.149199	0.0939264	0.998275
dcd	dCTP deaminase	-0.796368	-0.796368	-0.806252	0.00036688	0.371283
dcp1	Peptidyl-dipeptidase	-0.486444	-0.486444	-0.476664	0.000363603	0.368693
dcp2	Peptidyl-dipeptidase	-0.942579	-0.942579	-0.941949	4.516e-05	0.0514824
dctA	C4-dicarboxylate transport protein	-3.37265	-3.37265	-3.61545	0.00742806	0.998275
ddl	D-alanine--D-alanine ligase	1.542	1.542	1.40441	0.000133005	0.143912
ddlB	D-alanine--D-alanine ligase	0.0702187	0.0702187	-0.0449667	0.728784	0.998275
deaD	ATP-dependent RNA helicase DeaD	-1.02268	-1.02268	-1.04805	2.61697e-05	0.0304877
def	Peptide deformylase	-0.242644	-0.242644	-0.346562	0.372561	0.998275
der	GTPase Der	-0.24958	-0.24958	-0.251491	0.0533835	0.998275
dhaA	Haloalkane dehalogenase	-0.290746	-0.290746	-0.344234	0.304444	0.998275
dksA	RNA polymerase-binding transcription factor DksA	0.617234	0.617234	0.592161	0.00856867	0.998275
dnaA	Chromosomal replication initiator protein DnaA	-1.05048	-1.05048	-0.943673	0.0019316	0.998275
dnaJ	Chaperone protein DnaJ	-1.11991	-1.11991	-1.03998	0.000443744	0.443744
dnaJ2	Chaperone protein	-0.206238	-0.206238	-0.15314	0.0411859	0.998275
dnaK	Chaperone protein DnaK	-0.835548	-0.835548	-0.834066	3.37751e-05	0.0390441
dnaN	Beta sliding clamp	-0.264462	-0.264462	-0.275495	0.0452097	0.998275
dnaX	DNA polymerase III subunit gamma/tau	-0.197667	-0.197667	-0.15223	0.0744699	0.998275
dpp	Exported dipeptidyl-peptidase	1.3634	1.3634	1.46277	0.0120903	0.998275
dsbA1	Thiol:disulfide interchange protein DsbA	0.624804	0.624804	0.583495	0.000789851	0.754308
dsbA2	Thiol:disulfide interchange protein	0.270805	0.270805	0.331569	0.00335239	0.998275
dsbD	Thiol:disulfide interchange protein	0.371531	0.371531	0.490063	0.0504065	0.998275
dut	Deoxyuridine 5-triphosphate nucleotidohydrolase	0.882677	0.882677	0.870214	0.00400741	0.998275
dxs	1-deoxy-D-xylulose-5-phosphate synthase	-0.458321	-0.458321	-0.419946	0.0571714	0.998275
ech1	Enoyl-CoA hydratase/isomerase family protein	-0.971934	-0.971934	-0.873287	0.00399158	0.998275
ech3	Enoyl-CoA hydratase/isomerase family protein	-1.70776	-1.70776	-1.69912	3.82792e-05	0.0439063
ech4	Enoyl-CoA hydratase/isomerase family protein	0.449594	0.449594	0.299045	0.070122	0.998275
eda	2-dehydro-3-deoxy-phosphogluconate aldolase	0.167381	0.167381	0.158169	0.0439788	0.998275
edd	Phosphogluconate dehydratase	-0.0285301	-0.0285301	-0.00403786	0.847422	0.998275
efp	Elongation factor P	-0.550707	-0.550707	-0.610487	0.0121545	0.998275
egl3	Exported cellulase	2.57739	2.57739	2.67089	4.54485e-06	0.00559472
engB	Probable GTP-binding protein EngB	-0.340751	-0.340751	-0.30998	0.0334492	0.998275
engXCA	Endoglucanase	-0.270432	-0.270432	-0.240864	0.0156253	0.998275
engXCB	Endoglucanase	0.171796	0.171796	-0.0103598	0.595865	0.998275
eno	Enolase	-0.0563374	-0.0563374	-0.0752831	0.204165	0.998275
eno2	L-fuconate dehydratase	-0.407644	-0.407644	-0.372581	0.010446	0.998275
enpP	Phosphodiesterase-nucleotide pyrophosphatase	0.0519336	0.0519336	0.0738325	0.59845	0.998275
era	GTPase Era	-0.370082	-0.370082	-0.358226	0.00718722	0.998275
estA	Carboxylesterase	-0.0979171	-0.0979171	-0.0348377	0.585733	0.998275
etfA	Electron transfer flavoprotein alpha-subunit	-0.268983	-0.268983	-0.286572	0.00690885	0.998275
ettA	Energy-dependent translational throttle protein EttA	-0.717719	-0.717719	-0.757859	3.28004e-05	0.0380157
exbB	Biopolymer transport protein ExbB	-0.0351439	-0.0351439	-0.0324268	0.59109	0.998275
exbB2	Macromolecule import protein	-0.545896	-0.545896	-0.487935	0.0211497	0.998275
exbD1	Biopolymer transport protein exbD1	-0.0774503	-0.0774503	-0.0708723	0.32049	0.998275
exbD2	Biopolymer transport protein exbD2	0.40055	0.40055	0.416677	5.94471e-06	0.00727039
exbD4	Macromelcule import protein	-0.033205	-0.033205	0.00531483	0.834822	0.998275
fabA	3-hydroxydecanoyl-[acyl-carrier-protein] dehydratase	-0.198375	-0.198375	-0.347769	0.40623	0.998275
fabB	3-oxoacyl-[acyl-carrier protein] synthase II	-0.143677	-0.143677	-0.208119	0.192102	0.998275
fabD	Malonyl CoA-acyl carrier protein transacylase	-0.664653	-0.664653	-0.630439	6.88029e-05	0.07644
fabF1	3-oxoacyl-[acyl-carrier-protein] synthase 2	-0.648234	-0.648234	-0.664588	7.24122e-05	0.0801603
fabF2	3-oxoacyl-[acyl-carrier protein] synthase II	-0.236363	-0.236363	-0.236363	0.162191	0.998275
fabG2	3-oxoacyl-[acyl-carrier-protein] reductase	-0.170359	-0.170359	-0.138138	0.0827816	0.998275
fabH1	3-oxoacyl-[acyl-carrier protein] synthase III	-0.687193	-0.687193	-0.694766	0.000611073	0.596407
fabH2	3-oxoacyl-[acyl-carrier-protein] synthase 3	0.0192103	0.0192103	-0.026679	0.880108	0.998275
fabV	Enoyl-[acyl-carrier-protein] reductase [NADH]	-0.0707979	-0.0707979	-0.0593929	0.109859	0.998275
fabZ	3-hydroxyacyl-[acyl-carrier-protein] dehydratase FabZ	-0.329107	-0.329107	-0.273229	0.0110825	0.998275
fadA1	Acetyl-CoA C-acyltransferase	0.122132	0.122132	0.172405	0.340017	0.998275
fadA2	Acetyl-CoA C-acyltransferase	0.214592	0.214592	0.22113	0.00405526	0.998275
fadA3	Acetyl-CoA C-acetyltransferase	-0.523677	-0.523677	-0.565046	0.000931348	0.871742
fadB1	3-hydroxyacyl-CoA dehydrogenase	0.0280991	0.0280991	-0.103991	0.927803	0.998275
fadB2	3-hydroxyacyl-CoA dehydrogenase	-0.035603	-0.035603	-0.0573263	0.604789	0.998275
fadB3	3-hydroxyacyl-CoA dehydrogenase	0.277291	0.277291	0.251396	0.0054441	0.998275
fadE3	Acyl-CoA dehydrogenase	1.06232	1.06232	1.10317	0.015727	0.998275
fadE4	Acyl-CoA dehydrogenase	-3.64261	-3.64261	-3.78201	0.0135631	0.998275
fadL	Outer membrane fatty acid porin	-0.0415668	-0.0415668	-0.136929	0.8342	0.998275
fba	Fructose-bisphosphate aldolase	-0.0965366	-0.0965366	-0.100731	0.394311	0.998275
fbp	Fructose-1,6-bisphosphatase class 1	-0.241982	-0.241982	-0.258047	0.0255023	0.998275
fdx	Ferredoxin	0.0327549	0.0327549	0.128878	0.893187	0.998275
ffh	Signal recognition particle protein	-0.77963	-0.77963	-0.796455	1.68045e-05	0.0198385
fghA	S-formylglutathione hydrolase	1.26836	1.26836	1.22235	0.000618094	0.602642
fhuA2	TonB-dependent outer membrane catecholate siderophore receptor	-1.95063	-1.95063	-1.90012	8.72431e-06	0.0105651
fimV	Piccolo protein	0.45195	0.45195	0.443032	0.00311234	0.998275
fkpA1	Peptidyl-prolyl cis-trans isomerase	-0.1119	-0.1119	-0.147187	0.147622	0.998275
fkpA2	Peptidyl-prolyl cis-trans isomerase	-0.23496	-0.23496	-0.135522	0.100039	0.998275
fliC	Flagellin	-1.62268	-1.62268	-1.77446	0.00359567	0.998275
fmt	Methionyl-tRNA formyltransferase	-0.699581	-0.699581	-0.654994	0.000232297	0.242983
folC	Dihydrofolate synthase/folylpolyglutamate synthase	-0.481612	-0.481612	-0.504361	0.0013508	0.998275
folD	Bifunctional protein FolD	0.249569	0.249569	0.0475168	0.405624	0.998275
folE	GTP cyclohydrolase 1	-0.484013	-0.484013	-0.526296	0.177645	0.998275
folH	Exported glutamate carboxypeptidase II	0.385573	0.385573	0.398023	0.0161591	0.998275
folP	Dihydropteroate synthase	-0.294011	-0.294011	-0.29914	0.00289233	0.998275
frr	Ribosome-recycling factor	-0.392931	-0.392931	-0.370286	0.00299278	0.998275
fruA	PTS fructose porter	-2.22069	-2.22069	-2.14586	0.00078627	0.751674
fruB	EIII-Fru	-3.00157	-3.00157	-2.99346	2.03998e-07	0.000258057
fruK	Phosphofructokinase	-1.94639	-1.94639	-1.83307	0.000335314	0.342021
ftsA	Cell division protein FtsA	-0.281199	-0.281199	-0.362414	0.0122543	0.998275
ftsH	ATP-dependent zinc metalloprotease FtsH	0.394335	0.394335	0.374645	0.0011128	0.998275
ftsY	Signal recognition particle receptor FtsY	-0.807866	-0.807866	-0.772936	0.000416126	0.417791
ftsZ	Cell division protein FtsZ	0.0507736	0.0507736	0.0756836	0.720063	0.998275
fumB	Fumarate hydratase class I	-0.786784	-0.786784	-0.840643	0.000224316	0.235083
fumC	Fumarate hydratase class II	1.93441	1.93441	1.94418	1.29484e-07	0.000163927
fur	Ferric uptake regulation protein	0.237378	0.237378	0.331908	0.322717	0.998275
fusA	Elongation factor G	-1.12	-1.12	-1.09059	4.73593e-06	0.0058252
galM	Aldose 1-epimerase	1.0746	1.0746	1.03274	0.000124867	0.135356
galU	UTP--glucose-1-phosphate uridylyltransferase	0.122	0.122	0.121666	0.337125	0.998275
gapA	Glyceraldehyde-3-phosphate dehydrogenase	-0.143428	-0.143428	-0.157791	0.0494294	0.998275
garR	2-hydroxy-3-oxopropionate reductase	0.14519	0.14519	0.0794802	0.1682	0.998275
gcd1	Quinoprotein glucose dehydrogenase	-0.725306	-0.725306	-0.704574	3.09542e-06	0.00383213
gcvH	Glycine cleavage system H protein	-0.0308127	-0.0308127	-0.0251675	0.966399	0.998275
gcvP	Glycine dehydrogenase (decarboxylating)	-3.41459	-3.41459	-3.47707	5.67409e-06	0.00696778
gcvT	Aminomethyltransferase	-1.05524	-1.05524	-1.0463	0.00184478	0.998275
gdh	Glutamate dehydrogenase	0.164298	0.164298	0.187183	0.00849748	0.998275
gfo	Exported glucose-fructose oxidoreductase	2.14079	2.14079	2.10003	2.80946e-06	0.00348654
ggt2	Gamma-glutamyltranspeptidase	0.242267	0.242267	0.248986	0.0864022	0.998275
ggt3	Exported gamma-glutamyltranspeptidase	0.835971	0.835971	0.831784	1.75103e-05	0.0206271
gla	Putatively exported UDP-glucuronate 4-epimerase	-0.478211	-0.478211	-0.449343	0.0618556	0.998275
glcP	MFS family glucose/fructose importer	0.88635	0.88635	0.826617	0.0666058	0.998275
glgX1	Isoamylase	4.26613	4.26613	4.09365	0.0191901	0.998275
glgY	(1-_4)-alpha-D-glucan 1-alpha-D-glucosylmutase	4.56945	4.56945	4.41355	0.000465784	0.464386
glk	Glucokinase	-0.276508	-0.276508	-0.211287	0.0623574	0.998275
glmM	Phosphoglucosamine mutase	-0.507176	-0.507176	-0.493395	0.000178961	0.189699
glmS2	Glutamine--fructose-6-phosphate aminotransferase [isomerizing]	-0.778077	-0.778077	-0.850039	0.000841793	0.797178
glmU	Bifunctional protein GlmU	0.057457	0.057457	0.0510731	0.780041	0.998275
glnA1	Glutamine synthetase	1.56966	1.56966	1.5595	6.35039e-05	0.0712514
glnB1	Nitrogen regulatory protein P-II	2.74334	2.74334	2.59765	0.0052553	0.998275
glnB2	Nitrogen regulatory protein P-II	0.0610261	0.0610261	0.111768	0.515376	0.998275
glnD	Bifunctional uridylyltransferase/uridylyl-removing enzyme	0.19991	0.19991	0.185035	0.475422	0.998275
glnS	Glutamine--tRNA ligase	-0.697257	-0.697257	-0.686548	0.00423907	0.998275
glpK	Glycerol kinase	-1.2577	-1.2577	-1.16527	0.00781032	0.998275
glpR	Glycerol-3-phosphate regulon repressor	1.04176	1.04176	1.10898	0.0487146	0.998275
gltA	Citrate synthase	-1.08056	-1.08056	-1.10456	8.55863e-06	0.0103731
gltB	Glutamate synthase (NADPH), alpha subunit	3.52338	3.52338	3.54556	0.000970035	0.903102
gltX	Glutamate--tRNA ligase	-0.433418	-0.433418	-0.459065	0.00144957	0.998275
glyA	Serine hydroxymethyltransferase	-0.0789275	-0.0789275	-0.176013	0.597966	0.998275
glyQ	Glycine--tRNA ligase alpha subunit	-0.246164	-0.246164	-0.192669	0.0516393	0.998275
glyS	Glycine--tRNA ligase beta subunit	-0.112051	-0.112051	-0.121385	0.123066	0.998275
gmd	GDP-mannose 4,6-dehydratase	-0.199476	-0.199476	-0.194223	0.0836761	0.998275
gnd	6-phosphogluconate dehydrogenase	0.128012	0.128012	0.103923	0.315393	0.998275
gntK	Gluconokinase	0.103244	0.103244	0.068697	0.657327	0.998275
gpmA	2,3-bisphosphoglycerate-dependent phosphoglycerate mutase	0.297875	0.297875	0.304868	0.132227	0.998275
gpsA	Glycerol-3-phosphate dehydrogenase [NAD(P)+]	-0.302753	-0.302753	-0.212917	0.0278397	0.998275
greA	Transcription elongation factor GreA	0.0379395	0.0379395	0.203216	0.852767	0.998275
groL	60 kDa chaperonin	-0.712391	-0.712391	-0.727985	0.00175786	0.998275
groS	10 kDa chaperonin	-0.504645	-0.504645	-0.385529	0.0149906	0.998275
grpE	Protein GrpE	-0.751199	-0.751199	-0.789994	0.00120065	0.998275
gshA	Glutamate--cysteine ligase	-0.0573993	-0.0573993	0.0191154	0.54853	0.998275
gshB	Glutathione synthetase	-0.757131	-0.757131	-0.73488	2.74635e-06	0.00341372
gst5	Glutathione transferase	-0.646677	-0.646677	-0.68108	0.00566644	0.998275
guaA	GMP synthase [glutamine-hydrolyzing]	-0.665936	-0.665936	-0.676984	0.00143294	0.998275
guaB	Inosine-5-monophosphate dehydrogenase	-0.261138	-0.261138	-0.254481	0.000700242	0.674333
gumB	Outer membrane xanthan exporter	0.022779	0.022779	0.0147371	0.758247	0.998275
gumC	Xanthan chain-length determinant	-0.11435	-0.11435	-0.0976458	0.0339823	0.998275
gumD	Undecaprenylphosphate glucosylphosphate transferase	1.47412	1.47412	1.5364	0.0127667	0.998275
gumH	Mannosyltransferase	0.456391	0.456391	0.476297	0.00350362	0.998275
gumI	Mannosyltransferase	0.825571	0.825571	0.808198	0.00389771	0.998275
gumK	Glucuronosyltransferase	0.789498	0.789498	0.801878	0.00740085	0.998275
gumL	Pyruvyl transferase	0.366198	0.366198	0.341438	0.0822309	0.998275
gyrA	DNA gyrase subunit A	-0.605778	-0.605778	-0.582319	0.0115779	0.998275
gyrB	DNA gyrase subunit B	-0.526067	-0.526067	-0.511784	0.00306457	0.998275
hemC	Porphobilinogen deaminase	-0.072011	-0.072011	-0.11349	0.375235	0.998275
hemE	Uroporphyrinogen decarboxylase	-0.180332	-0.180332	-0.186651	0.143404	0.998275
hemF	Oxygen-dependent coproporphyrinogen-III oxidase	0.194327	0.194327	0.165599	0.265405	0.998275
hemL	Glutamate-1-semialdehyde 2,1-aminomutase	-0.38707	-0.38707	-0.38768	0.0115619	0.998275
hflD	High frequency lysogenization protein HflD homolog	-0.278542	-0.278542	-0.296481	0.0514243	0.998275
hflX	GTPase HflX	-0.619438	-0.619438	-0.634582	5.3438e-05	0.0605452
hfq	RNA-binding protein Hfq	0.329317	0.329317	0.231241	0.142838	0.998275
hisA	1-(5-phosphoribosyl)-5-[(5-phosphoribosylamino)methylideneamino] imidazole-4-carboxamide isomerase	2.38413	2.38413	2.36181	0.10963	0.998275
hisC3	Putative histidinol-phosphate transaminase	-0.265852	-0.265852	-0.349935	0.318984	0.998275
hisD	Histidinol dehydrogenase	2.88636	2.88636	2.86869	0.0090879	0.998275
hisS	Histidine--tRNA ligase	-0.979578	-0.979578	-0.92975	0.000191788	0.20272
hmgA	Homogentisate 1,2-dioxygenase	-0.0553317	-0.0553317	-0.0862036	0.19548	0.998275
hpd	4-hydroxyphenylpyruvate dioxygenase	-0.340941	-0.340941	-0.282288	0.0161727	0.998275
hprK	HPr kinase/phosphorylase	1.25201	1.25201	1.19514	0.000767435	0.735203
hpt	Hypoxanthine-guanine phosphoribosyltransferase	-0.707534	-0.707534	-0.825244	0.00320333	0.998275
hsdM	Site-specific DNA-methyltransferase (adenine-specific)	-0.52975	-0.52975	-0.588272	0.00671528	0.998275
hslU	ATP-dependent protease ATPase subunit HslU	-1.12027	-1.12027	-1.12246	6.08477e-05	0.0684662
htpG	Chaperone protein HtpG	-0.928159	-0.928159	-0.944012	1.92943e-06	0.00240985
htpX	Protease HtpX	-0.158285	-0.158285	-0.247543	0.494059	0.998275
hutU	Urocanate hydratase	-2.82475	-2.82475	-2.43228	0.00525993	0.998275
icd1	Isocitrate dehydrogenase (NAD(+))	-1.09651	-1.09651	-1.04531	0.000534076	0.527133
icd2	Isocitrate dehydrogenase [NADP]	-0.622836	-0.622836	-0.610519	0.000210114	0.22104
ihfA	Integration host factor subunit alpha	-0.104569	-0.104569	-0.0927801	0.657769	0.998275
ileS	Isoleucine--tRNA ligase	-0.385806	-0.385806	-0.389653	0.00388817	0.998275
ilvC	Ketol-acid reductoisomerase (NADP(+))	2.83644	2.83644	2.8627	7.75921e-06	0.00942988
ilvD	Dihydroxy-acid dehydratase	3.22109	3.22109	3.23075	0.111367	0.998275
ilvE	Branched-chain-amino-acid aminotransferase	-0.680583	-0.680583	-0.694077	0.00509148	0.998275
imp	LPS-assembly protein LptD	0.496209	0.496209	0.510186	0.126734	0.998275
infA	Translation initiation factor IF-1	-0.691397	-0.691397	-0.57176	0.00130446	0.998275
infB	Translation initiation factor IF-2	-0.455123	-0.455123	-0.471735	0.000359515	0.364907
infC	Translation initiation factor IF-3	-0.132763	-0.132763	-0.169487	0.401988	0.998275
iroN	TonB-dependent outer membrane receptor	1.33081	1.33081	1.31278	0.000778982	0.745485
ispA	Geranyltranstransferase	0.0765241	0.0765241	0.045702	0.471579	0.998275
ispD	2-C-methyl-D-erythritol 4-phosphate cytidylyltransferase	0.282637	0.282637	0.282637	0.152668	0.998275
ispE	4-diphosphocytidyl-2-C-methyl-D-erythritol kinase	0.0381953	0.0381953	0.099061	0.741522	0.998275
ispF	2-C-methyl-D-erythritol 2,4-cyclodiphosphate synthase	-0.491282	-0.491282	-0.426023	0.0822572	0.998275
ispG	4-hydroxy-3-methylbut-2-en-1-yl diphosphate synthase (flavodoxin)	-0.747475	-0.747475	-0.793096	7.87732e-05	0.0868868
ispH	4-hydroxy-3-methylbut-2-enyl diphosphate reductase	-0.625367	-0.625367	-0.680936	0.0810667	0.998275
ivd	Isovaleryl-CoA dehydrogenase	-1.54124	-1.54124	-1.55818	1.00343e-05	0.0120813
katG	Catalase-peroxidase	-0.0423031	-0.0423031	-0.129913	0.913931	0.998275
kbl	2-amino-3-ketobutyrate coenzyme A ligase	-0.602672	-0.602672	-0.606919	0.000149833	0.160921
kdgK	2-dehydro-3-deoxygluconokinase	0.0747571	0.0747571	-0.0798512	0.818985	0.998275
kdsA	2-dehydro-3-deoxyphosphooctonate aldolase	0.164036	0.164036	0.215912	0.13956	0.998275
kdsC	3-deoxy-D-manno-octulosonate 8-phosphate phosphatase KdsC	-0.187218	-0.187218	-0.218582	0.358742	0.998275
kdsD	Arabinose 5-phosphate isomerase	-0.0077343	-0.0077343	0.0485563	0.966439	0.998275
kduD	2-deoxy-D-gluconate 3-dehydrogenase	-0.454803	-0.454803	-0.456958	0.000963856	0.899804
kduI	4-deoxy-L-threo-5-hexosulose-uronate ketol-isomerase	-0.547956	-0.547956	-0.573426	0.0021751	0.998275
kynU	Kynureninase	0.138623	0.138623	0.162338	0.455584	0.998275
lapB	Lipopolysaccharide assembly protein B	0.372124	0.372124	0.437537	0.0323409	0.998275
lepA	Elongation factor 4	-1.0417	-1.0417	-1.09264	0.000525165	0.518863
leuA	2-isopropylmalate synthase	4.37539	4.37539	4.307	1.3106e-06	0.00164087
leuB	3-isopropylmalate dehydrogenase	-0.11741	-0.11741	-0.107304	0.390767	0.998275
leuC	3-isopropylmalate dehydratase large subunit	0.621892	0.621892	0.625208	9.16542e-05	0.100636
leuD	3-isopropylmalate dehydratase small subunit	0.829148	0.829148	0.854282	1.26173e-05	0.0150903
leuS	Leucine--tRNA ligase	-1.09677	-1.09677	-1.14167	0.000289217	0.298472
ligA	DNA ligase	0.0908461	0.0908461	0.0790787	0.509355	0.998275
lipA	Lipoyl synthase	-0.750291	-0.750291	-0.725283	0.0456301	0.998275
lolA	Outer-membrane lipoprotein carrier protein	0.0418677	0.0418677	-0.0351276	0.807759	0.998275
lon	Lon protease	-0.23583	-0.23583	-0.231375	0.0585143	0.998275
lpd1	Dihydrolipoyl dehydrogenase	-0.454193	-0.454193	-0.433933	0.00014973	0.160921
lpd2	Dihydrolipoyl dehydrogenase	-0.509546	-0.509546	-0.528637	0.00126277	0.998275
lpsI	Succinyl-CoA:3-ketoacid coenzyme A transferase subunit A	0.703873	0.703873	0.705747	0.0164242	0.998275
lpsJ	Succinyl-CoA:3-ketoacid coenzyme A transferase subunit B	0.945807	0.945807	0.863218	0.00873939	0.998275
lptA	Lipopolysaccharide export system protein LptA	0.565511	0.565511	0.700589	0.0166841	0.998275
lptE	LPS-assembly lipoprotein LptE	0.421833	0.421833	0.507503	0.00640675	0.998275
lpxA	Acyl-[acyl-carrier-protein]--UDP-N-acetylglucosamine O-acyltransferase	0.47544	0.47544	0.581856	0.0705268	0.998275
lpxC	UDP-3-O-acyl-N-acetylglucosamine deacetylase	-0.400473	-0.400473	-0.435038	0.159866	0.998275
lpxD	UDP-3-O-acylglucosamine N-acyltransferase	0.124334	0.124334	0.21069	0.470906	0.998275
lpxH	UDP-2,3-diacylglucosamine hydrolase	-0.420763	-0.420763	-0.476076	0.097611	0.998275
ltaE	Threonine aldolase	-0.326719	-0.326719	-0.298923	0.0880591	0.998275
lysC	Aspartate kinase	-0.681896	-0.681896	-0.648813	0.000650904	0.630726
lysS	Lysine--tRNA ligase	-0.179379	-0.179379	-0.221526	0.0587521	0.998275
maeB	Malate dehydrogenase (Oxaloacetate-decarboxylating) (NADP(+))	-0.795915	-0.795915	-0.774336	9.37153e-06	0.0113302
manB	Phosphomannomutase / phosphoglucomutase	0.9765	0.9765	0.969504	0.00573876	0.998275
manX	PTS mannose importer	-0.346377	-0.346377	-0.217109	0.230996	0.998275
map	Methionine aminopeptidase	-0.772664	-0.772664	-0.763806	0.0106667	0.998275
mccA	Biotin carboxylase	-0.326864	-0.326864	-0.424605	0.15956	0.998275
mccB	Methylcrotonoyl-CoA carboxylase beta chain	-0.55415	-0.55415	-0.610985	0.0461005	0.998275
mdh	Malate dehydrogenase	-0.488596	-0.488596	-0.496452	0.000607528	0.593555
metB	Cystathionine gamma-synthase	-0.527625	-0.527625	-0.523356	0.00722858	0.998275
metC	Cystathionine beta-lyase	-0.501184	-0.501184	-0.491094	6.35956e-05	0.0712906
metF1	Methylenetetrahydrofolate reductase	4.1081	4.1081	4.07934	0.000425239	0.42609
metG	Methionine--tRNA ligase	-0.441277	-0.441277	-0.450772	0.0105329	0.998275
metK	S-adenosylmethionine synthase	0.100108	0.100108	0.0739632	0.025367	0.998275
metN	Methionine import ATP-binding protein MetN	-0.30777	-0.30777	-0.309236	0.0348536	0.998275
metQ	Lipoprotein	0.210123	0.210123	0.179684	0.0521399	0.998275
metX	Serine O-succinyltransferase	0.218448	0.218448	0.223009	0.164933	0.998275
metY	O-acetylhomoserine aminocarboxypropyltransferase	3.49757	3.49757	3.52949	2.93229e-07	0.000370349
mexF	Efflux pump membrane transporter	-3.49979	-3.49979	-3.53189	1.33959e-05	0.0159947
mfd	Transcription-repair-coupling factor	-0.0330219	-0.0330219	0.0172014	0.822454	0.998275
miaB	tRNA-2-methylthio-N(6)-dimethylallyladenosine synthase	-0.372582	-0.372582	-0.374424	0.0149213	0.998275
minC	Probable septum site-determining protein MinC	-0.519028	-0.519028	-0.509914	0.0144499	0.998275
minE	Cell division topological specificity factor	-0.0622478	-0.0622478	-0.0681181	0.625363	0.998275
mltB	Murein-degrading transglycosylase	0.0552683	0.0552683	0.000174522	0.834237	0.998275
mmsA	Aldehyde dehydrogenase	-1.86507	-1.86507	-1.87797	4.34306e-06	0.00535065
mmsB	3-hydroxyisobutyrate dehydrogenase	-0.768843	-0.768843	-0.802099	0.00121507	0.998275
mod	Site-specific DNA-methyltransferase (adenine-specific)	0.24557	0.24557	0.171494	0.126602	0.998275
modA	Molybdate ABC importer periplasmic substrate-binding component	0.639631	0.639631	0.730519	0.00286147	0.998275
mpl	UDP-N-acetylmuramate--L-alanyl-gamma-D-glutamyl-meso-2,6-diaminoheptandioate ligase	0.239976	0.239976	0.352373	0.300364	0.998275
mraZ	Transcriptional regulator MraZ	0.536858	0.536858	0.668272	0.103795	0.998275
mrcA	DD-transpeptidase	-0.250685	-0.250685	-0.239835	0.00958364	0.998275
mreB	Cell shape-determining protein MreB	-0.679529	-0.679529	-0.697154	0.00189282	0.998275
mreC	Cell shape protein MreC	0.111607	0.111607	0.0669889	0.291613	0.998275
msbA1	ATP-dependent lipid A-core flippase	0.152358	0.152358	0.170168	0.35211	0.998275
mscL	Large-conductance mechanosensitive channel	1.3128	1.3128	1.38515	0.00134669	0.998275
mscS2	Small-conductance mechanosensitive channel	-1.07098	-1.07098	-1.04893	0.00280993	0.998275
msrB	Peptide methionine sulfoxide reductase MsrB	0.00410318	0.00410318	-0.0208654	0.932536	0.998275
msrP	Protein-methionine-sulfoxide reductase catalytic subunit MsrP	2.29178	2.29178	2.26937	2.60507e-05	0.0303751
mtdH	Mannitol dehydrogenase	-1.56168	-1.56168	-1.55288	1.6081e-05	0.0190399
mtnA	Methylthioribose-1-phosphate isomerase	-0.271949	-0.271949	-0.304464	0.0126473	0.998275
mtnB	Methylthioribulose-1-phosphate dehydratase	0.257863	0.257863	0.160805	0.425342	0.998275
mtnC	Enolase-phosphatase E1	1.11171	1.11171	1.08002	1.3164e-05	0.015731
mtnD	Acireductone dioxygenase	0.875191	0.875191	0.922622	0.000238317	0.248327
mucD	Periplasmic serine endoprotease DegP-like	1.2428	1.2428	1.24437	6.50364e-05	0.0727758
murA	UDP-N-acetylglucosamine 1-carboxyvinyltransferase	-0.660115	-0.660115	-0.655213	6.32377e-05	0.0710159
murC	UDP-N-acetylmuramate--L-alanine ligase	-0.209734	-0.209734	-0.346624	0.117022	0.998275
murE	UDP-N-acetylmuramoyl-L-alanyl-D-glutamate--2,6-diaminopimelate ligase	-0.469028	-0.469028	-0.285161	0.0837015	0.998275
murF	UDP-N-acetylmuramoyl-tripeptide--D-alanyl-D-alanine ligase	-0.0886497	-0.0886497	-0.0764599	0.770907	0.998275
murG	UDP-N-acetylglucosamine--N-acetylmuramyl-(pentapeptide) pyrophosphoryl-undecaprenol N-acetylglucosamine transferase	-0.0268254	-0.0268254	-0.0181828	0.767536	0.998275
murL	UDP-N-acetyl-alpha-D-muramoyl-L-alanyl-L-glutamate epimerase	-0.836831	-0.836831	-0.822116	0.00546462	0.998275
mutL	DNA mismatch repair protein MutL	-0.569388	-0.569388	-0.518788	0.0372996	0.998275
mutS	DNA mismatch repair protein MutS	-2.12587	-2.12587	-1.82521	0.0020318	0.998275
nadE	Glutamine-dependent NAD(+) synthetase	0.440712	0.440712	0.386519	0.0325392	0.998275
nadM	Bifunctional NMN adenylyltransferase / NUDIX hydrolase	0.433361	0.433361	0.621537	0.32646	0.998275
nagA	N-acetylglucosamine-6-phosphate deacetylase	0.721253	0.721253	0.721253	0.265083	0.998275
nagB-II	Glucosamine-6-phosphate deaminase	-0.0413299	-0.0413299	-0.114002	0.722072	0.998275
nagR	N-acetylglucosamine utilization transcriptional regulator, LacI family	0.729525	0.729525	0.71012	0.000518047	0.513385
nagZ	Beta-hexosaminidase	0.239058	0.239058	0.252411	0.0238147	0.998275
namA	NADPH dehydrogenase	-0.531838	-0.531838	-0.568844	0.0158509	0.998275
namP	Nicotinamide phosphoribosyltransferase	0.640396	0.640396	0.563722	0.00283759	0.998275
ndk	Nucleoside diphosphate kinase	-0.983571	-0.983571	-1.08685	8.68102e-05	0.0955305
nfuA	Fe/S biogenesis protein NfuA	-0.98648	-0.98648	-1.00932	0.0111835	0.998275
nixA	N-acetylglucosamine-induced TonB-dependent outer membrane receptor	-1.02634	-1.02634	-0.957153	0.00150518	0.998275
nnrD	Bifunctional NAD(P)H-hydrate repair enzyme	0.420531	0.420531	0.449391	0.140277	0.998275
nrdR	Transcriptional repressor NrdR	0.0655637	0.0655637	0.053606	0.816856	0.998275
nudC	NAD(+) diphosphatase	-0.135361	-0.135361	-0.0707273	0.315234	0.998275
nuoA	NADH-quinone oxidoreductase subunit A	-0.443944	-0.443944	-0.571101	0.0269359	0.998275
nuoB	NADH-quinone oxidoreductase subunit B	-0.457528	-0.457528	-0.429679	0.0249231	0.998275
nuoC	NADH-quinone oxidoreductase subunit C	-0.4516	-0.4516	-0.471064	0.00014627	0.157386
nuoD	NADH-quinone oxidoreductase subunit D	-0.474687	-0.474687	-0.43369	0.0137366	0.998275
nuoE	NADH dehydrogenase I subunit E	-0.300539	-0.300539	-0.33624	0.0031909	0.998275
nuoF	NADH-quinone oxidoreductase subunit F	-0.311512	-0.311512	-0.335592	0.0009254	0.8671
nuoG	NADH-quinone oxidoreductase	-0.386163	-0.386163	-0.378901	6.6974e-05	0.0747513
nuoI	NADH-quinone oxidoreductase subunit I	-0.241688	-0.241688	-0.248661	0.208258	0.998275
nuoJ	NADH-quinone oxidoreductase subunit J	-0.314152	-0.314152	-0.309777	0.0244523	0.998275
nuoK	NADH-quinone oxidoreductase subunit K	-0.517067	-0.517067	-0.517067	0.040285	0.998275
nusA	Transcription termination/antitermination protein NusA	-0.62277	-0.62277	-0.624058	0.000647239	0.627822
nusB	Transcription antitermination protein NusB	-0.0695019	-0.0695019	-0.0166159	0.616372	0.998275
nusG	Transcription termination/antitermination protein NusG	-0.395247	-0.395247	-0.442252	0.0303821	0.998275
obg	GTPase Obg	-1.29349	-1.29349	-1.31547	0.00242419	0.998275
ohr	Organic hydroperoxide resistance protein	-0.0281572	-0.0281572	-0.156712	0.867767	0.998275
ompW2	Outer membrane protein W	1.43667	1.43667	1.40967	0.00151931	0.998275
ompW3	OmpW family outer membrane protein	0.178461	0.178461	0.198793	0.0968908	0.998275
opgD	Glucans biosynthesis protein D	0.964573	0.964573	1.00662	9.10483e-05	0.100062
oprN5	Outer membrane efflux protein	-0.0705667	-0.0705667	-0.0207748	0.408702	0.998275
oprO	Phosphate-selective outer membrane porin O	-0.953335	-0.953335	-0.983036	1.57884e-05	0.0187251
oprP1	Phosphate-selective outer membrane porin P	1.43329	1.43329	1.22427	0.06893	0.998275
orn	Oligoribonuclease	0.697184	0.697184	0.804829	0.0165162	0.998275
otsA	Trehalose-6-phosphate synthase	1.36425	1.36425	1.36872	0.0716728	0.998275
otsB	Trehalose 6-phosphate phosphatase	0.0912437	0.0912437	0.0789175	0.522278	0.998275
pal	Peptidoglycan-associated protein	0.218274	0.218274	0.274359	0.0359979	0.998275
panB	3-methyl-2-oxobutanoate hydroxymethyltransferase	-1.07011	-1.07011	-1.09986	0.0141573	0.998275
panC	Pantothenate synthetase	-0.980833	-0.980833	-0.927166	0.0161163	0.998275
panD	Aspartate 1-decarboxylase	-0.694068	-0.694068	-0.792245	0.0748525	0.998275
parC	DNA topoisomerase 4 subunit A	-1.00235	-1.00235	-0.999729	0.0017717	0.998275
parE	DNA topoisomerase 4 subunit B	-1.02667	-1.02667	-1.00228	0.00111809	0.998275
pcm	L-isoaspartyl protein carboxyl methyltransferase	0.145204	0.116411	1.91848	0.910666	0.998275
pcnB	Poly(A) polymerase I	-0.144566	-0.144566	-0.124784	0.0143539	0.998275
pdhB	Pyruvate dehydrogenase E1 component beta subunit	-0.947253	-0.947253	-0.933702	0.000481027	0.478622
pdhC	Dihydrolipoamide acetyltransferase component of pyruvate dehydrogenase complex	-0.128877	-0.128877	-0.202182	0.621238	0.998275
pdxJ	Pyridoxine 5-phosphate synthase	0.513649	0.513649	0.480677	0.121502	0.998275
pdxK	Pyridoxal kinase	0.761498	0.761498	0.758358	9.4275e-06	0.011379
pep	Exported prolyl oligopeptidase	0.344048	0.344048	0.375204	0.0218027	0.998275
pepA	Probable cytosol aminopeptidase	-0.81325	-0.81325	-0.827305	2.8163e-06	0.00349221
pepA2	Leucyl aminopeptidase	0.0436106	0.0436106	0.0805626	0.560409	0.998275
pepN	Aminopeptidase	-0.514996	-0.514996	-0.495393	0.00387431	0.998275
pepQ	Xaa-Pro dipeptidase	0.287036	0.287036	0.359738	0.0405994	0.998275
petC	Cytochrome c1	4.29449	4.29449	3.59255	0.0300444	0.998275
pfp	Pyrophosphate--fructose 6-phosphate 1-phosphotransferase	2.85371	2.85371	2.91246	0.00148773	0.998275
pgi	Glucose-6-phosphate isomerase	0.0462599	0.0462599	0.0772142	0.505719	0.998275
pgk	Phosphoglycerate kinase	0.0197239	0.0197239	0.0268383	0.66403	0.998275
pgl	6-phosphogluconolactonase	0.490745	0.490745	0.42216	0.000312669	0.320486
phbB	Acetoacetyl-CoA reductase	1.26331	1.26331	1.15157	0.034703	0.998275
pheA	Bifunctional chorismate mutase/prephenate dehydratase	-0.323833	-0.323833	-0.312201	0.00113746	0.998275
pheS	Phenylalanine--tRNA ligase alpha subunit	-0.945131	-0.945131	-0.945712	0.000120683	0.131062
pheT	Phenylalanine--tRNA ligase beta subunit	-0.936854	-0.936854	-0.931037	2.22218e-06	0.00277105
pilA	Fimbrial protein	-0.0509815	-0.0509815	-0.1045	0.791745	0.998275
pilB	Type 4 fimbrial assembly protein pilB	0.381235	0.381235	0.417843	0.120324	0.998275
pilC	PilC, fimbrial assembly protein	0.845544	0.845544	0.86785	2.79461e-05	0.0325292
pilE	Tfp pilus assembly protein PilE	2.01949	2.01949	2.02388	0.00599355	0.998275
pilF	Fimbrial biogenesis protein	0.635214	0.635214	0.597186	0.00699068	0.998275
pilL	Histidine kinase	-0.116515	-0.116515	-0.123164	0.168738	0.998275
pilM	Type IV pilus assembly protein	-0.145569	-0.145569	-0.140768	0.27684	0.998275
pilN	Type IV pilus assembly protein	0.486418	0.486418	0.470494	0.13719	0.998275
pilQ	Fimbrial assembly protein pilQ	-0.435871	-0.435871	-0.450844	0.00213198	0.998275
pilR	Two-component system response regulator protein	0.272345	0.272345	0.231139	0.0951	0.998275
pilY	Putative Tfp pilus assembly protein	4.78129	4.78129	4.70232	0.05036	0.998275
pip3	Proline iminopeptidase	-0.442111	-0.442111	-0.400693	0.00430545	0.998275
pldA	Phospholipase A1	1.82358	1.82358	1.89618	0.00107203	0.985198
plsB	Glycerol-3-phosphate acyltransferase	-0.109015	-0.109015	-0.128316	0.521605	0.998275
pncB	Nicotinate phosphoribosyltransferase	0.428086	0.428086	0.355283	0.0507316	0.998275
pnp	Polyribonucleotide nucleotidyltransferase	-0.564087	-0.564087	-0.540071	0.00123221	0.998275
polA	DNA polymerase I	-0.441156	-0.441156	-0.323504	0.0561425	0.998275
ppa	Inorganic pyrophosphatase	0.000236988	0.000236988	0.008955	0.998275	0.998275
ppc	Phosphoenolpyruvate carboxylase	0.6682	0.6682	0.606014	0.0120455	0.998275
ppk	Polyphosphate kinase	0.923609	0.923609	0.900986	0.0258735	0.998275
ppnK	NAD kinase	0.843982	0.843982	0.802344	0.000135336	0.146298
ppsA	Phosphoenolpyruvate synthase	-0.824785	-0.824785	-0.82659	1.58695e-05	0.0188054
ppx	Exopolyphosphatase	-0.228934	-0.228934	-0.219191	0.564202	0.998275
pqqC	Pyrroloquinoline-quinone synthase	0.255383	0.255383	0.254935	0.309965	0.998275
prc	Exported C-terminal processing peptidase	0.685249	0.685249	0.691716	3.72858e-06	0.00460852
prfA	Peptide chain release factor 1	-0.116529	-0.116529	-0.18049	0.468373	0.998275
prfB	Peptide chain release factor 2	-0.575346	-0.575346	-0.558192	0.0508688	0.998275
prfC	Peptide chain release factor 3	-1.0373	-1.0373	-1.00434	0.000380569	0.384375
prmB	50S ribosomal protein L3 glutamine methyltransferase	-0.750637	-0.750637	-0.763143	7.65965e-05	0.0845625
proA	Gamma-glutamyl phosphate reductase	0.292385	0.292385	0.337665	0.102505	0.998275
proC	Pyrroline-5-carboxylate reductase	0.110372	0.110372	0.205658	0.446395	0.998275
proS	Proline--tRNA ligase	-0.808292	-0.808292	-0.841603	0.000840821	0.797098
prpB	2-methylisocitrate lyase	-1.57429	-1.57429	-1.68606	4.67688e-05	0.0532696
prpC	Citrate synthase	-0.877402	-0.877402	-0.871848	0.0355672	0.998275
prpF	AcnD-accessory protein	-0.136031	-0.136031	-0.197994	0.164747	0.998275
prs	Ribose-phosphate pyrophosphokinase	-0.536496	-0.536496	-0.524029	0.00263599	0.998275
psd	Phosphatidylserine decarboxylase proenzyme	0.182144	0.182144	0.11845	0.237813	0.998275
pth	Peptidyl-tRNA hydrolase	-1.13458	-1.13458	-1.13458	0.0946379	0.998275
ptlE	VirB8-like type IV secretion system protein PtlE	1.71495	1.71495	1.75314	0.000342166	0.348143
ptlF	Exported VirB9-like type IV secretion system protein PtlF	1.62976	1.62976	1.67519	6.53221e-06	0.00798236
ptr1	Putative pteridine reductase	-0.391663	-0.391663	-0.167286	0.193135	0.998275
ptsH	PTS system HPr enzyme	-0.0695491	-0.0695491	-0.240791	0.845329	0.998275
ptsI	Phosphoenolpyruvate-protein phosphotransferase	0.0761409	0.0761409	0.0676117	0.698318	0.998275
purA	Adenylosuccinate synthetase	-0.77356	-0.77356	-0.79305	1.36099e-05	0.0162366
purB	Adenylosuccinate lyase	0.133152	0.133152	0.173032	0.39897	0.998275
purC	Phosphoribosylaminoimidazole-succinocarboxamide synthase	-0.126791	-0.126791	-0.139558	0.0418702	0.998275
purD	Phosphoribosylamine--glycine ligase	-0.789025	-0.789025	-0.880882	0.000854146	0.804606
purE	N5-carboxyaminoimidazole ribonucleotide mutase	0.0274563	0.0274563	0.0546846	0.85849	0.998275
purF	Amidophosphoribosyltransferase	-0.38854	-0.38854	-0.403852	0.0365759	0.998275
purH	Bifunctional purine biosynthesis protein PurH	-0.30338	-0.30338	-0.330959	0.019712	0.998275
purK	N5-carboxyaminoimidazole ribonucleotide synthase	-0.0639687	-0.0639687	-0.0440941	0.594165	0.998275
purL	Phosphoribosylformylglycinamidine synthase	0.0312457	0.0312457	0.067564	0.619264	0.998275
purM	Phosphoribosylformylglycinamidine cyclo-ligase	-0.410413	-0.410413	-0.447639	0.0552282	0.998275
purT	Formate-dependent phosphoribosylglycinamide formyltransferase	0.120473	0.120473	0.116261	0.210034	0.998275
purU	Formyltetrahydrofolate deformylase	-0.394629	-0.394629	-0.524092	0.246079	0.998275
pykA	Pyruvate kinase	0.230824	0.230824	0.218845	0.0297613	0.998275
pyrB	Aspartate carbamoyltransferase	0.0650954	0.0650954	0.0516958	0.0808679	0.998275
pyrD	Dihydroorotate dehydrogenase (quinone)	-0.0239267	-0.0239267	0.0886126	0.923139	0.998275
pyrE	Orotate phosphoribosyltransferase	-0.491017	-0.491017	-0.404949	0.00584691	0.998275
pyrF	Orotidine 5-phosphate decarboxylase	-0.083158	-0.083158	-0.105523	0.152917	0.998275
pyrG	CTP synthase	-0.582732	-0.582732	-0.61199	0.0005201	0.514899
pyrH	Uridylate kinase	-0.0833716	-0.0833716	-0.0751572	0.457918	0.998275
queA	S-adenosylmethionine:tRNA ribosyltransferase-isomerase	-0.510763	-0.510763	-0.522965	0.00221248	0.998275
queC	7-cyano-7-deazaguanine synthase	-0.70166	-0.70166	-0.716084	0.0015301	0.998275
radA	DNA repair protein RadA	0.343519	0.343519	0.235264	0.239105	0.998275
raxC	Type I secretion system outer membrane protein	0.0297565	0.0297565	0.0484772	0.456593	0.998275
rbfA	Ribosome-binding factor A	-0.623869	-0.623869	-0.585751	0.0467629	0.998275
rbsK	Ribokinase	-0.778142	-0.778142	-0.780361	0.000797633	0.760942
rdgC	Recombination-associated protein RdgC	-1.72163	-1.72163	-1.69711	5.58597e-05	0.0632332
recA	Protein RecA	0.864347	0.864347	0.91308	0.020032	0.998275
recR	Recombination protein RecR	-0.179776	-0.179776	-0.145857	0.491968	0.998275
regR	Two-component system nitrogen response regulator, Fis family	-0.515398	-0.515398	-0.370136	0.051995	0.998275
relA2	GTP diphosphokinase	0.0902373	0.0902373	0.226188	0.735856	0.998275
rfbB	dTDP-glucose 4,6-dehydratase	0.793781	0.793781	0.757842	7.15917e-06	0.00871988
rhlB	ATP-dependent RNA helicase RhlB	-0.254224	-0.254224	-0.20323	0.0193664	0.998275
rho	Transcription termination factor Rho	-0.838194	-0.838194	-0.90932	0.000234126	0.244662
ribB	3,4-dihydroxy-2-butanone 4-phosphate synthase	-1.01091	-1.01091	-1.01346	0.00504591	0.998275
ribH	6,7-dimethyl-8-ribityllumazine synthase	-0.475134	-0.475134	-0.365132	0.00929685	0.998275
rimO	Ribosomal protein S12 methylthiotransferase RimO	-0.160893	-0.160893	-0.301785	0.438225	0.998275
rimP	Ribosome maturation factor RimP	-0.430836	-0.430836	-0.400203	0.0789742	0.998275
rioK	Non-specific serine/threonine protein kinase	0.167022	0.167022	0.1654	0.0633075	0.998275
rlhA	Pyrimidine-specific ribonucleoside hydrolase	-0.267109	-0.267109	-0.293324	0.0290671	0.998275
rlmB	23S rRNA (guanosine-2-O-)-methyltransferase RlmB	-0.535619	-0.48745	-0.408025	0.406912	0.998275
rlmD	23S rRNA (uracil(1939)-C(5))-methyltransferase RlmD	-0.684136	-0.684136	-0.632851	0.00135852	0.998275
rlmL	Ribosomal RNA large subunit methyltransferase K/L	-0.233417	-0.233417	-0.168508	0.609007	0.998275
rmd	GDP-4-dehydro-D-rhamnose reductase	0.0101161	0.0101161	-0.132322	0.950041	0.998275
rmlA	Glucose-1-phosphate thymidylyltransferase	0.528081	0.528081	0.476477	0.00059821	0.585648
rmlD	dTDP-4-dehydrorhamnose reductase	0.264277	0.264277	0.240529	0.00824057	0.998275
rnd	Ribonuclease D	-0.127507	-0.127507	-0.196472	0.374595	0.998275
rne	Ribonuclease E	-0.637118	-0.637118	-0.635599	0.000138241	0.1493
rnr	Ribonuclease R	0.153107	0.153107	0.137592	0.103594	0.998275
rpe	Ribulose-phosphate 3-epimerase	0.0609841	0.0609841	0.0894899	0.406431	0.998275
rpfA	Aconitate hydratase	0.823663	0.823663	0.844625	2.36687e-05	0.0276687
rpfB	Long-chain-fatty-acid-CoA ligase	0.687269	0.687269	0.55753	0.0171083	0.998275
rpfG	Two-component system response regulator RpfG	2.82476	2.82476	2.82468	0.0028122	0.998275
rpfI	Conserved putatively exported protein	-0.815694	-0.815694	-0.772818	4.48816e-05	0.0512547
rpfN	Porin	-2.29866	-2.29866	-2.28828	8.94961e-07	0.00112318
rph	Ribonuclease PH	-0.526863	-0.526863	-0.514295	0.00721672	0.998275
rpi2	Ribose-5-phosphate isomerase	-0.184487	-0.184487	-0.240914	0.13104	0.998275
rpiA	Ribose-5-phosphate isomerase A	-0.162994	-0.162994	-0.184823	0.0856456	0.998275
rplA	50S ribosomal protein L1	-0.804153	-0.804153	-0.815897	0.000301729	0.310177
rplB	50S ribosomal protein L2	-0.558578	-0.558578	-0.580826	0.0385453	0.998275
rplC	50S ribosomal protein L3	-1.38632	-1.38632	-1.53487	0.000871079	0.818815
rplD	50S ribosomal protein L4	-1.36289	-1.36289	-1.34857	1.68123e-05	0.0198385
rplE	50S ribosomal protein L5	-0.846068	-0.846068	-0.846975	0.00102204	0.944365
rplF	50S ribosomal protein L6	-0.244675	-0.244675	-0.222856	0.166511	0.998275
rplI	50S ribosomal protein L9	-0.683594	-0.683594	-0.715059	1.83104e-05	0.0214964
rplJ	50S ribosomal protein L10	-0.580239	-0.580239	-0.589657	0.000658801	0.63706
rplK	50S ribosomal protein L11	-1.08161	-1.08161	-1.05566	7.5117e-06	0.00914174
rplL	50S ribosomal protein L7/L12	-0.52897	-0.52897	-0.582607	0.00729104	0.998275
rplM	50S ribosomal protein L13	-1.2558	-1.2558	-1.19078	0.000157824	0.168714
rplN	50S ribosomal protein L14	-1.14643	-1.14643	-1.15345	3.31337e-05	0.0383357
rplO	50S ribosomal protein L15	-0.427266	-0.427266	-0.4125	0.0337268	0.998275
rplP	50S ribosomal protein L16	-0.764264	-0.764264	-0.755728	3.95803e-06	0.00488421
rplQ	50S ribosomal protein L17	-0.811219	-0.811219	-0.898522	0.00435241	0.998275
rplR	50S ribosomal protein L18	-0.99244	-0.99244	-1.4888	0.212729	0.998275
rplS	50S ribosomal protein L19	-0.682576	-0.682576	-0.668101	0.00419327	0.998275
rplT	50S ribosomal protein L20	-0.74349	-0.74349	-0.654438	0.0186118	0.998275
rplU	50S ribosomal protein L21	-1.0618	-1.0618	-0.986012	0.00765728	0.998275
rplV	50S ribosomal protein L22	-0.646252	-0.646252	-0.731268	0.00401988	0.998275
rplW	50S ribosomal protein L23	-0.80746	-0.80746	-0.834425	0.0395416	0.998275
rplX	50S ribosomal protein L24	0.0439181	0.0439181	-0.0220518	0.889589	0.998275
rplY	50S ribosomal protein L25	-1.14628	-1.14628	-1.06076	0.000967309	0.901532
rpmA	50S ribosomal protein L27	-0.634865	-0.634865	-0.525871	0.0559391	0.998275
rpmB	50S ribosomal protein L28	-0.757271	-0.757271	-0.752418	0.00866118	0.998275
rpmC	50S ribosomal protein L29	0.114947	0.114947	0.0613508	0.809515	0.998275
rpmD	50S ribosomal protein L30	-0.452846	-0.452846	-0.493809	0.0487856	0.998275
rpmE	50S ribosomal protein L31 type B	-1.40836	-1.40836	-1.39719	0.00158927	0.998275
rpmF	50S ribosomal protein L32	-0.545418	-0.545418	-0.342663	0.0672207	0.998275
rpmG	50S ribosomal protein L33	0.379328	0.379328	-0.128945	0.567317	0.998275
rpmH	50S ribosomal protein L34	-0.121255	-0.121255	-0.147788	0.917773	0.998275
rpoA	DNA-directed RNA polymerase subunit alpha	-0.65315	-0.65315	-0.661493	3.63328e-05	0.0418191
rpoB	DNA-directed RNA polymerase subunit beta	-0.544212	-0.544212	-0.548706	0.000100986	0.110479
rpoC	DNA-directed RNA polymerase subunit beta	-0.562669	-0.562669	-0.579227	9.39829e-06	0.0113531
rpoD	RNA polymerase sigma factor RpoD	-1.18437	-1.18437	-1.22114	0.000209571	0.220678
rpoN2	RNA polymerase sigma-54 factor	1.83603	1.83603	1.88708	0.000168593	0.179721
rpoZ	DNA-directed RNA polymerase subunit omega	-0.239038	-0.239038	-0.31574	0.0857566	0.998275
rpsB	30S ribosomal protein S2	-0.497752	-0.497752	-0.515841	4.28723e-05	0.0490031
rpsC	30S ribosomal protein S3	-0.306525	-0.306525	-0.360197	0.138543	0.998275
rpsD	30S ribosomal protein S4	-0.461557	-0.461557	-0.497625	0.00157465	0.998275
rpsE	30S ribosomal protein S5	-0.785083	-0.785083	-0.79599	0.000996992	0.926206
rpsF	30S ribosomal protein S6	-0.299724	-0.299724	-0.314239	0.0188946	0.998275
rpsG	30S ribosomal protein S7	-0.478532	-0.478532	-0.494112	0.0114087	0.998275
rpsH	30S ribosomal protein S8	-0.439363	-0.439363	-0.423704	0.00459974	0.998275
rpsI	30S ribosomal protein S9	-0.680977	-0.680977	-0.695074	9.90082e-05	0.108414
rpsJ	30S ribosomal protein S10	-0.370737	-0.370737	-0.337456	0.0906828	0.998275
rpsK	30S ribosomal protein S11	-0.551349	-0.551349	-0.591919	0.0290317	0.998275
rpsL	30S ribosomal protein S12	-0.0382905	-0.0382905	-0.0898705	0.872391	0.998275
rpsM	30S ribosomal protein S13	-0.637891	-0.637891	-0.656803	0.000865512	0.814447
rpsN	30S ribosomal protein S14	0.517594	0.517594	0.347322	0.170515	0.998275
rpsO	30S ribosomal protein S15	-0.428957	-0.428957	-0.402993	0.0598378	0.998275
rpsP	30S ribosomal protein S16	0.140129	0.140129	0.1691	0.60404	0.998275
rpsQ	30S ribosomal protein S17	-0.189311	-0.189311	-0.144317	0.38259	0.998275
rpsR	30S ribosomal protein S18	0.260465	0.260465	-0.0137634	0.412916	0.998275
rpsS	30S ribosomal protein S19	-0.507806	-0.507806	-0.483369	0.00249948	0.998275
rpsT	30S ribosomal protein S20	-0.224878	-0.224878	-0.178662	0.521187	0.998275
rpsU	30S ribosomal protein S21	0.728039	0.728039	0.376631	0.218249	0.998275
rsbR	Putative antisigma factor	0.0730786	0.0730786	0.0491362	0.374295	0.998275
rsfS	Ribosomal silencing factor RsfS	-0.415531	-0.415531	-0.425776	0.00442535	0.998275
rsgA	Small ribosomal subunit biogenesis GTPase RsgA	0.0334229	0.0334229	0.049737	0.827582	0.998275
rsmC	Ribosomal RNA small subunit methyltransferase C	-0.269122	-0.269122	-0.188925	0.129358	0.998275
rsmH	Ribosomal RNA small subunit methyltransferase H	-0.471922	-0.471922	-0.502322	0.0104561	0.998275
ruvB	Holliday junction ATP-dependent DNA helicase RuvB	0.316716	0.316716	0.273534	0.0286043	0.998275
sbcB	Exodeoxyribonuclease I	-0.0832814	-0.0832814	-0.15771	0.77739	0.998275
sbp	ABC-type sulfate importer, substrate-binding protein	1.70409	1.70409	1.71175	3.5077e-06	0.00433902
scrK	Fructokinase	0.0964122	0.0964122	0.101858	0.187634	0.998275
sdhA	Succinate dehydrogenase flavoprotein subunit	0.0481691	0.0481691	0.0847168	0.507418	0.998275
sdhB	Succinate dehydrogenase iron-sulfur subunit	0.196589	0.196589	0.141878	0.0712899	0.998275
sdhC	Succinate dehydrogenase cytochrome b556 subunit	-1.34399	-1.34399	-1.05925	0.0969159	0.998275
secA	Protein translocase subunit SecA	-0.579531	-0.579531	-0.585658	0.000342324	0.348143
secB	Protein-export protein SecB	-0.6847	-0.6847	-0.630962	0.0872511	0.998275
secD	Protein translocase subunit SecD	-0.305045	-0.305045	-0.361519	0.0214798	0.998275
secF	Protein-export membrane protein SecF	-0.348747	-0.348747	-0.382396	0.0172788	0.998275
secY	Protein translocase subunit SecY	-1.07581	-1.07581	-1.12052	0.000316253	0.32321
serA1	2-oxoglutarate reductase	-0.0672436	-0.0672436	-0.0852528	0.482703	0.998275
serC	Phosphoserine aminotransferase	0.059073	0.059073	0.0590219	0.650907	0.998275
serS	Serine--tRNA ligase	-0.186251	-0.186251	-0.240478	0.107415	0.998275
slt	Exported murein transglycosylase	0.276448	0.276448	0.276577	0.19594	0.998275
slyX	Protein SlyX homolog	-0.207882	-0.207882	-0.16096	0.362737	0.998275
smc	Chromosome partition protein Smc	0.199807	0.199807	0.16446	0.0773634	0.998275
sod1	Superoxide dismutase [Cu-Zn]	0.165703	0.165703	0.194814	0.305385	0.998275
sod2	Superoxide dismutase [Cu-Zn]	1.34847	1.34847	1.37309	0.000208914	0.220314
sod3	Superoxide dismutase	-0.533597	-0.533597	-0.664661	0.0586094	0.998275
sod5	Superoxide dismutase	0.647166	0.647166	0.699999	7.00861e-05	0.0777255
speA	Biosynthetic arginine decarboxylase	-0.049129	-0.049129	-0.0198946	0.676123	0.998275
speD	S-adenosylmethionine decarboxylase proenzyme	-0.384173	-0.384173	-0.558653	0.0927074	0.998275
speE	Polyamine aminopropyltransferase	-0.293608	-0.293608	-0.300486	0.00382642	0.998275
ssb	Single-stranded DNA-binding protein	-0.0320396	-0.0320396	0.0286064	0.762603	0.998275
sucA	Oxoglutarate dehydrogenase (succinyl-transferring)	-0.479887	-0.479887	-0.472239	0.00182307	0.998275
sucB	Dihydrolipoyllysine-residue succinyltransferase component of 2-oxoglutarate dehydrogenase complex	-0.0423183	-0.0423183	-0.0527554	0.447116	0.998275
sucC	Succinate--CoA ligase [ADP-forming] subunit beta	-0.927393	-0.927393	-0.967731	0.000636626	0.619437
sucD	Succinate--CoA ligase [ADP-forming] subunit alpha	-0.671298	-0.671298	-0.692957	0.00437834	0.998275
sufB	ABC transporter-associated protein involved in Fe-S cluster assembly	-1.7827	-1.7827	-1.91316	0.00438446	0.998275
sufC	ABC transporter-like ATPase involved in Fe-S cluster assembly	-0.602524	-0.602524	-0.572791	0.0016523	0.998275
sufD	ABC transporter-like protein involved in Fe-S cluster assembly	-0.707555	-0.707555	-0.796604	0.0137545	0.998275
sufS	Cysteine desulfurase	-1.11228	-1.11228	-1.15324	0.000690181	0.666024
suhB	Inositol-1-monophosphatase	-0.682173	-0.682173	-0.703082	0.00239335	0.998275
sun	16S rRNA m5C967 methyltransferase	-0.658012	-0.658012	-0.566958	0.026806	0.998275
surA	Chaperone SurA	-0.27923	-0.27923	-0.274644	0.00152623	0.998275
surE	5-nucleotidase SurE	-0.0734396	-0.0734396	-0.142773	0.549787	0.998275
tal	Transaldolase	0.0116997	0.0116997	0.000114441	0.781698	0.998275
tatD	Deoxyribonuclease	-0.260092	-0.260092	-0.2363	0.160035	0.998275
tauA	Taurine ABC transporter substrate binding protein	6.79548	6.79548	6.76472	0.0015136	0.998275
tcsR	Transcriptional regulator, LuxR family	0.71235	0.71235	0.812175	0.0148024	0.998275
tdh	L-threonine 3-dehydrogenase	-0.329007	-0.329007	-0.333404	0.138967	0.998275
tesB	Acyl-CoA thioesterase II	-0.445531	-0.445531	-0.310169	0.158838	0.998275
tgt	Queuine tRNA-ribosyltransferase	-0.242728	-0.242728	-0.249779	0.0687321	0.998275
thiE	Thiamine-phosphate synthase	0.219248	0.219248	0.084013	0.287999	0.998275
thiG	Thiazole synthase	-0.0309629	-0.0309629	-0.0289049	0.811134	0.998275
thrA	Bifunctional aspartokinase/homoserine dehydrogenase	2.36457	2.36457	2.37749	3.47408e-05	0.0400909
thrC	Threonine synthase	2.94323	2.94323	2.99036	0.00381485	0.998275
thrS	Threonine--tRNA ligase	-0.736828	-0.736828	-0.68778	0.000706643	0.67979
tig	Trigger factor	-0.752246	-0.752246	-0.764055	6.9723e-06	0.00849924
tkt	Transketolase	-0.134331	-0.134331	-0.128284	0.0119236	0.998275
tmk	Thymidylate kinase	-0.34099	-0.34099	-0.36314	0.0179274	0.998275
tolB	Tol-Pal system protein TolB	0.419002	0.419002	0.482794	0.0122655	0.998275
tolQ	Tol-Pal system protein TolQ	-0.55895	-0.55895	-0.553264	0.0278898	0.998275
tolR	Tol-Pal system protein TolR	-0.199938	-0.199938	-0.0650921	0.448418	0.998275
tonB	Protein TonB	-0.154018	-0.154018	-0.18893	0.595038	0.998275
topA	DNA topoisomerase 1	-0.00621653	-0.00621653	0.0265045	0.866858	0.998275
tpiA	Triosephosphate isomerase	0.154362	0.154362	0.139204	0.184016	0.998275
treA	Periplasmic trehalase	1.40708	1.40708	1.47737	1.21164e-06	0.00151819
trmB	tRNA (guanine-N(7)-)-methyltransferase	-1.1342	-1.1342	-0.934513	0.00661547	0.998275
trmJ	tRNA (cytidine/uridine-2-O-)-methyltransferase TrmJ	-0.607043	-0.607043	-0.646259	0.000708816	0.681172
trpA	Tryptophan synthase alpha chain	-0.285962	-0.285962	-0.555462	0.410779	0.998275
trpB	Tryptophan synthase beta chain	-0.58211	-0.58211	-0.537005	0.0096957	0.998275
trpC	Indole-3-glycerol phosphate synthase	-0.158155	-0.158155	-0.143824	0.246362	0.998275
trpD	Anthranilate phosphoribosyltransferase	-0.399868	-0.399868	-0.407852	0.00383621	0.998275
trpE	Anthranilate synthase component 1	-0.782699	-0.782699	-0.770326	0.000277002	0.286143
trpF	N-(5-phosphoribosyl)anthranilate isomerase	2.41862	2.41862	2.78516	0.0281603	0.998275
trpG	Anthranilate synthase component II	-0.708377	-0.708377	-0.782335	0.01904	0.998275
trpS	Tryptophan--tRNA ligase	-0.423129	-0.423129	-0.353636	0.0685109	0.998275
trx	Thioredoxin	-0.375639	-0.375639	-0.3887	3.52265e-05	0.040581
trxB	Thioredoxin reductase	-0.849933	-0.849933	-0.894225	4.84139e-05	0.0549497
tsaC	Threonylcarbamoyl-AMP synthase	0.47372	0.47372	0.455431	0.515861	0.998275
tsf	Elongation factor Ts	-0.652358	-0.652358	-0.629398	0.0010218	0.944365
tyrB	Aminotransferase	-0.953566	-0.953566	-0.954692	0.000167809	0.179052
tyrS	Tyrosine--tRNA ligase	-0.396402	-0.396402	-0.394202	0.00519811	0.998275
ubiB	Probable protein kinase UbiB	-0.0414543	-0.0414543	-0.13169	0.684341	0.998275
ubiE1	Ubiquinone/menaquinone biosynthesis C-methyltransferase UbiE	-0.294783	-0.294783	-0.337794	0.0689749	0.998275
ubiG	Ubiquinone biosynthesis O-methyltransferase	-0.433286	-0.433286	-0.411131	0.00085192	0.803361
ubiJ	Ubiquinone biosynthesis accessory factor UbiJ	0.0412909	0.0412909	0.0481043	0.786315	0.998275
ubiK	Ubiquinone biosynthesis accessory factor UbiK	1.74358	1.74358	1.77127	0.000551223	0.542955
ugd	UDP-glucose 6-dehydrogenase	0.0332012	0.0332012	0.0151062	0.674705	0.998275
upp	Uracil phosphoribosyltransferase	0.419203	0.419203	0.395247	0.00152463	0.998275
uptA	Fumarylacetoacetase-like protein	-0.567588	-0.567588	-0.545776	0.00648273	0.998275
uptB	Maleylacetoacetate isomerase	-0.242924	-0.242924	-0.193886	0.139489	0.998275
uptD	Outer membrane protein	0.801847	0.801847	0.84351	0.0387758	0.998275
uptE	Outer membrane protein	0.0887718	0.0887718	0.0688877	0.118869	0.998275
uup	ATP-binding protein Uup	-0.341801	-0.341801	-0.376531	0.0792188	0.998275
uvrA	UvrABC system protein A	-0.736526	-0.736526	-0.725091	0.000129957	0.140744
valS	Valine--tRNA ligase	-0.514165	-0.514165	-0.527678	0.000752648	0.721789
virB10	Type IV secretion system putative channel component VirB4	2.36509	2.36509	2.28595	3.06177e-06	0.00379353
virB11	Type IV secretion system protein	1.88544	1.88544	1.92838	8.00332e-05	0.0881966
virB4	Type IV secretion system energizing component VirB4	1.04493	1.04493	0.858247	0.030476	0.998275
virD4	Type IV secretion system coupling protein VirD4	2.67075	2.67075	2.86061	0.00199159	0.998275
waaM	Lipid A biosynthesis lauroyltransferase	0.267693	0.267693	0.331413	0.187862	0.998275
wxcB	Protein kinase domain-containing protein	-0.290103	-0.290103	-0.262103	0.0270708	0.998275
wxcC	Glycosyltransferase	-0.261232	-0.261232	-0.223852	0.0220605	0.998275
wxcD	Glycosyltransferase	-0.573647	-0.573647	-0.532516	0.0229972	0.998275
wxcE	Exported protein	-0.000718117	-0.000718117	-0.0545998	0.995228	0.998275
wxcK	LPS o-antigen side-chain biosynthesis nucleotide sugar aminotransferase	-0.115243	-0.115243	-0.163545	0.077131	0.998275
wxcL	Glycosyltransferase	-0.0906835	-0.0906835	-0.0793934	0.624329	0.998275
wxcM	Bifunctional nucleotide hexosamine acetyltransferase / isomerase	0.264955	0.264955	0.256027	0.299297	0.998275
wxcO	Integral membrane protein	-0.180596	-0.180596	-0.191357	0.10404	0.998275
xagA	Biofilm-related exported protein	1.07196	1.07196	1.14769	0.000486339	0.483421
xanA	Phosphohexose mutases	0.370417	0.370417	0.395599	0.0123156	0.998275
xanB	Xanthan biosynthesis protein XanB	-0.443183	-0.443183	-0.474115	1.61416e-05	0.0190955
XCCB100_0006	Putative exported peptidase/protease	0.809527	0.809527	0.699762	0.0144006	0.998275
XCCB100_0007	Putative exported protein	0.206242	0.206242	0.212297	0.0106043	0.998275
XCCB100_0026	Putative exported protein	1.46254	1.46254	1.48894	0.00230691	0.998275
XCCB100_0027	Putative exported peptidase	1.3401	1.3401	1.39512	7.76122e-06	0.00942988
XCCB100_0038	Putative exported protein	0.656734	0.656734	0.610276	0.00347246	0.998275
XCCB100_0099	MoxR-like ATPase	1.2029	1.2029	1.15818	0.0035717	0.998275
XCCB100_0101	Putative modulator of DNA gyrase	1.24653	1.24653	1.24114	0.000209026	0.220314
XCCB100_0102	Putative modulator of DNA gyrase	1.28835	1.28835	1.34	0.000105647	0.115472
XCCB100_0103	Putative modulator of DNA gyrase	1.64993	1.64993	1.42314	0.0262862	0.998275
XCCB100_0107	TonB-dependent outer membrane receptor	0.322688	0.322688	0.299808	0.406578	0.998275
XCCB100_0128	TonB-dependent outer membrane receptor	-0.0275083	-0.0275083	-0.0672684	0.840339	0.998275
XCCB100_0133	Uncharacterized protein	0.372101	0.372101	0.428842	0.336608	0.998275
XCCB100_0135	Uncharacterized protein	0.541397	0.541397	0.519676	0.000122835	0.133276
XCCB100_0178	Exported hydrolase	-0.0743281	-0.0743281	-0.0835009	0.789096	0.998275
XCCB100_0179	GYF	3.33615	3.33615	3.43667	0.00105243	0.969286
XCCB100_0190	Putative exported protein	0.993211	0.993211	0.908411	0.00344749	0.998275
XCCB100_0194	Phosphoglycerate mutase family enzyme	2.51051	2.51051	2.45189	3.06788e-05	0.0356181
XCCB100_0198	Lysophosphatidylcholine-specific acyltransferase	-0.472981	-0.472981	-0.511043	0.0100192	0.998275
XCCB100_0200	TPR	-0.860634	-0.860634	-0.850508	0.000245713	0.255541
XCCB100_0214	Uncharacterized protein	0.504928	0.504928	0.482996	0.0795345	0.998275
XCCB100_0217	Membrane-anchored conserved protein	2.03449	2.03449	1.99311	0.00627837	0.998275
XCCB100_0218	Exported heme biosynthesis enzyme	1.3173	1.3173	1.09824	0.0315726	0.998275
XCCB100_0223	Membrane-anchored phosphatase / sulfurtransferase family enzyme	-0.356731	-0.356731	-0.439945	0.0405968	0.998275
XCCB100_0226	Putative exported protein	-0.983251	-0.983251	-0.976807	6.08588e-05	0.0684662
XCCB100_0232	Putative exported protein	0.176872	0.176872	0.103632	0.519115	0.998275
XCCB100_0237	Putative phenylalanine racemase (ATP-hydrolyzing)	-0.528686	-0.528686	-0.553116	0.156598	0.998275
XCCB100_0241	NDP-sugar or hydroxysteroid dehydrogenase / epimerase	0.0977759	0.0977759	0.0400171	0.179111	0.998275
XCCB100_0248	Putative exported protein	0.880523	0.880523	0.863392	0.00174218	0.998275
XCCB100_0250	Lysophosphatidylcholine-specific acyltransferase	-0.381406	-0.381406	-0.391743	0.159644	0.998275
XCCB100_0261	Diguanylate cyclase	0.697153	0.697153	0.582184	0.104035	0.998275
XCCB100_0275	Putative exported protein	-1.02637	-1.02637	-1.08829	0.00147905	0.998275
XCCB100_0276	Putative exported or membrane-anchored cytochrome	2.56782	2.56782	2.53008	1.14846e-07	0.000145511
XCCB100_0277	Putative extracellular nuclease	0.340919	0.340919	0.310783	0.0108921	0.998275
XCCB100_0282	Conserved enzyme	-0.68965	-0.68965	-0.703899	0.00265336	0.998275
XCCB100_0293	Aldo-keto reductase family oxidoreductase	-0.368178	-0.368178	-0.364555	0.00122873	0.998275
XCCB100_0294	Zinc-containing alcohol dehydrogenase superfamily protein	0.24252	0.24252	0.358269	0.153057	0.998275
XCCB100_0295	Putative oxidoreductase	0.849236	0.849236	0.780392	0.023882	0.998275
XCCB100_0296	Exported methyltransferase	2.06401	2.06401	1.89226	0.00200235	0.998275
XCCB100_0299	Conserved small membrane protein	3.47916	3.47916	3.52946	0.0003157	0.322961
XCCB100_0302	Uncharacterized protein	-0.224652	-0.224652	-0.244435	0.460505	0.998275
XCCB100_0343	NDP-sugar epimerase	1.26874	1.26874	1.56896	0.0870572	0.998275
XCCB100_0367	Uncharacterized protein	0.0107689	0.0107689	0.165715	0.966542	0.998275
XCCB100_0402	Uncharacterized protein	1.33235	1.33235	1.27737	0.000211864	0.222457
XCCB100_0408	SnoaL-like domain-containing protein	1.35383	1.35383	1.25848	0.00113464	0.998275
XCCB100_0411	Short chain dehydrogenase	0.291449	0.291449	0.212677	0.135938	0.998275
XCCB100_0431	Uncharacterized protein	5.5559	5.5559	5.46133	2.09745e-05	0.0245822
XCCB100_0437	Putative membrane protein	-0.507165	-0.507165	-0.489677	0.1719	0.998275
XCCB100_0456	Uncharacterized protein	0.026254	0.026254	-0.0814581	0.92719	0.998275
XCCB100_0468	Exported thioredoxin-like protein	0.0114856	0.0114856	0.0774536	0.926293	0.998275
XCCB100_0469	Putative transcriptional regulator, MarR family	0.165167	0.165167	0.118158	0.269453	0.998275
XCCB100_0483	Putative lytic enzyme	5.6566	5.6566	5.25993	0.00219779	0.998275
XCCB100_0484	Putative exported protein	3.39166	3.39166	3.44353	4.69174e-05	0.053345
XCCB100_0486	Putative exported protein	1.87747	1.87747	1.87344	8.45451e-06	0.0102553
XCCB100_0490	Putative outer membrane protein	0.304485	0.304485	0.343141	0.0606612	0.998275
XCCB100_0496	Putative exported protein	1.12378	1.12378	1.15298	0.000476504	0.474598
XCCB100_0498	Flavoredoxin family enzyme	-0.163008	-0.163008	-0.163008	0.344661	0.998275
XCCB100_0501	Membrane-anchored dehalogenase-like hydrolase	-0.0375907	-0.0375907	-0.0931511	0.67411	0.998275
XCCB100_0512	Two-component system response regulator	0.837087	0.837087	0.752229	0.00180783	0.998275
XCCB100_0515	Uncharacterized protein	-1.17075	-1.17075	-1.18859	5.9094e-06	0.00723502
XCCB100_0538	Putative transcriptional regulator, Fis family	-0.0658951	-0.0658951	-0.185802	0.90844	0.998275
XCCB100_0554	Putative DNA-binding protein	0.037289	0.037289	0.0237722	0.724316	0.998275
XCCB100_0555	Putative DNA-binding protein	1.61433	1.61433	1.6135	0.00537913	0.998275
XCCB100_0560	TonB-dependent outer membrane receptor	-0.573586	-0.573586	-0.591206	0.000638281	0.620409
XCCB100_0585	Putative NADH dehydrogenase/NAD(P)H nitroreductase xcc-b100	0.0263948	0.0263948	0.0351744	0.578237	0.998275
XCCB100_0586	Conserved exported protein	0.216802	0.216802	0.259367	0.0147068	0.998275
XCCB100_0587	Iron-siderophore dechelating enzyme	0.122063	0.122063	0.121491	0.445844	0.998275
XCCB100_0602	Putative exported protein	0.208201	0.208201	0.0841742	0.261889	0.998275
XCCB100_0603	Lipase	-0.015955	-0.015955	-0.0676136	0.909984	0.998275
XCCB100_0623	Putative exported protein	1.74976	1.74976	1.74881	6.82131e-06	0.008322
XCCB100_0633	Putative glyoxalase / bleomycin resistance protein / dioxygenase	-1.59361	-1.59361	-1.6768	0.000248016	0.257441
XCCB100_0649	Putative transcriptional regulator, Rrf2 family	0.273871	0.273871	0.273871	0.298	0.998275
XCCB100_0666	Uncharacterized protein	0.83077	0.83077	0.861408	7.95872e-06	0.00966189
XCCB100_0686	Uncharacterized protein	-0.0134025	-0.0134025	0.0104599	0.95627	0.998275
XCCB100_0687	Putative DNA-binding protein	0.612709	0.612709	0.622835	0.00104898	0.967158
XCCB100_0694	Exported protease/peptidase	-0.436523	-0.436523	-0.41461	0.00770304	0.998275
XCCB100_0698	Uncharacterized protein	-0.214468	-0.214468	-0.218054	0.0713844	0.998275
XCCB100_0743	UPF0250 protein XCCB100	-0.429556	-0.429556	-0.491165	0.044259	0.998275
XCCB100_0749	Putative exported protein	0.472491	0.472491	0.722076	0.210517	0.998275
XCCB100_0754	Uncharacterized protein	0.918855	0.918855	0.948292	0.00014238	0.153343
XCCB100_0762	Two-component system response regulator	0.58658	0.58658	0.627433	0.000407729	0.410175
XCCB100_0763	Histidine kinase	0.19784	0.19784	0.169634	0.301848	0.998275
XCCB100_0766	Uncharacterized protein	0.202031	0.202031	0.0747423	0.266607	0.998275
XCCB100_0792	TonB-dependent outer membrane receptor	1.7894	1.7894	1.78672	4.48785e-07	0.000565918
XCCB100_0799	Exported cytochrome C	3.56776	3.56776	3.73812	0.00188432	0.998275
XCCB100_0810	S-(hydroxymethyl)glutathione dehydrogenase	0.547212	0.547212	0.619955	0.0283778	0.998275
XCCB100_0816	Uncharacterized protein	1.32694	1.32694	1.33568	0.00958457	0.998275
XCCB100_0825	Exported amidohydrolase	-0.372746	-0.372746	-0.390875	0.243278	0.998275
XCCB100_0828	Putative exported protein	-0.428005	-0.428005	-0.427194	0.011996	0.998275
XCCB100_0829	Uncharacterized protein	-0.706419	-0.706419	-0.696811	1.58642e-06	0.00198461
XCCB100_0833	Aminotransferase	-0.63574	-0.63574	-0.566689	0.0121175	0.998275
XCCB100_0837	DJ-1	1.09978	1.09978	0.791263	0.0328382	0.998275
XCCB100_0855	zf-CHCC domain-containing protein	0.431501	0.431501	0.441081	0.0351395	0.998275
XCCB100_0884	Putative two-component system response regulator	-0.519396	-0.519396	-0.388264	0.0116711	0.998275
XCCB100_0888	Putative exported protein	1.87109	1.87109	1.995	0.00237834	0.998275
XCCB100_0890	Putative exported protein	2.77017	2.77017	2.83341	3.51719e-05	0.0405532
XCCB100_0900	Putative exported protein	0.748361	0.748361	0.8323	0.0220555	0.998275
XCCB100_0918	Putative exported protein	-0.0986753	-0.0986753	-0.1282	0.445744	0.998275
XCCB100_0920	EVE domain-containing protein	0.00779152	0.00779152	-0.143143	0.97909	0.998275
XCCB100_0924	UPF0149 protein XCCB100	-0.581535	-0.581535	-0.377686	0.0701853	0.998275
XCCB100_0934	Uncharacterized protein	-0.394136	-0.394136	-0.307543	0.204266	0.998275
XCCB100_0946	Ribonuclease	-0.263589	-0.263589	-0.288063	0.0467336	0.998275
XCCB100_0956	Fimbrial assembly membrane protein	-0.00965261	-0.00965261	-0.0520535	0.899499	0.998275
XCCB100_0957	Tfp pilus assembly protein	0.418347	0.418347	0.408015	0.000850638	0.803002
XCCB100_0959	MoxR-like ATPase	0.199685	0.199685	0.324508	0.264021	0.998275
XCCB100_0985	Putative exported protein	2.85064	2.85064	2.81144	7.1064e-07	0.000893274
XCCB100_0989	Phosphatase	0.272031	0.272031	0.220195	0.405988	0.998275
XCCB100_1014	Exported putative alpha-glucosidase	1.21591	1.21591	1.17322	3.16083e-05	0.0366656
XCCB100_1015	Exo-1,4-beta-D-glucosaminidase	1.33858	1.33858	1.32418	1.14938e-05	0.0138155
XCCB100_1016	TonB-dependent outer membrane receptor	1.65183	1.65183	1.67192	2.82703e-05	0.0328784
XCCB100_1023	Fumarylacetoacetate hydrolase family protein	0.546677	0.546677	0.554252	0.00019125	0.202342
XCCB100_1030	Autotransporter carboxylic ester hydrolase	-0.639225	-0.639225	-0.602127	6.48724e-05	0.0726571
XCCB100_1033	Uncharacterized protein	2.22016	2.22016	2.14906	1.80844e-05	0.0212491
XCCB100_1041	Uncharacterized protein	2.81291	2.81291	2.82121	4.68201e-05	0.0532813
XCCB100_1059	Uncharacterized protein	5.92249	5.92249	5.92346	0.00686226	0.998275
XCCB100_1061	ResIII domain-containing protein	0.331512	0.331512	0.379336	0.0198461	0.998275
XCCB100_1063	HNS domain-containing protein	1.64329	1.64329	1.63032	0.00197726	0.998275
XCCB100_1114	TonB-dependent outer membrane receptor	0.442941	0.442941	0.427876	0.00107443	0.986323
XCCB100_1115	Putative exported protein	0.256614	0.256614	0.266861	0.172881	0.998275
XCCB100_1127	TonB-dependent outer membrane receptor	-0.874804	-0.874804	-0.890417	5.7236e-06	0.00702286
XCCB100_1149	TonB-dependent outer membrane receptor	2.78487	2.78487	2.76149	1.44118e-05	0.0171356
XCCB100_1150	TonB-dependent outer membrane receptor	2.26087	2.26087	2.19847	5.854e-06	0.00717701
XCCB100_1152	TonB-dependent outer membrane receptor	-0.601144	-0.601144	-0.602196	0.0108348	0.998275
XCCB100_1153	ATP-binding component of a metal import ABC transporter	-0.977127	-0.977127	-0.964938	2.167e-05	0.0253755
XCCB100_1163	CxxC SSSS domain-containing protein	-0.355309	-0.355309	-0.312583	0.0676447	0.998275
XCCB100_1169	Probable transcriptional regulatory protein xcc-b100	-0.579156	-0.579156	-0.680316	0.0137289	0.998275
XCCB100_1178	TolA protein	0.0580316	0.0580316	0.200321	0.750548	0.998275
XCCB100_1198	Uncharacterized protein	-0.245305	-0.245305	-0.29306	0.372253	0.998275
XCCB100_1205	DNA-binding related protein	0.851808	0.851808	0.759798	0.000245668	0.255541
XCCB100_1211	Putative secreted protein	1.37878	1.37878	1.38223	0.00542163	0.998275
XCCB100_1220	Penicillin-binding protein 1B	-0.218623	-0.218623	-0.312098	0.356244	0.998275
XCCB100_1221	Putative secreted protein	1.50231	1.50231	1.43372	4.5003e-05	0.0513484
XCCB100_1226	ADP-ribosylglycohydrolase	0.189325	0.189325	0.29908	0.554468	0.998275
XCCB100_1229	Type IV pilus response regulator PilG	-0.318601	-0.318601	-0.275208	0.142254	0.998275
XCCB100_1230	Type IV pilus response regulator PilH	0.403287	0.403287	0.450599	0.00203843	0.998275
XCCB100_1231	Chemotaxis signal transduction protein	-0.200092	-0.200092	-0.216164	0.363149	0.998275
XCCB100_1232	Methyl-accepting chemotaxis protein	0.104931	0.104931	0.1118	0.0767126	0.998275
XCCB100_1235	Chemotaxis-related protein	0.172544	0.172544	0.170801	0.27256	0.998275
XCCB100_1250	Putative DNA-related protein	0.0882072	0.0882072	0.101807	0.478404	0.998275
XCCB100_1259	Uncharacterized protein	0.311427	0.311427	0.301763	0.025909	0.998275
XCCB100_1268	Ribosomal RNA small subunit methyltransferase E	-0.842139	-0.842139	-0.857653	0.0153047	0.998275
XCCB100_1280	Uncharacterized protein	0.908429	0.908429	1.7212	0.393944	0.998275
XCCB100_1286	Transcriptional regulator, TetR family	0.105463	0.105463	0.10448	0.159193	0.998275
XCCB100_1287	TonB-dependent outer membrane receptor	0.0448027	0.0448027	0.0230999	0.616352	0.998275
XCCB100_1289	HSP33 family chaperone	-0.748911	-0.748911	-0.731083	2.42477e-05	0.0283213
XCCB100_1302	L-serine dehydratase	-0.353938	-0.353938	-0.309917	0.0253223	0.998275
XCCB100_1304	Putative secreted protein	0.216834	0.216834	0.239238	0.176687	0.998275
XCCB100_1306	Putative membrane protein	0.34494	0.34494	0.452821	0.490537	0.998275
XCCB100_1317	Uncharacterized protein	0.683075	0.683075	0.861572	0.0880245	0.998275
XCCB100_1318	Putative PspA/IM30 family protein	0.804608	0.804608	0.870314	0.00136864	0.998275
XCCB100_1320	Uncharacterized protein	1.25347	1.25347	1.18995	0.000248726	0.257929
XCCB100_1323	Putative glutathionylspermidine synthase	0.893782	0.893782	0.83576	0.00156728	0.998275
XCCB100_1335	Putative secreted protein	1.07833	1.07833	1.00282	6.75641e-05	0.075334
XCCB100_1354	Nucleotide-binding protein xcc-b100	0.564039	0.564039	0.615527	0.0049843	0.998275
XCCB100_1357	Sigma-54 modulation protein	3.48538	3.48538	3.3876	0.000141215	0.152371
XCCB100_1367	Putative secreted protein	0.812811	0.812811	0.926629	0.00232674	0.998275
XCCB100_1372	Putative secreted protein	0.242013	0.242013	0.190586	0.0142141	0.998275
XCCB100_1378	M20	-0.46943	-0.46943	-0.522607	0.00100674	0.934255
XCCB100_1384	Putative secreted protein	-0.88308	-0.88308	-0.902424	0.000809366	0.769707
XCCB100_1391	Acetyltransferase (GNAT) family protein	-0.627688	-0.627688	-0.690509	0.00124827	0.998275
XCCB100_1403	Bacterial DNA-binding protein	0.488995	0.488995	0.481997	0.00121647	0.998275
XCCB100_1406	Tfp pilus assembly protein, probable ATPase	0.450649	0.450649	0.495287	0.00303873	0.998275
XCCB100_1407	Tfp pilus assembly protein ATPase	1.02261	1.02261	1.03157	0.000587908	0.577325
XCCB100_1413	UPF0301 protein xcc-b100	0.167144	0.167144	0.0998392	0.606085	0.998275
XCCB100_1416	OsmC-like protein	2.35126	2.35126	2.29371	1.19836e-05	0.0143804
XCCB100_1418	Phenazine biosynthesis PhzF family protein	-0.274125	-0.274125	-0.238858	0.0457952	0.998275
XCCB100_1425	Octaprenyl-diphosphate synthase, probable	-0.461485	-0.461485	-0.430535	0.00386791	0.998275
XCCB100_1435	Xanthine dehydrogenase FAD binding subunit	4.54157	4.54157	4.5078	5.01024e-05	0.0568161
XCCB100_1443	Putative phospholipase accessory protein	4.98414	4.98414	5.01164	0.00425225	0.998275
XCCB100_1446	Carbon starvation protein A	-0.0098381	-0.0098381	-0.0197573	0.821396	0.998275
XCCB100_1447	Pirin-related protein	0.272138	0.272138	0.182663	0.416502	0.998275
XCCB100_1449	Putative secreted protein	1.58327	1.58327	1.68942	0.00269311	0.998275
XCCB100_1454	Metallopeptidase	-0.17301	-0.17301	-0.176544	0.0385975	0.998275
XCCB100_1485	Exported RmlC-type cupin	1.35047	1.35047	1.14708	0.0323426	0.998275
XCCB100_1495	TonB-dependent outer membrane receptor	5.71543	5.71543	5.61472	0.000522774	0.517023
XCCB100_1503	TonB-dependent outer membrane receptor	-0.989764	-0.989764	-1.11857	0.0136319	0.998275
XCCB100_1529	Putative secreted protein	-0.918671	-0.918671	-0.923835	1.70652e-06	0.00213315
XCCB100_1530	Putative secreted protein	3.72361	3.72361	3.67306	0.00724438	0.998275
XCCB100_1536	Putative secreted peptidyl prolyl cis-trans isomerase, cyclophilin type	0.639578	0.639578	0.656738	1.78551e-05	0.0209976
XCCB100_1551	Putative outer membrane protein	2.41269	2.41269	2.29462	1.24961e-05	0.0149578
XCCB100_1556	Putative modulator of DNA gyrase TldD	-0.12866	-0.12866	-0.078145	0.130947	0.998275
XCCB100_1557	UPF0307 protein xcc-b100	-0.125887	-0.125887	0.0354586	0.663519	0.998275
XCCB100_1558	Putative modulator of DNA gyrase, peptidase U62 protein PmbA	-0.419187	-0.419187	-0.359921	0.0711812	0.998275
XCCB100_1559	Putative membrane protein	0.606147	0.606147	0.509027	0.0342467	0.998275
XCCB100_1565	Alkaline phosphatase	-0.071701	-0.071701	-0.0760231	0.51875	0.998275
XCCB100_1566	Glutamate/aspartate:cation symporter family protein	-0.134392	-0.134392	-0.32342	0.543584	0.998275
XCCB100_1579	Peptidyl-prolyl cis-trans isomerase	-1.20258	-1.20258	-1.15199	5.91096e-06	0.00723502
XCCB100_1585	Metallopeptidase	-0.308915	-0.308915	-0.342615	0.0127635	0.998275
XCCB100_1587	Metallopeptidase	-0.274036	-0.274036	-0.285031	0.0217175	0.998275
XCCB100_1588	TonB-dependent outer membrane receptor	3.12962	3.12962	3.0112	0.00351697	0.998275
XCCB100_1590	Iron-sulfur cluster carrier protein	-0.330612	-0.330612	-0.278355	0.0410829	0.998275
XCCB100_1595	Putative dienelactone hydrolase	0.421605	0.421605	0.387047	0.00170152	0.998275
XCCB100_1605	Lytic mureine transglycosylase, probable	-0.7707	-0.7707	-0.847765	0.000580518	0.57065
XCCB100_1608	Putative SCO1/SenC family protein	0.416693	0.416693	0.419639	0.00604862	0.998275
XCCB100_1624	Putative 2OG-Fe(II) oxygenase superfamily protein	-0.632691	-0.632691	-0.64106	0.0105692	0.998275
XCCB100_1656	Quinolinate phosphoribosyltransferase [decarboxylating]	-0.402369	-0.402369	-0.363609	0.0261267	0.998275
XCCB100_1657	Uncharacterized protein	-0.302534	-0.302534	-0.196706	0.046323	0.998275
XCCB100_1661	Glutaredoxin	0.1794	0.1794	0.149217	0.0956373	0.998275
XCCB100_1664	TonB-dependent outer membrane receptor	-0.568039	-0.568039	-0.568701	0.000157397	0.168415
XCCB100_1665	AMP nucleosidase	-0.880889	-0.880889	-0.864668	2.30322e-05	0.0269477
XCCB100_1677	Putative exported protein	1.75185	1.75185	1.86132	0.000210805	0.221556
XCCB100_1683	Putative membrane protein	1.88645	1.88645	1.64718	0.0844472	0.998275
XCCB100_1686	Putative exported protein	3.71038	3.71038	3.71237	0.0215735	0.998275
XCCB100_1688	Putative exported protein	2.51222	2.51222	2.51673	4.67985e-07	0.000589661
XCCB100_1689	Putative exported protein	1.62152	1.62152	1.59542	1.22308e-05	0.0146647
XCCB100_1690	PG1 domain-containing protein	2.57373	2.57373	2.63158	9.42891e-05	0.103435
XCCB100_1735	Putative secreted protein	0.865791	0.865791	0.865791	0.0285481	0.998275
XCCB100_1746	Probable Fe(2+)-trafficking protein	0.56923	0.56923	0.528474	0.0017237	0.998275
XCCB100_1782	Putative secreted protein	0.333942	0.333942	0.270941	0.008217	0.998275
XCCB100_1791	Putative aminotransferase	1.55542	1.55542	1.69496	0.0378657	0.998275
XCCB100_1804	Efflux pump membrane transporter	-0.386869	-0.386869	-0.406999	0.00402221	0.998275
XCCB100_1812	Histidine kinase	5.34879	5.34879	5.34754	2.20701e-06	0.00275435
XCCB100_1830	Membrane fusion protein	0.971532	0.971532	0.717046	0.0687087	0.998275
XCCB100_1832	Outer membrane protein	1.03332	1.03332	0.999479	0.00583671	0.998275
XCCB100_1843	PhoH-like ATP-binding protein	-0.180935	-0.180935	-0.142482	0.167515	0.998275
XCCB100_1851	Stringent starvation protein A	0.296184	0.296184	0.287281	0.0165606	0.998275
XCCB100_1866	Uncharacterized protein	0.0477839	0.0477839	0.0477839	0.811502	0.998275
XCCB100_1869	Histone-like nucleoid-structuring protein	-0.0509701	-0.0509701	-0.0329189	0.531747	0.998275
XCCB100_1883	Uncharacterized protein	1.08666	1.08666	1.04681	0.000514126	0.510013
XCCB100_1884	Short chain dehydrogenase	0.372031	0.372031	0.167124	0.413814	0.998275
XCCB100_1887	Putative sensor protein	0.211549	0.211549	0.19458	0.0497296	0.998275
XCCB100_1889	Uncharacterized protein	-0.285879	-0.285879	-0.291656	0.206729	0.998275
XCCB100_1896	ATP-dependent RNA helicase	-0.335152	-0.335152	-0.408214	0.180975	0.998275
XCCB100_1899	Ribonuclease	1.52807	1.52807	1.52807	0.459927	0.998275
XCCB100_1908	Putative amidohydrolase family protein	-0.816462	-0.816462	-0.78893	0.0439959	0.998275
XCCB100_1920	Metalloendopeptidase	0.822368	0.822368	0.855187	0.0042274	0.998275
XCCB100_1921	Dihydroorotase	0.6389	0.6389	0.6503	0.000440234	0.440674
XCCB100_1944	Putative alpha-amino acid ester hydrolase	0.942547	0.942547	0.81505	0.00873725	0.998275
XCCB100_1955	Thiol:disulfide interchange protein (C-type cytochrome biogenesis protein CcmG)	1.29461	1.29461	1.31866	0.0303113	0.998275
XCCB100_1966	Pseudouridine synthase	-0.28169	-0.28169	-0.224221	0.10949	0.998275
XCCB100_1968	Uncharacterized protein	-0.0294857	-0.0294857	0.00169086	0.805626	0.998275
XCCB100_1972	TonB-dependent outer membrane receptor	-0.090024	-0.090024	-0.12832	0.264957	0.998275
XCCB100_1973	Putative secreted protein	1.2107	1.2107	1.36313	0.00232229	0.998275
XCCB100_1977	Protein carrying glycosyl hydrolase motifs	0.974495	0.974495	0.862707	0.0131592	0.998275
XCCB100_1979	Putative TraB family membrane protein	-0.699345	-0.699345	-0.681174	0.014236	0.998275
XCCB100_1981	Putative carbon-nitrogen hyrolase family protein	-0.211475	-0.211475	-0.156907	0.209279	0.998275
XCCB100_1982	Putative peptidylarginine deiminase	-1.02571	-1.02571	-0.844699	0.033396	0.998275
XCCB100_1983	Putative membrane protein	-0.0195737	-0.0195737	-0.0329933	0.927307	0.998275
XCCB100_1986	30S ribosomal protein S1	-1.03448	-1.03448	-1.02459	2.46478e-06	0.00306618
XCCB100_1991	Conserved membrane protein involved in cell surface carbohydrate biosynthesis	0.0945296	0.0945296	-0.0807209	0.663452	0.998275
XCCB100_1994	DUF1244 domain-containing protein	0.763702	0.763702	0.765804	0.192767	0.998275
XCCB100_1999	Uncharacterized protein	0.0587311	0.0587311	0.0319176	0.469557	0.998275
XCCB100_2000	Methyl-accepting chemotaxis protein, probable	-0.641041	-0.641041	-0.718364	0.00404268	0.998275
XCCB100_2009	Putative non-heme chloroperoxidase	0.47897	0.47897	0.570121	0.189679	0.998275
XCCB100_2016	Putative phosphoenolpyruvate synthase regulatory protein	0.153578	0.153578	0.251154	0.474556	0.998275
XCCB100_2021	Poly(3-hydroxyalkanoate) polymerase subunit PhaE	2.42479	2.42479	2.64147	0.0131719	0.998275
XCCB100_2027	Putative RNA-binding protein	-4.50813	-4.50813	-4.17229	0.000106862	0.116375
XCCB100_2029	Two-component system regulatory protein	0.363149	0.363149	0.344118	0.0291364	0.998275
XCCB100_2043	Carbohydrate uptake ABC transporter ATP-binding protein	-0.370783	-0.370783	-0.357583	0.00074044	0.710822
XCCB100_2053	ABC transporter-type lipoprotein-releasing protein	0.00866556	0.00866556	0.029664	0.975284	0.998275
XCCB100_2055	Putative secreted protein	0.699598	0.699598	0.801648	0.0330672	0.998275
XCCB100_2064	Uncharacterized protein	0.683131	0.683131	0.709635	0.00953295	0.998275
XCCB100_2103	Putative secreted protein	-0.435936	-0.435936	-0.399569	0.0476806	0.998275
XCCB100_2114	FAD linked oxidase, probable	-0.00819731	-0.00819731	0.0389204	0.888727	0.998275
XCCB100_2118	Elongation factor P-like protein	0.266174	0.266174	0.254022	0.000645903	0.627172
XCCB100_2121	Putative enoyl-CoA hydratase	0.783021	0.783021	0.874273	0.058135	0.998275
XCCB100_2196	Uncharacterized protein	2.58036	2.58036	2.50193	2.39025e-06	0.00297825
XCCB100_2230	Transcriptional regulator, Fis family	0.689667	0.689667	0.687229	4.81843e-05	0.0547374
XCCB100_2231	Putative response regulator	0.886074	0.886074	0.888709	8.68459e-05	0.0955305
XCCB100_2233	Response regulator / transcriptional regulator, LuxR family	0.717482	0.717482	0.710107	0.0161492	0.998275
XCCB100_2255	Histidine kinase	0.663212	0.663212	0.648768	0.0014177	0.998275
XCCB100_2266	ATP-dependent Clp protease subunit	-0.424965	-0.424965	-0.470786	0.0496466	0.998275
XCCB100_2271	DNA translocase FtsK	-0.590229	-0.590229	-0.631467	0.0132397	0.998275
XCCB100_2284	DUF4115 domain-containing protein	-0.526337	-0.526337	-0.555421	0.0595014	0.998275
XCCB100_2285	Putative membrane protein	-0.302592	-0.302592	-0.267894	0.0445209	0.998275
XCCB100_2288	Molybdopterin molybdenumtransferase	0.114378	0.114378	0.143168	0.229454	0.998275
XCCB100_2319	Uncharacterized protein	2.71901	2.71901	2.89085	0.000171978	0.183157
XCCB100_2341	Conserved exported protein	-1.65811	-1.65811	-1.63989	0.000403706	0.406532
XCCB100_2380	Putative pterin-4-alpha-carbinolamine dehydratase	0.78139	0.78139	0.834656	0.00698874	0.998275
XCCB100_2381	Putative secreted protein	0.764138	0.764138	0.739435	2.87821e-05	0.0334448
XCCB100_2386	Transcriptional regulator, LuxR family	1.75187	1.75187	1.68738	0.000254865	0.263858
XCCB100_2463	Uncharacterized protein	0.425798	0.425798	0.447416	0.000185646	0.196599
XCCB100_2474	Putative aldehyde dehydrogenase	-0.736909	-0.736909	-0.714347	2.44847e-06	0.00304834
XCCB100_2508	Exported beta-galactosidase-like glycoside hydrolase	1.53625	1.53625	1.58685	0.00157241	0.998275
XCCB100_2513	Transcriptional regulator, LysR family	0.258534	0.258534	0.28178	0.29561	0.998275
XCCB100_2519	Putative secreted protein	-0.602067	-0.602067	-0.607211	0.000301531	0.310177
XCCB100_2522	RraB domain-containing protein	0.063808	0.063808	0.0749931	0.391288	0.998275
XCCB100_2523	Putative AhpC/TSA family peroxiredoxin	-0.292716	-0.292716	-0.327741	0.340878	0.998275
XCCB100_2524	PhoH-like protein	-0.27471	-0.27471	-0.311533	0.0918305	0.998275
XCCB100_2525	Putative secreted protein	-0.185877	-0.185877	-0.287931	0.264887	0.998275
XCCB100_2530	Putative pirin-related protein	-0.695545	-0.695545	-0.6539	0.13417	0.998275
XCCB100_2548	CRM domain-containing protein	-0.48693	-0.48693	-0.519266	0.033246	0.998275
XCCB100_2550	Outer membrane lipoprotein	0.17947	0.17947	0.202416	0.432281	0.998275
XCCB100_2563	Putative exported protein	-0.509583	-0.509583	-0.495462	0.393364	0.998275
XCCB100_2566	Serine carboxypeptidase	-0.0744023	-0.0744023	-0.173598	0.531626	0.998275
XCCB100_2569	Putative pit accessory protein	-0.423966	-0.423966	-0.395032	0.00341464	0.998275
XCCB100_2654	Uncharacterized protein	-0.266047	-0.266047	-0.318557	0.115095	0.998275
XCCB100_2665	Transcriptional regulator, LysR family	-0.190953	-0.190953	-0.11272	0.332246	0.998275
XCCB100_2674	Putative membrane protein	0.151345	0.151345	0.1746	0.0742117	0.998275
XCCB100_2702	Uncharacterized protein	-0.485604	-0.485604	-0.52099	0.131335	0.998275
XCCB100_2704	Carbonic anhydrase	0.0101228	0.0101228	0.0170698	0.953363	0.998275
XCCB100_2713	Putative 5-nucleotidase	0.177254	0.177254	0.124325	0.350666	0.998275
XCCB100_2720	MOSC domain-containing protein	0.0982188	0.0982188	-0.120405	0.714803	0.998275
XCCB100_2725	Peptidyl-prolyl cis-trans isomerase	-0.127697	-0.127697	-0.124842	0.0600872	0.998275
XCCB100_2748	Putative acetylhydrolase	1.25265	1.25265	1.25585	0.0147448	0.998275
XCCB100_2767	Uncharacterized protein	0.245503	0.245503	0.183265	0.385891	0.998275
XCCB100_2771	Glutathione peroxidase	2.91874	2.91874	2.79937	0.000364038	0.36877
XCCB100_2774	ABC transporter ATP-binding protein	0.504945	0.504945	0.495075	0.0860203	0.998275
XCCB100_2777	Putative exported protein	2.33644	2.33644	2.18612	0.00935329	0.998275
XCCB100_2778	Putative secreted protein	0.575238	0.575238	0.567803	0.000590841	0.579615
XCCB100_2783	JmjC domain-containing protein	-0.112583	-0.112583	-0.152983	0.217662	0.998275
XCCB100_2788	Cytokinin riboside 5-monophosphate phosphoribohydrolase	-0.814516	-0.814516	-0.803686	0.00587184	0.998275
XCCB100_2802	DNA repair protein RecN	0.479789	0.479789	0.392932	0.0966844	0.998275
XCCB100_2827	N-acetylmuramoyl-L-alanine amidase	4.16022	4.16022	4.06738	0.078765	0.998275
XCCB100_2843	Putative exported protein	-1.82397	-1.82397	-1.90882	0.000106554	0.11625
XCCB100_2856	Short-chain oxidoreductase	-2.5642	-2.5642	-2.52435	1.53257e-05	0.0181916
XCCB100_2858	Membrane fusion protein MexE	-4.95683	-4.95683	-4.98385	9.29421e-06	0.011246
XCCB100_2861	Transcriptional regulator, LysR family	-0.926747	-0.926747	-0.94057	4.19649e-05	0.0480079
XCCB100_2862	OmpA family outer membrane lipoprotein	1.34566	1.34566	1.35983	1.62049e-05	0.0191542
XCCB100_2865	Putative NADPH-dependent FMN reductase / NADPH:quinone oxidoreductase	4.33467	4.33467	4.32884	0.0723245	0.998275
XCCB100_2870	Putative secreted protein	1.16554	1.16554	1.20116	0.000687111	0.663749
XCCB100_2884	Ferredoxin--NADP reductase	-1.6149	-1.6149	-1.54264	0.000153127	0.164152
XCCB100_2898	Membrane fusion protein	-0.450996	-0.450996	-0.569974	0.048071	0.998275
XCCB100_2904	Bacterioferritin	0.225494	0.225494	0.136889	0.300016	0.998275
XCCB100_2907	Putative secreted protein	-0.141457	-0.141457	-0.166568	0.283027	0.998275
XCCB100_2911	ArsC family protein	-0.163308	-0.163308	-0.16808	0.198733	0.998275
XCCB100_2946	Putative secreted protein	-1.18921	-1.18921	-1.15012	0.00204876	0.998275
XCCB100_2951	Putative secreted protein	-0.282911	-0.282911	-0.19811	0.0531546	0.998275
XCCB100_2956	Putative secreted protein	1.13769	1.13769	1.14958	0.000537014	0.529496
XCCB100_2957	TonB-dependent outer membrane receptor	-1.17676	-1.17676	-1.24537	3.44794e-05	0.0398237
XCCB100_2972	Putative endoribonuclease L-PSP	0.765987	0.765987	0.722531	0.00242098	0.998275
XCCB100_2983	Putative oxidoreductase	-3.00612	-3.00612	-2.94606	5.84478e-05	0.0659291
XCCB100_2993	Putative exported protein	0.0254579	0.0254579	-0.0594463	0.890273	0.998275
XCCB100_2999	Uncharacterized protein	0.739384	0.739384	0.793941	0.0429564	0.998275
XCCB100_3003	NADP-specific glutamate dehydrogenase	-0.221184	-0.221184	-0.259044	0.241805	0.998275
XCCB100_3006	Putative exported protein	0.892195	0.892195	0.719007	0.117559	0.998275
XCCB100_3008	Putative sensor protein	-0.591749	-0.591749	-0.576828	0.312762	0.998275
XCCB100_3009	Uncharacterized protein	1.71498	1.71498	1.71741	0.000304839	0.31307
XCCB100_3018	Probable S-methyl-5-thioinosine phosphorylase	-1.14978	-1.14978	-1.12999	0.000419661	0.42092
XCCB100_3031	Putative membrane protein	0.0424728	0.0424728	0.0602465	0.69742	0.998275
XCCB100_3032	Signal peptidase I	-0.894335	-0.894335	-0.88786	0.00178894	0.998275
XCCB100_3126	VWFA domain-containing protein	2.95627	2.95627	2.93484	0.00010751	0.116971
XCCB100_3133	Uncharacterized protein	1.30468	1.30468	1.28534	0.000174621	0.185448
XCCB100_3152	Putative two-component system response regulator	1.65751	1.65751	1.6589	9.72853e-05	0.106625
XCCB100_3154	Histidine kinase	0.701307	0.701307	0.753276	0.0253232	0.998275
XCCB100_3163	Histidine kinase	0.812653	0.812653	0.91898	0.0242542	0.998275
XCCB100_3170	Putative Hsp90-family heat shock protein	0.803129	0.803129	0.767915	0.0149054	0.998275
XCCB100_3176	Putative glycyl aminopeptidase	-0.0111475	-0.0111475	-0.0106192	0.876225	0.998275
XCCB100_3184	Riboflavin biosynthesis protein	-0.235932	-0.235932	-0.235647	0.286103	0.998275
XCCB100_3191	Putative thioesterase	-0.403821	-0.403821	-0.500226	0.0387403	0.998275
XCCB100_3199	Endo/exonuclease/phosphatase domain-containing protein	-0.348619	-0.348619	-0.375882	0.0524531	0.998275
XCCB100_3201	Uncharacterized protein	3.26821	3.26821	3.31103	1.52358e-05	0.0181001
XCCB100_3203	Putative integral membrane protease subunit	0.867903	0.867903	0.908471	0.000173839	0.184791
XCCB100_3210	Putative membrane protein	-0.525819	-0.525819	-0.510794	5.68571e-05	0.0641917
XCCB100_3213	Two-component system response regulator protein	0.987492	0.987492	0.952491	0.00288656	0.998275
XCCB100_3215	Putative acetyltransferase	-0.344716	-0.344716	-0.356133	0.0433595	0.998275
XCCB100_3217	Cell division inhibitor MinD	-0.759547	-0.759547	-0.78126	0.00247858	0.998275
XCCB100_3225	Putative peptidyl dipeptidase	0.77387	0.77387	0.771961	2.52793e-05	0.0295009
XCCB100_3226	Uncharacterized protein	2.36071	2.36071	1.89915	0.0114639	0.998275
XCCB100_3238	Putative secreted protein	0.206302	0.206302	0.211116	0.138298	0.998275
XCCB100_3239	Uncharacterized protein	-1.43522	-1.43522	-1.3304	0.000808229	0.769434
XCCB100_3240	Putative dipeptidyl peptidase	-0.279349	-0.279349	-0.270334	0.000106864	0.116375
XCCB100_3264	Uncharacterized protein	3.10654	3.10654	3.09782	1.2495e-05	0.0149578
XCCB100_3278	Type I site-specific deoxyribonuclease (Specificity subunit)	-0.298018	-0.298018	-0.303316	0.298834	0.998275
XCCB100_3279	Uncharacterized protein	-0.475288	-0.475288	-0.53761	0.124775	0.998275
XCCB100_3280	Site-specific DNA-methyltransferase (adenine-specific)	-0.619929	-0.619929	-0.517687	0.02674	0.998275
XCCB100_3289	Aminopeptidase	0.159772	0.159772	0.0944405	0.109529	0.998275
XCCB100_3293	Protein HflC	0.348764	0.348764	0.405416	0.00801082	0.998275
XCCB100_3294	Protein HflK	0.346734	0.346734	0.311123	0.0072923	0.998275
XCCB100_3295	Putative two-component system response regulator, PilH family	0.519957	0.519957	0.577929	0.0087012	0.998275
XCCB100_3299	Putative bacterioferritin	2.11715	2.11715	2.09677	3.28892e-05	0.0380857
XCCB100_3306	Alpha-2-macroglobulin	2.08315	2.08315	1.94904	0.000510229	0.506657
XCCB100_3307	Exported nucleosidase-like glycosylase	-0.151427	-0.151427	-0.151427	0.00985145	0.998275
XCCB100_3308	TonB-dependent outer membrane receptor	0.153163	0.153163	0.0823355	0.302855	0.998275
XCCB100_3331	Uncharacterized protein	2.71643	2.71643	2.78572	0.00019691	0.207937
XCCB100_3334	Tfp pilus assembly protein, probable	0.531797	0.531797	0.450643	0.0181648	0.998275
XCCB100_3344	23S rRNA accumulation protein YceD	-0.760871	-0.760871	-0.803497	0.00096442	0.899804
XCCB100_3355	Slp family outer membrane protein	0.948494	0.948494	1.0557	0.00304122	0.998275
XCCB100_3356	Histidine triad-like protein	-0.254848	-0.254848	-0.234508	0.121892	0.998275
XCCB100_3358	Nucleoid-associated protein xcc-b100	-0.502098	-0.502098	-0.412992	0.010112	0.998275
XCCB100_3368	Uncharacterized protein	0.0250244	0.0250244	0.0904913	0.726368	0.998275
XCCB100_3376	Peptidylprolyl isomerase	-0.571164	-0.571164	-0.545903	0.000238132	0.248327
XCCB100_3377	Histone-like protein	0.218163	0.218163	0.131042	0.13816	0.998275
XCCB100_3385	Carboxymuconolactone decarboxylase, probable	0.259029	0.259029	0.255701	0.0278708	0.998275
XCCB100_3386	Glutaredoxin	0.635591	0.635591	0.559339	0.0460065	0.998275
XCCB100_3387	Putative beta-barrel assembly-enhancing protease	0.685436	0.685436	0.694439	3.6601e-05	0.0420911
XCCB100_3401	Uncharacterized protein	-0.0744843	-0.0744843	-0.0378656	0.334551	0.998275
XCCB100_3405	Putative phosphoglycerate mutase	0.242719	0.242719	0.230287	0.00897872	0.998275
XCCB100_3417	Putative secreted protein	-0.0516744	-0.0516744	-0.0468454	0.667238	0.998275
XCCB100_3418	OmpA family outer membrane protein	0.694633	0.694633	0.686857	0.00719061	0.998275
XCCB100_3419	Zinc-type alcohol dehydrogenase-like protein	1.42628	1.42628	1.28317	0.0173552	0.998275
XCCB100_3427	Peptidyl-prolyl cis-trans isomerase	-1.16214	-1.16214	-1.13005	7.19501e-05	0.0797207
XCCB100_3480	Putative secreted protein	0.515625	0.515625	0.516175	0.00215932	0.998275
XCCB100_3489	Putative thioredoxin	0.390134	0.390134	0.323817	0.00332868	0.998275
XCCB100_3494	Asparaginase, probable	-0.478044	-0.478044	-0.576809	0.0384964	0.998275
XCCB100_3498	Extracellular protease	3.0246	3.0246	3.04889	6.8138e-06	0.00831965
XCCB100_3508	Hydrolase	-1.79439	-1.79439	-1.78175	0.000298458	0.307412
XCCB100_3509	Uncharacterized protein	1.11983	1.11983	1.13585	0.00524033	0.998275
XCCB100_3511	Putative NAD(P)H nitroreductase	-0.00288343	-0.00288343	0.0160017	0.968876	0.998275
XCCB100_3513	NUDIX hydrolase family protein	0.18977	0.18977	0.208256	0.0953731	0.998275
XCCB100_3522	DJ-1	1.61265	1.61265	1.56254	0.0042195	0.998275
XCCB100_3552	2-octaprenyl-3-methyl-6-methoxy-1,4-benzoquinol hydroxylase, probable	-0.112179	-0.112179	-0.0906134	0.432214	0.998275
XCCB100_3553	2-octaprenyl-6-methoxyphenol hydroxylase, probable	-0.0809002	-0.0809002	-0.0973158	0.593417	0.998275
XCCB100_3569	Uncharacterized protein	1.96954	1.96954	2.21581	0.0389632	0.998275
XCCB100_3571	Putative secreted protein	0.903044	0.903044	0.940793	0.00239018	0.998275
XCCB100_3572	Histidine kinase	1.85195	1.85195	1.8497	0.129948	0.998275
XCCB100_3573	Two-component system regulatory protein	0.929098	0.929098	0.932576	0.000375901	0.380036
XCCB100_3587	Putative voltage-gated potassium channel beta subunit	0.344114	0.344114	0.330215	0.236767	0.998275
XCCB100_3603	Uncharacterized protein	2.04026	2.04026	1.93728	0.000844358	0.798762
XCCB100_3606	Uncharacterized protein	-0.649052	-0.649052	-0.615403	0.00102855	0.949353
XCCB100_3613	Putative quinone oxidoreductase	2.10385	2.10385	2.02073	6.7697e-05	0.0754145
XCCB100_3614	Uncharacterized protein	1.73622	1.73622	1.72561	6.17383e-05	0.0693939
XCCB100_3624	Uncharacterized protein	0.0645625	0.0645625	0.291744	0.869285	0.998275
XCCB100_3644	Putative lipoprotein	0.261611	0.261611	0.274647	0.0225051	0.998275
XCCB100_3663	Putative exported protein	-3.10462	-3.10462	-3.17839	0.000246052	0.255648
XCCB100_3679	Glycosyltransferase	0.0658298	0.0658298	0.139829	0.488438	0.998275
XCCB100_3685	Type II secretory pathway component	0.331103	0.331103	0.417217	0.0673513	0.998275
XCCB100_3693	Type II secretion system core protein G	1.04849	1.04849	1.07668	0.00182077	0.998275
XCCB100_3695	Type II secretion system protein E	-0.147738	-0.147738	-0.147738	0.298425	0.998275
XCCB100_3696	Extracellular protease	2.28507	2.28507	2.21071	6.99661e-05	0.0776623
XCCB100_3699	Thiol:disulfide interchange protein	-0.259668	-0.259668	-0.284537	0.0501053	0.998275
XCCB100_3707	ATPase core domain-containing protein	0.111589	0.111589	0.127544	0.481383	0.998275
XCCB100_3715	Putative secreted protein	1.20646	1.20646	1.2079	3.82934e-06	0.00472924
XCCB100_3717	DNA-binding protein	0.286903	0.286903	0.2654	0.108076	0.998275
XCCB100_3721	Conserved putative secreted protein	0.959456	0.959456	0.979179	0.00181368	0.998275
XCCB100_3722	Putative secreted protein	0.641788	0.641788	0.423579	0.062305	0.998275
XCCB100_3725	Electron transfer flavoprotein-ubiquinone oxidoreductase	0.735494	0.735494	0.779285	0.0224042	0.998275
XCCB100_3735	Electron transfer flavoprotein beta subunit	-0.270976	-0.270976	-0.258637	0.0296208	0.998275
XCCB100_3757	Tfp pilus assembly protein	0.297526	0.297526	0.308692	0.0100151	0.998275
XCCB100_3764	Putative signal transduction protein	0.115319	0.115319	0.189063	0.251265	0.998275
XCCB100_3771	Oligopeptidase A	0.190562	0.190562	0.36147	0.529013	0.998275
XCCB100_3776	Lactoylglutathione lyase	0.293649	0.293649	0.259408	0.0808773	0.998275
XCCB100_3777	Putative secreted protein	2.14564	2.14564	2.04172	0.000698937	0.673775
XCCB100_3778	PG1 domain-containing protein	1.86814	1.86814	1.79635	3.80908e-05	0.0437282
XCCB100_3802	Putative exported protein	4.10507	4.10507	3.99854	0.00406191	0.998275
XCCB100_3810	Putative secreted protein	-0.949299	-0.949299	-1.02873	0.00084921	0.802503
XCCB100_3811	Putative exported protein	1.50051	1.50051	1.55037	9.76597e-06	0.011768
XCCB100_3818	UPF0234 protein xcc-b100	0.0915985	0.0915985	0.0546608	0.490635	0.998275
XCCB100_3819	Uncharacterized protein	-0.109399	-0.109399	0.0408812	0.680517	0.998275
XCCB100_3827	L-sorbosone dehydrogenase	2.37001	2.37001	2.33004	0.000254935	0.263858
XCCB100_3841	Uncharacterized protein	-1.2586	-1.2586	-1.04985	0.00602966	0.998275
XCCB100_3844	Uncharacterized protein	-0.567571	-0.567571	-0.475583	0.146986	0.998275
XCCB100_3854	Flavodoxin, probable	-0.911911	-0.911911	-1.07967	0.00639234	0.998275
XCCB100_3855	Putative oxidoreductase	-0.0734816	-0.0734816	-0.0947447	0.614291	0.998275
XCCB100_3888	DUF4142 domain-containing protein	3.60683	3.60683	3.62072	3.57771e-07	0.000451507
XCCB100_3924	Putative CDP-glycerol glycerophosphotransferase	0.107851	0.107851	-0.0349245	0.431396	0.998275
XCCB100_3927	Glycosyltransferase	0.0774741	0.0774741	-0.0465746	0.782349	0.998275
XCCB100_3931	Putative secreted protein	0.260749	0.260749	0.252451	0.00682218	0.998275
XCCB100_3934	PilA-related fimbrial protein	1.88659	1.88659	1.89661	1.8649e-05	0.0218753
XCCB100_3935	Putative membrane protein	0.754695	0.754695	0.868682	0.00392147	0.998275
XCCB100_3941	Short chain dehydrogenase	-0.310151	-0.310151	-0.298838	0.130504	0.998275
XCCB100_3943	Protease 4	-0.319188	-0.319188	-0.24553	0.039584	0.998275
XCCB100_3946	Putative membrane protein	-0.0283775	-0.0283775	-0.0851679	0.865279	0.998275
XCCB100_3955	Two-component system response regulator	0.281558	0.281558	0.18512	0.411918	0.998275
XCCB100_3959	Thioredoxin	0.0541935	0.0541935	0.0904169	0.509983	0.998275
XCCB100_3969	Putative peptidase	0.714011	0.714011	0.85729	0.045454	0.998275
XCCB100_3970	Membrane fusion protein	0.126875	0.126875	0.0114775	0.49294	0.998275
XCCB100_3971	RND superfamily protein	0.327377	0.327377	0.474409	0.200239	0.998275
XCCB100_3972	Hydrophobe/amphiphile efflux-1 (HAE1) family transporter	-0.126789	-0.126789	-0.148259	0.643936	0.998275
XCCB100_3977	DUF1338 domain-containing protein	0.401596	0.401596	0.221739	0.124856	0.998275
XCCB100_3980	HAD superfamily hydrolase	-0.256365	-0.256365	-0.171374	0.0989577	0.998275
XCCB100_3986	Putative peptidoglycan binding protein	2.68824	2.68824	2.74213	5.64897e-05	0.0638334
XCCB100_3987	Putative exported protein	1.88836	1.88836	1.8763	1.43744e-05	0.0171056
XCCB100_3988	Putative exported protein	2.79329	2.79329	2.72104	0.0563699	0.998275
XCCB100_3998	Putative secreted protein	2.62125	2.62125	2.67565	0.00016442	0.1756
XCCB100_4000	7,8-dihydroneopterin aldolase	-0.459331	-0.459331	-0.460125	0.316681	0.998275
XCCB100_4003	Uncharacterized protein	-0.487034	-0.487034	-0.426089	0.00607159	0.998275
XCCB100_4021	Bifunctional protein PutA	-1.2283	-1.2283	-1.24677	9.17896e-07	0.00115104
XCCB100_4030	Exodeoxyribonuclease III	-0.197228	-0.197228	-0.14503	0.406728	0.998275
XCCB100_4033	Chromosome partitioning protein	-0.248161	-0.248161	-0.295008	0.170982	0.998275
XCCB100_4034	Probable chromosome-partitioning protein ParB	-0.215991	-0.215991	-0.214602	0.00148435	0.998275
XCCB100_4046	SPOR domain-containing protein	-0.45384	-0.45384	-0.416785	0.00154331	0.998275
XCCB100_4048	Putative oxidoreductase	-0.647519	-0.647519	-0.620952	0.00189689	0.998275
XCCB100_4062	Outer membrane lipoprotein Blc	1.81838	1.81838	1.8088	0.00479472	0.998275
XCCB100_4072	3-phosphate/5-hydroxy nucleic acid ligase	-0.801513	-0.801513	-0.830171	0.00115379	0.998275
XCCB100_4079	Putative secreted protein	2.44499	2.44499	2.32319	0.00111657	0.998275
XCCB100_4086	Histone H1-like protein	1.73914	1.73914	1.53646	0.00484321	0.998275
XCCB100_4087	Periplasmic serine endoprotease DegP-like	0.0517073	0.0517073	0.0058012	0.664556	0.998275
XCCB100_4088	Uncharacterized protein	1.68729	1.68729	1.6271	9.49386e-06	0.0114496
XCCB100_4090	Uncharacterized protein	1.44494	1.44494	1.39743	0.00512213	0.998275
XCCB100_4092	Putative hydrolase	-0.420334	-0.420334	-0.386029	0.0586091	0.998275
XCCB100_4094	Catalase-related peroxidase	0.306105	0.306105	0.545954	0.505821	0.998275
XCCB100_4099	Putative RND superfamily multidrug efflux pump component	1.09791	1.09791	1.09069	0.000447138	0.446691
XCCB100_4107	Putative peptidase	-0.861253	-0.861253	-0.841899	0.0017571	0.998275
XCCB100_4108	Metallo-beta-lactamase superfamily protein	0.467944	0.467944	0.457865	0.000142272	0.153343
XCCB100_4115	Putative secreted protein	0.468772	0.468772	0.364037	0.0276028	0.998275
XCCB100_4121	SnoaL-like domain-containing protein	0.217534	0.217534	0.220602	0.0717393	0.998275
XCCB100_4130	Two-component system regulatory protein	0.434497	0.434497	0.392396	0.000151283	0.162327
XCCB100_4145	Delta-aminolevulinic acid dehydratase	-0.497742	-0.497742	-0.45471	0.00749494	0.998275
XCCB100_4149	Putative exported protein	0.532235	0.532235	0.518092	0.000392796	0.395938
XCCB100_4151	Putative dipeptidyl peptidase IV	-0.299487	-0.299487	-0.151288	0.422225	0.998275
XCCB100_4154	SapC-related protein	1.26913	1.26913	1.04888	0.0204258	0.998275
XCCB100_4155	Pass1-related protein	1.06973	1.06973	1.16551	0.0323494	0.998275
XCCB100_4157	TonB-like periplasmic protein	1.55353	1.55353	1.44799	0.000652474	0.631595
XCCB100_4160	Putative secreted hydrolase	1.6212	1.6212	1.74943	0.000629985	0.613605
XCCB100_4167	Ferredoxin--NADP reductase	-0.41012	-0.41012	-0.43907	0.018147	0.998275
XCCB100_4168	ABC transporter ATP-binding protein	-0.86773	-0.86773	-0.793267	0.00114008	0.998275
XCCB100_4171	2-dehydropantoate 2-reductase	0.337212	0.337212	0.342308	0.00861775	0.998275
XCCB100_4175	Putative thioredoxin	-0.10388	-0.10388	-0.109615	0.413213	0.998275
XCCB100_4177	Ribonucleoside-diphosphate reductase subunit beta	-0.798667	-0.798667	-0.82195	0.000259651	0.268479
XCCB100_4178	Ribonucleoside-diphosphate reductase	-0.889431	-0.889431	-0.918757	0.00327689	0.998275
XCCB100_4180	Putative acetyltransferase (GNAT) family protein	0.514137	0.514137	0.486921	0.00256876	0.998275
XCCB100_4183	Carbonic anhydrase	-0.238369	-0.238369	-0.301934	0.405286	0.998275
XCCB100_4184	Glutathione-regulated potassium-efflux protein C	0.327622	0.327622	0.208594	0.367219	0.998275
XCCB100_4188	Putative ankyrin-like membrane protein	-0.0913439	-0.0913439	-0.0884256	0.6772	0.998275
XCCB100_4195	ATPase core domain-containing protein	0.806297	0.806297	0.841353	0.579811	0.998275
XCCB100_4196	Short chain dehydrogenase	-0.316722	-0.316722	0.155941	0.575276	0.998275
XCCB100_4207	Putative pteridine-dependent deoxygenase like protein	0.162597	0.162597	0.255635	0.466402	0.998275
XCCB100_4209	Aminopeptidase, probable	-0.311822	-0.311822	-0.197885	0.167822	0.998275
XCCB100_4216	Universal stress protein	1.3852	1.3852	1.32553	0.00101578	0.940611
XCCB100_4219	DNA helicase	-0.741328	-0.741328	-0.6757	0.00692994	0.998275
XCCB100_4227	Putative 4-oxalomesaconate hydratase	0.422992	0.422992	0.464693	0.0214348	0.998275
XCCB100_4236	Putative membrane protein	-0.168639	-0.168639	-0.0870495	0.0786185	0.998275
XCCB100_4247	Exodeoxyribonuclease III	-0.741453	-0.741453	-0.673315	0.0117797	0.998275
XCCB100_4260	Putative exported protein	0.397055	0.397055	0.446307	0.00272873	0.998275
XCCB100_4262	Two-component system response regulator, LuxR family	-0.153438	-0.153438	0.128542	0.653848	0.998275
XCCB100_4269	Short chain dehydrogenase	-0.498068	-0.498068	-0.5106	0.00608493	0.998275
XCCB100_4270	2-hydroxyhepta-2,4-diene-1,7-dioate isomerase	0.250802	0.250802	0.208157	0.0119972	0.998275
XCCB100_4278	Disaccharid hydrolase	1.78248	1.78248	1.83119	0.000906702	0.851393
XCCB100_4298	Conserved putative secreted protein	-0.166486	-0.166486	-0.040081	0.340611	0.998275
XCCB100_4319	Putative secreted protein	2.6904	2.6904	2.05212	0.0462578	0.998275
XCCB100_4336	RraB domain-containing protein	1.19861	1.19861	1.25248	5.12945e-06	0.0063041
XCCB100_4337	Putative secreted protein	1.88756	1.88756	1.88715	2.77248e-06	0.00344342
XCCB100_4341	Putative secreted protein	0.830744	0.830744	0.973612	0.100305	0.998275
XCCB100_4343	TonB-dependent outer membrane receptor	2.46722	2.46722	2.26679	0.00410875	0.998275
XCCB100_4344	TonB-dependent outer membrane receptor	3.20414	3.20414	3.19367	0.0009109	0.854424
XCCB100_4347	Putative acid phosphatase	-0.365746	-0.365746	-0.314548	0.00594062	0.998275
XCCB100_4348	UPF0502 protein xcc-b100	0.4249	0.4249	0.414033	0.00738355	0.998275
XCCB100_4350	Uncharacterized protein	0.383871	0.383871	0.317107	0.0784264	0.998275
XCCB100_4363	Putative exported protein	0.283222	0.283222	0.195867	0.103048	0.998275
XCCB100_4368	Phytochrome-like protein	1.59734	1.59734	1.55857	0.0191682	0.998275
XCCB100_4371	Glucose-6-phosphate 1-epimerase	0.68151	0.68151	0.670671	0.0201534	0.998275
XCCB100_4377	Putative ATP-binding protein	-0.823148	-0.823148	-0.840458	7.59251e-05	0.0838972
XCCB100_4388	Conserved putative secreted protein	2.09916	2.09916	2.11932	0.00100926	0.935581
XCCB100_4389	Peptidoglycan-binding protein	3.62182	3.62182	3.83848	0.000228133	0.238855
XCCB100_4427	Putative ABC-type ATPase	-0.453472	-0.453472	-0.46703	0.00521533	0.998275
XCCB100_4429	Putative exported protein	-0.312737	-0.312737	-0.332035	0.119664	0.998275
XCCB100_4430	Putative exported protein	-0.0468688	-0.0468688	0.00178432	0.419582	0.998275
XCCB100_4431	STAS domain-containing protein	-0.0178375	-0.0178375	0.0245514	0.889162	0.998275
XCCB100_4432	Putative outer membrane lipoprotein	0.185997	0.185997	0.194684	0.248098	0.998275
XCCB100_4434	Glutathione peroxidase	0.64343	0.64343	0.62575	0.00352161	0.998275
XCCB100_4436	Putative RmuC family DNA recombination protein	0.22907	0.22907	0.19887	0.0439008	0.998275
XCCB100_4442	Putative sugar hydrolase	1.6171	1.6171	1.69301	0.000236598	0.247008
XCCB100_4443	TonB-dependent outer membrane receptor	2.73426	2.73426	2.6147	0.0055192	0.998275
XCCB100_4452	PUA domain-containing protein	-0.7734	-0.7734	-0.99466	0.137026	0.998275
XCCB100_4458	Putative glycerophosphoryl diester phosphodiesterase	1.03737	1.03737	0.96146	0.00177047	0.998275
XCCB100_4463	TonB-dependent outer membrane receptor	1.81167	1.81167	1.82952	4.28609e-06	0.00528475
xrvA	Putative virulence regulator	-0.468869	-0.468869	-0.541731	0.00679303	0.998275
xseA	Exodeoxyribonuclease 7 large subunit	-0.0740528	-0.0740528	-0.046011	0.903784	0.998275
xseB	Exodeoxyribonuclease 7 small subunit	-0.0174246	-0.0174246	-0.0359726	0.820879	0.998275
xylA	Xylose isomerase	0.503831	0.503831	0.434243	0.113435	0.998275
xylB1	Xylulose kinase	0.521848	0.521848	0.525628	0.0248803	0.998275
xylB3	Exported xylan 1,4-beta-xylosidase / alpha-N-arabinofuranosidase	0.716492	0.716492	0.63513	0.0695802	0.998275
yajC	Sec translocon accessory complex subunit YajC	0.441879	0.441879	0.480116	0.318859	0.998275
ybeY	Endoribonuclease YbeY	0.481903	0.481903	0.522716	0.053648	0.998275
ychF	Ribosome-binding ATPase YchF	-1.39681	-1.39681	-1.23532	0.000937685	0.876736
ygfZ	tRNA-modifying protein	-0.0923152	-0.0923152	-0.118655	0.394133	0.998275
yidC	Membrane protein insertase YidC	-0.870202	-0.870202	-0.858733	1.4058e-05	0.0167431
zapE	Cell division protein ZapE	-1.07707	-1.07707	-1.02473	0.00127177	0.998275
zipA	Cell division protein ZipA	0.739437	0.739437	0.739525	0.00149139	0.998275
zur	Transcriptional regulator, Fur family	0.288814	0.288814	0.235941	0.289699	0.998275
zwf1	Glucose-6-phosphate 1-dehydrogenase	-0.497163	-0.497163	-0.511165	0.000309262	0.317302
zwf2	Glucose-6-phosphate 1-dehydrogenase	2.70971	2.70971	2.2874	0.0102037	0.998275

## Sheet: 36h-12h
Name	Description	Fold change	25% trimmed mean	Median	p-Value	Adjusted p-value
aadAT	Putative aminotransferase	0.982039	0.982039	0.655265	0.084127	0.998368
accA	Acetyl-coenzyme A carboxylase carboxyl transferase subunit alpha	-0.561525	-0.561525	-0.590805	0.00103796	0.963231
accB	Biotin carboxyl carrier protein of acetyl-CoA carboxylase	-0.359246	-0.359246	-0.409154	0.0645229	0.998368
accC	Biotin carboxylase	-0.500768	-0.500768	-0.505466	0.000703341	0.682241
accD	Acetyl-coenzyme A carboxylase carboxyl transferase subunit beta	-0.282639	-0.282639	-0.298141	0.00194585	0.998368
aceE	Pyruvate dehydrogenase E1 component	-0.865456	-0.865456	-0.835234	4.72156e-06	0.00581696
aceF	Acetyltransferase component of pyruvate dehydrogenase complex	-0.752875	-0.752875	-0.822723	0.000470104	0.468223
ach	Acetyl-CoA hydrolase	-0.0958848	-0.0958848	-0.0784121	0.251148	0.998368
acnB	Aconitate hydratase B	-0.806637	-0.806637	-0.818693	2.67124e-05	0.0314939
acnD	Aconitate hydratase	-0.800247	-0.800247	-0.840232	0.023743	0.998368
acpP	Acyl carrier protein	-1.10437	-1.10437	-1.18451	0.000501238	0.497228
acrA2	Putative HlyD family secretion protein	-0.149511	-0.149511	-0.172523	0.164814	0.998368
acsA	Acetyl-coenzyme A synthetase	-0.507977	-0.507977	-0.495891	0.00200977	0.998368
adk	Adenylate kinase	0.0575409	0.0575409	0.0501842	0.537541	0.998368
adkX	Adenosine kinase	-0.21126	-0.21126	-0.214883	0.0411179	0.998368
age	N-acylglucosamine 2-epimerase	-0.0400786	-0.0400786	-0.0592928	0.64859	0.998368
aglA2	Exported alpha-glucosidase	0.383708	0.383708	0.391426	0.0622131	0.998368
ahcY	Adenosylhomocysteinase	-0.0260105	-0.0260105	-0.0262537	0.768582	0.998368
ahpC	Alkyl hydroperoxide reductase C	-0.187129	-0.187129	-0.181404	0.168924	0.998368
ahpF	Alkyl hydroperoxide reductase subunit F	-0.747037	-0.747037	-0.724009	0.00274333	0.998368
alaS	Alanine--tRNA ligase	-0.558172	-0.558172	-0.603935	0.000116782	0.128132
aldA	Aldehyde dehydrogenase (NAD(+))	4.25152	4.25152	4.12566	0.00155788	0.998368
alsT	Sodium/proton-dependent alanine carrier	0.557745	0.557745	0.60613	0.0968213	0.998368
ampB	Aminopeptidase N	-0.998505	-0.998505	-1.00718	1.07202e-05	0.0129714
ampC2	Exported beta-lactamase	1.4293	1.4293	1.29053	0.0748209	0.998368
apaH	Bis(5-nucleosyl)-tetraphosphatase, symmetrical	-0.0521984	-0.0521984	-0.0903234	0.809909	0.998368
apt	Adenine phosphoribosyltransferase	0.182864	0.182864	0.126323	0.115044	0.998368
argC	N-acetyl-gamma-glutamyl-phosphate reductase	-0.716452	-0.716452	-0.713462	0.00245739	0.998368
argD	Acetylornithine aminotransferase	-0.291462	-0.291462	-0.300815	0.000744976	0.718902
argF	N-acetylornithine carbamoyltransferase	-1.67747	-1.67747	-1.64057	2.10589e-07	0.000268712
argG	Argininosuccinate synthase	-1.30109	-1.30109	-1.26232	1.50719e-07	0.000192619
argH	Argininosuccinate lyase	-1.17307	-1.17307	-1.15997	2.00644e-06	0.0025221
argI	Arginase	-0.0534387	-0.0534387	0.00246811	0.606716	0.998368
argS	Arginine--tRNA ligase	-1.26965	-1.26965	-1.29029	6.44562e-06	0.00790233
aroA	3-phosphoshikimate 1-carboxyvinyltransferase	-0.946811	-0.946811	-1.01491	2.05616e-05	0.0243244
aroB	3-dehydroquinate synthase	-0.152775	-0.152775	-0.0908976	0.165241	0.998368
aroC	Chorismate synthase	-0.157768	-0.157768	-0.14815	0.197238	0.998368
aroE	Shikimate dehydrogenase (NADP(+))	-0.810668	-0.810668	-0.830281	9.27176e-05	0.103102
aroG2	Phospho-2-dehydro-3-deoxyheptonate aldolase	-0.442112	-0.442112	-0.437847	0.00060379	0.590506
aroQ	3-dehydroquinate dehydratase	0.156836	0.156836	0.0838747	0.299083	0.998368
asd	Aspartate-semialdehyde dehydrogenase	-0.131207	-0.131207	-0.131548	0.239306	0.998368
asnB1	Asparagine synthase (glutamine-hydrolyzing)	0.914804	0.914804	0.91204	0.000751162	0.723369
asnS	Asparagine--tRNA ligase	-0.519224	-0.519224	-0.490346	0.0215834	0.998368
aspC1	Aminotransferase	0.326762	0.326762	0.303115	0.0986937	0.998368
aspC2	Aspartate transaminase	-0.0741725	-0.0741725	-0.0584908	0.465624	0.998368
aspG	Exported N(4)-(Beta-N-acetylglucosaminyl)-L-asparaginase	0.516481	0.516481	0.625626	0.0393456	0.998368
aspS	Aspartate--tRNA ligase	-0.708138	-0.708138	-0.733525	3.25929e-05	0.0382641
atpA	ATP synthase subunit alpha	-0.58708	-0.58708	-0.652475	0.000601761	0.589124
atpB	ATP synthase subunit a	-0.815305	-0.815305	-0.789527	0.0303245	0.998368
atpC	ATP synthase epsilon chain	-0.189771	-0.189771	-0.207264	0.417382	0.998368
atpD	ATP synthase subunit beta	-0.589141	-0.589141	-0.578205	1.26282e-07	0.000161515
atpE	ATP synthase subunit c	-0.672399	-0.672399	-0.593657	0.133825	0.998368
atpF	ATP synthase subunit b	0.169461	0.169461	0.14464	0.562186	0.998368
atpG	ATP synthase gamma chain	-0.704715	-0.704715	-0.65358	0.00191436	0.998368
atpH	ATP synthase subunit delta	-0.670918	-0.670918	-0.62201	0.000589412	0.578803
azu	Azurin	0.546478	0.546478	0.522099	0.0850211	0.998368
bamA	Outer membrane protein assembly factor BamA	-0.596478	-0.596478	-0.576563	7.21544e-05	0.0818231
bamB	Outer membrane protein assembly factor BamB	-0.608781	-0.608781	-0.653481	0.000347533	0.354831
bamD	Outer membrane protein assembly factor BamD	-0.413387	-0.413387	-0.454906	0.012289	0.998368
bamE	Outer membrane protein assembly factor BamE	-0.0604687	-0.0604687	-0.141091	0.58519	0.998368
bbsI	Putative phospholipid binding protein	0.76773	0.76773	0.704477	0.00622689	0.998368
bfr	Bacterioferritin	1.24079	1.24079	1.1958	0.000237532	0.247508
bgl2	Exported beta-glucosidase	-0.0439143	-0.0439143	-0.057476	0.818393	0.998368
bgl3	Exported beta-glucosidase	0.582336	0.582336	0.581677	8.25794e-08	0.000105784
bgl4	Beta-glucosidase	-0.424021	-0.424021	-0.420531	0.00169496	0.998368
bgl5	Exported beta-glucosidase	0.794577	0.794577	0.838037	0.000656318	0.638597
bioC	Malonyl-[acyl-carrier protein] O-methyltransferase	-0.119893	-0.119893	-0.153117	0.333226	0.998368
bipA	50S ribosomal subunit assembly factor BipA	-1.69698	-1.69698	-1.70023	4.01376e-08	5.14564e-05
bmnA	Beta-mannosidase	0.642499	0.642499	0.623076	0.00144194	0.998368
bolA	Uncharacterized protein	0.121351	0.121351	0.0335226	0.369133	0.998368
cah2	Carbonic anhydrase	1.19142	1.19142	1.23995	0.000451481	0.451523
carA	Carbamoyl-phosphate synthase small chain	-0.509911	-0.509911	-0.483375	0.00174607	0.998368
carB	Carbamoyl-phosphate synthase large chain	-0.724051	-0.724051	-0.761947	0.000135912	0.147736
cel1	Glucanase	-0.337263	-0.337263	-0.161947	0.475433	0.998368
cga	Glucan 1,4-alpha-glucosidase	0.490816	0.490816	0.517142	0.0068576	0.998368
cheB1	Chemotaxis-specific protein-glutamate methylesterase	-0.21071	-0.21071	-0.193012	0.0066998	0.998368
cII	Phage-related regulatory protein	0.394275	0.394275	0.378861	0.0161764	0.998368
clp	CRP-like protein Clp	-0.108395	-0.108395	-0.063303	0.234852	0.998368
clpB	Chaperone protein ClpB	-0.49151	-0.49151	-0.4678	0.000370272	0.375456
clpP	ATP-dependent Clp protease proteolytic subunit	-0.170855	-0.170855	-0.212722	0.118685	0.998368
clpS	ATP-dependent Clp protease adapter protein ClpS	-0.721428	-0.721428	-0.622555	0.150914	0.998368
clpX	ATP-dependent Clp protease ATP-binding subunit ClpX	-0.727426	-0.727426	-0.727671	9.52245e-05	0.105794
cmk	Cytidylate kinase	-0.0519705	-0.0519705	-0.0528336	0.31083	0.998368
coaBC	Coenzyme A biosynthesis bifunctional protein CoaBC	0.259847	0.259847	0.222659	0.00623651	0.998368
coaD	Phosphopantetheine adenylyltransferase	0.476474	0.476474	0.580823	0.0515886	0.998368
cobA	Corrinoid adenosyltransferase	0.0982936	0.0982936	0.0724249	0.597242	0.998368
codA	Cytosine deaminase	-0.306996	-0.306996	-0.392384	0.349878	0.998368
colR	Two-component system response regulator receiver / transcriptional regulator	0.306554	0.306554	0.337525	0.137519	0.998368
cpo	Exported putative chloride peroxidase	1.68764	1.68764	1.76227	0.000434546	0.43585
cpoB	Cell division coordinator CpoB	0.521204	0.521204	0.519392	0.00399936	0.998368
cspA1	Cold shock protein	1.33881	1.33881	1.27958	4.49602e-06	0.00555259
cspA2	Cold shock protein	0.441869	0.441869	0.480175	0.101344	0.998368
cspB	Cold shock protein	-1.48621	-1.48621	-1.61995	0.00387852	0.998368
csrA	Translational regulator CsrA	2.14086	2.14086	2.47447	0.0065489	0.998368
ctp	Periplasmic carboxy-terminal processing protease	0.490213	0.490213	0.512267	0.0358015	0.998368
cyoA	Cytochrome bo(3) ubiquinol oxidase subunit 2	-1.414	-1.414	-1.39247	0.00063624	0.620334
cyoB	Cytochrome bo(3) ubiquinol oxidase subunit 1	-1.43934	-1.43934	-1.25822	0.0213882	0.998368
cysB	Putative cysteine biosynthesis transcriptional regulator, LysR family	1.98226	1.98226	2.00487	0.0572216	0.998368
cysD	Sulfate adenylyltransferase subunit 2	4.58941	4.58941	4.52874	4.65507e-05	0.0537438
cysI	Sulfite reductase [NADPH] hemoprotein beta-component	4.84321	4.84321	4.92819	5.09135e-05	0.0586014
cysJ	Sulfite reductase [NADPH] flavoprotein alpha-component	6.11012	6.11012	6.16876	0.0223838	0.998368
cysK	Cysteine synthase	2.50716	2.50716	2.46382	1.34076e-08	1.72019e-05
cysM	Putative cysteine synthase B	0.1934	0.1934	0.155286	0.52427	0.998368
cysNC	Multifunctional fusion protein	5.84737	5.84737	5.83188	0.0277438	0.998368
cysS	Cysteine--tRNA ligase	-0.165836	-0.165836	-0.20628	0.120879	0.998368
cytCCT	Cytochrome c, class CT	2.8755	2.8755	2.95816	0.00127238	0.998368
czcD	Cobalt-zinc-cadmium efflux permease	-0.686852	-0.686852	-0.674558	0.0314195	0.998368
dacC	Serine-type D-Ala-D-Ala carboxypeptidase	-0.747036	-0.747036	-0.790651	0.00635931	0.998368
dapA1	4-hydroxy-tetrahydrodipicolinate synthase	0.00433222	0.00433222	0.135586	0.991019	0.998368
dapB	4-hydroxy-tetrahydrodipicolinate reductase	0.589554	0.589554	0.555004	0.00410148	0.998368
dapD	2,3,4,5-tetrahydropyridine-2,6-dicarboxylate N-succinyltransferase	-0.48673	-0.48673	-0.481332	0.00230982	0.998368
dapF	Diaminopimelate epimerase	-0.456242	-0.456242	-0.401473	0.00407744	0.998368
dcd	dCTP deaminase	-0.734094	-0.734094	-0.660607	0.00281117	0.998368
dcp1	Peptidyl-dipeptidase	-0.605064	-0.605064	-0.583568	9.92816e-05	0.110004
dcp2	Peptidyl-dipeptidase	-1.11942	-1.11942	-1.14621	1.66504e-05	0.0198639
dctA	C4-dicarboxylate transport protein	-3.58135	-3.58135	-3.70645	0.00067117	0.652377
ddl	D-alanine--D-alanine ligase	1.58508	1.58508	1.50297	0.000195157	0.206281
ddlB	D-alanine--D-alanine ligase	0.107885	0.107885	-0.0123177	0.598178	0.998368
deaD	ATP-dependent RNA helicase DeaD	-1.04297	-1.04297	-1.0394	9.79603e-05	0.108736
def	Peptide deformylase	-0.16024	-0.16024	-0.11637	0.542152	0.998368
der	GTPase Der	-0.208039	-0.208039	-0.207412	0.0927405	0.998368
dhaA	Haloalkane dehalogenase	-0.432621	-0.432621	-0.461004	0.181651	0.998368
dinG	ATP-dependent DNA helicase DinG	-0.586754	-0.586754	-0.645267	0.0643287	0.998368
dksA	RNA polymerase-binding transcription factor DksA	0.628347	0.628347	0.639174	0.00095478	0.895584
dnaA	Chromosomal replication initiator protein DnaA	-1.13521	-1.13521	-1.05556	0.00128174	0.998368
dnaE2	DNA polymerase III subunit alpha	-0.422025	-0.422025	-0.398983	0.0433757	0.998368
dnaJ	Chaperone protein DnaJ	-1.03645	-1.03645	-1.04649	1.31546e-05	0.0158513
dnaJ2	Chaperone protein	-0.37621	-0.37621	-0.341412	0.00399661	0.998368
dnaK	Chaperone protein DnaK	-0.717024	-0.717024	-0.726082	0.00017764	0.189897
dnaN	Beta sliding clamp	-0.301985	-0.301985	-0.293523	0.0262415	0.998368
dnaX	DNA polymerase III subunit gamma/tau	-0.184611	-0.184611	-0.139076	0.0441534	0.998368
dpp	Exported dipeptidyl-peptidase	1.44995	1.44995	1.59615	0.0153483	0.998368
dsbA1	Thiol:disulfide interchange protein DsbA	0.681865	0.681865	0.633751	0.000236591	0.247001
dsbA2	Thiol:disulfide interchange protein	0.295131	0.295131	0.337334	0.00311693	0.998368
dsbD	Thiol:disulfide interchange protein	0.269978	0.269978	0.363093	0.0794851	0.998368
dut	Deoxyuridine 5-triphosphate nucleotidohydrolase	1.06982	1.06982	0.998116	0.00215069	0.998368
dxs	1-deoxy-D-xylulose-5-phosphate synthase	-0.337872	-0.337872	-0.304149	0.122623	0.998368
ech1	Enoyl-CoA hydratase/isomerase family protein	-0.976383	-0.976383	-1.01859	6.48264e-05	0.0737076
ech3	Enoyl-CoA hydratase/isomerase family protein	-2.03588	-2.03588	-1.95438	0.00233312	0.998368
ech4	Enoyl-CoA hydratase/isomerase family protein	0.355433	0.355433	0.186726	0.1162	0.998368
eda	2-dehydro-3-deoxy-phosphogluconate aldolase	0.0607786	0.0607786	0.0756798	0.353774	0.998368
edd	Phosphogluconate dehydratase	-0.119595	-0.119595	-0.104562	0.459259	0.998368
efp	Elongation factor P	-0.61057	-0.61057	-0.656181	0.00564237	0.998368
egl3	Exported cellulase	2.56318	2.56318	2.6176	4.53294e-06	0.00559364
engB	Probable GTP-binding protein EngB	-0.28955	-0.28955	-0.36997	0.0663054	0.998368
engXCA	Endoglucanase	-0.261424	-0.261424	-0.24585	0.192587	0.998368
engXCB	Endoglucanase	0.164429	0.164429	0.104436	0.591024	0.998368
eno	Enolase	-0.0979109	-0.0979109	-0.104027	0.0305667	0.998368
eno2	L-fuconate dehydratase	-0.434494	-0.434494	-0.376126	0.00416397	0.998368
era	GTPase Era	-0.476364	-0.476364	-0.465407	0.0046964	0.998368
estA	Carboxylesterase	-0.0216112	-0.0216112	0.0764246	0.892929	0.998368
etfA	Electron transfer flavoprotein alpha-subunit	-0.275145	-0.275145	-0.268023	0.00501996	0.998368
ettA	Energy-dependent translational throttle protein EttA	-0.782061	-0.782061	-0.788783	0.000161418	0.174331
exbB	Biopolymer transport protein ExbB	0.108631	0.108631	0.0748978	0.110251	0.998368
exbB2	Macromolecule import protein	-0.349117	-0.349117	-0.335026	0.0327185	0.998368
exbD1	Biopolymer transport protein exbD1	-0.0289097	-0.0289097	0.0314026	0.816242	0.998368
exbD2	Biopolymer transport protein exbD2	0.329369	0.329369	0.363394	0.00088949	0.839678
exbD4	Macromelcule import protein	-0.119493	-0.119493	-0.119383	0.0829779	0.998368
fabA	3-hydroxydecanoyl-[acyl-carrier-protein] dehydratase	-0.211261	-0.211261	-0.314819	0.359367	0.998368
fabB	3-oxoacyl-[acyl-carrier protein] synthase II	-0.252708	-0.252708	-0.289147	0.121172	0.998368
fabD	Malonyl CoA-acyl carrier protein transacylase	-0.710038	-0.710038	-0.71461	2.0518e-05	0.0242933
fabF1	3-oxoacyl-[acyl-carrier-protein] synthase 2	-0.638793	-0.638793	-0.618963	8.49997e-05	0.0952846
fabF2	3-oxoacyl-[acyl-carrier protein] synthase II	-0.272525	-0.272525	-0.272525	0.245315	0.998368
fabG2	3-oxoacyl-[acyl-carrier-protein] reductase	-0.0919962	-0.0919962	-0.0605545	0.280764	0.998368
fabH1	3-oxoacyl-[acyl-carrier protein] synthase III	-0.645442	-0.645442	-0.658403	0.000762142	0.732418
fabH2	3-oxoacyl-[acyl-carrier-protein] synthase 3	0.0265665	0.0265665	0.0260286	0.849591	0.998368
fabV	Enoyl-[acyl-carrier-protein] reductase [NADH]	-0.181045	-0.181045	-0.171181	0.0124465	0.998368
fabZ	3-hydroxyacyl-[acyl-carrier-protein] dehydratase FabZ	-0.315461	-0.315461	-0.338461	0.0587718	0.998368
fadA1	Acetyl-CoA C-acyltransferase	0.207664	0.207664	0.205035	0.103769	0.998368
fadA2	Acetyl-CoA C-acyltransferase	0.160878	0.160878	0.158514	0.00984867	0.998368
fadA3	Acetyl-CoA C-acetyltransferase	-0.607291	-0.607291	-0.591002	0.00032192	0.330934
fadB1	3-hydroxyacyl-CoA dehydrogenase	0.509017	0.509017	0.521523	0.188103	0.998368
fadB2	3-hydroxyacyl-CoA dehydrogenase	-0.10276	-0.10276	-0.0645523	0.330184	0.998368
fadB3	3-hydroxyacyl-CoA dehydrogenase	0.23142	0.23142	0.178673	0.0163974	0.998368
fadE3	Acyl-CoA dehydrogenase	1.25794	1.25794	1.29526	0.0117262	0.998368
fadL	Outer membrane fatty acid porin	-0.140908	-0.140908	-0.271467	0.494628	0.998368
fba	Fructose-bisphosphate aldolase	-0.0926065	-0.0926065	-0.0869064	0.341767	0.998368
fbp	Fructose-1,6-bisphosphatase class 1	-0.275329	-0.275329	-0.259922	0.000916193	0.863054
fdx	Ferredoxin	-0.0912526	-0.0912526	-0.0777397	0.701913	0.998368
ffh	Signal recognition particle protein	-0.71224	-0.71224	-0.74284	0.000161829	0.174614
fghA	S-formylglutathione hydrolase	1.29457	1.29457	1.25444	6.46007e-05	0.0735156
fhuA2	TonB-dependent outer membrane catecholate siderophore receptor	-2.41136	-2.41136	-2.37438	0.000310338	0.319649
fimV	Piccolo protein	0.461182	0.461182	0.43974	0.000100378	0.111118
fkpA1	Peptidyl-prolyl cis-trans isomerase	-0.205576	-0.205576	-0.248894	0.0125075	0.998368
fkpA2	Peptidyl-prolyl cis-trans isomerase	-0.215683	-0.215683	-0.118879	0.179218	0.998368
fliC	Flagellin	-1.2344	-1.2344	-1.37606	0.00799627	0.998368
fmt	Methionyl-tRNA formyltransferase	-0.601168	-0.601168	-0.619693	0.000185256	0.197297
folC	Dihydrofolate synthase/folylpolyglutamate synthase	-0.650414	-0.650414	-0.597428	0.0301561	0.998368
folD	Bifunctional protein FolD	0.13878	0.13878	-0.0205164	0.624876	0.998368
folE	GTP cyclohydrolase 1	-0.435555	-0.435555	-0.488332	0.211827	0.998368
folH	Exported glutamate carboxypeptidase II	0.354939	0.354939	0.335301	0.0276476	0.998368
folP	Dihydropteroate synthase	-0.296583	-0.296583	-0.38879	0.114777	0.998368
frr	Ribosome-recycling factor	-0.453197	-0.453197	-0.466161	0.00127099	0.998368
fruA	PTS fructose porter	-2.52806	-2.52806	-2.52566	0.00102077	0.950333
fruB	EIII-Fru	-3.37406	-3.37406	-3.3941	4.06938e-06	0.00503789
fruK	Phosphofructokinase	-2.06452	-2.06452	-2.03257	0.00128119	0.998368
ftsA	Cell division protein FtsA	-0.200742	-0.200742	-0.192677	0.0814861	0.998368
ftsH	ATP-dependent zinc metalloprotease FtsH	0.286744	0.286744	0.282314	0.0121858	0.998368
ftsY	Signal recognition particle receptor FtsY	-0.573438	-0.573438	-0.538508	0.00150756	0.998368
ftsZ	Cell division protein FtsZ	0.131917	0.131917	0.151075	0.286176	0.998368
fumB	Fumarate hydratase class I	-0.884656	-0.884656	-0.886008	0.000113274	0.124715
fumC	Fumarate hydratase class II	2.05605	2.05605	2.1112	7.83691e-05	0.0881652
fur	Ferric uptake regulation protein	0.281122	0.281122	0.347136	0.184705	0.998368
fusA	Elongation factor G	-1.14293	-1.14293	-1.15818	4.46958e-06	0.00552887
galM	Aldose 1-epimerase	1.16697	1.16697	1.16096	7.73837e-05	0.0873662
galU	UTP--glucose-1-phosphate uridylyltransferase	0.0776434	0.0776434	0.104424	0.449377	0.998368
gapA	Glyceraldehyde-3-phosphate dehydrogenase	-0.20115	-0.20115	-0.179268	0.0196014	0.998368
garR	2-hydroxy-3-oxopropionate reductase	0.20784	0.20784	0.216539	0.0729171	0.998368
gcd1	Quinoprotein glucose dehydrogenase	-0.80134	-0.80134	-0.800664	6.92993e-07	0.000878715
gcvH	Glycine cleavage system H protein	-0.0450735	-0.0450735	0.008955	0.950097	0.998368
gcvP	Glycine dehydrogenase (decarboxylating)	-3.49362	-3.49362	-3.49604	1.31044e-05	0.0158039
gcvT	Aminomethyltransferase	-0.864445	-0.864445	-0.825568	0.00387026	0.998368
gdh	Glutamate dehydrogenase	0.0814905	0.0814905	0.0939007	0.0774693	0.998368
gfo	Exported glucose-fructose oxidoreductase	2.35144	2.35144	2.32259	5.87449e-07	0.000746648
ggt2	Gamma-glutamyltranspeptidase	0.279991	0.279991	0.273032	0.046123	0.998368
ggt3	Exported gamma-glutamyltranspeptidase	0.96582	0.96582	0.935705	2.18148e-06	0.00273994
gla	Putatively exported UDP-glucuronate 4-epimerase	-0.589847	-0.589847	-0.689163	0.0259635	0.998368
glcP	MFS family glucose/fructose importer	1.16243	1.16243	1.16279	0.0580939	0.998368
glgX1	Isoamylase	4.31417	4.31417	4.11177	0.0161074	0.998368
glgY	(1-_4)-alpha-D-glucan 1-alpha-D-glucosylmutase	4.4293	4.4293	4.26501	0.00033313	0.341791
glk	Glucokinase	-0.292162	-0.292162	-0.318783	0.06963	0.998368
glmM	Phosphoglucosamine mutase	-0.73472	-0.73472	-0.749685	7.3431e-05	0.0831973
glmS2	Glutamine--fructose-6-phosphate aminotransferase [isomerizing]	-0.931462	-0.931462	-0.988171	0.000135825	0.147736
glmU	Bifunctional protein GlmU	-0.0817041	-0.0817041	-0.143316	0.669437	0.998368
glnA1	Glutamine synthetase	1.84306	1.84306	1.84068	5.33879e-11	6.85501e-08
glnB1	Nitrogen regulatory protein P-II	2.82547	2.82547	2.68114	0.00465319	0.998368
glnB2	Nitrogen regulatory protein P-II	-0.00399876	-0.00399876	-0.0155153	0.962728	0.998368
glnD	Bifunctional uridylyltransferase/uridylyl-removing enzyme	0.156664	0.156664	0.202636	0.545018	0.998368
glnS	Glutamine--tRNA ligase	-0.659265	-0.659265	-0.628339	0.00536831	0.998368
glpK	Glycerol kinase	-0.956389	-0.956389	-0.977026	3.13166e-05	0.0368283
glpR	Glycerol-3-phosphate regulon repressor	1.24292	1.24292	1.24895	0.038148	0.998368
gltA	Citrate synthase	-1.18556	-1.18556	-1.19608	2.93963e-05	0.0345994
gltB	Glutamate synthase (NADPH), alpha subunit	3.88891	3.88891	3.90577	0.000732356	0.708188
gltX	Glutamate--tRNA ligase	-0.458445	-0.458445	-0.486001	0.00209247	0.998368
glyA	Serine hydroxymethyltransferase	-0.150058	-0.150058	-0.223104	0.333091	0.998368
glyQ	Glycine--tRNA ligase alpha subunit	-0.254094	-0.254094	-0.278595	0.00787688	0.998368
glyS	Glycine--tRNA ligase beta subunit	-0.195817	-0.195817	-0.208675	0.0226538	0.998368
gmd	GDP-mannose 4,6-dehydratase	-0.272709	-0.272709	-0.234828	0.0343253	0.998368
gnd	6-phosphogluconate dehydrogenase	0.205372	0.205372	0.176309	0.142936	0.998368
gntK	Gluconokinase	0.129237	0.129237	0.104008	0.628052	0.998368
gpmA	2,3-bisphosphoglycerate-dependent phosphoglycerate mutase	0.245803	0.245803	0.260184	0.178831	0.998368
gpsA	Glycerol-3-phosphate dehydrogenase [NAD(P)+]	-0.349457	-0.349457	-0.292228	0.0152027	0.998368
greA	Transcription elongation factor GreA	-0.0194993	-0.0194993	0.0284538	0.904573	0.998368
groL	60 kDa chaperonin	-0.825626	-0.825626	-0.850147	0.000836474	0.796324
groS	10 kDa chaperonin	-0.667549	-0.667549	-0.548687	0.00295775	0.998368
grpE	Protein GrpE	-0.864229	-0.864229	-0.84468	0.00048575	0.482868
gshA	Glutamate--cysteine ligase	0.0971699	0.0971699	0.146721	0.41371	0.998368
gshB	Glutathione synthetase	-0.767404	-0.767404	-0.684465	0.000505345	0.500291
gst5	Glutathione transferase	-0.925035	-0.925035	-1.0233	0.00169032	0.998368
guaA	GMP synthase [glutamine-hydrolyzing]	-0.655622	-0.655622	-0.669884	8.39202e-05	0.0941585
guaB	Inosine-5-monophosphate dehydrogenase	-0.284272	-0.284272	-0.285907	0.00114358	0.998368
gumB	Outer membrane xanthan exporter	-0.228386	-0.228386	-0.21353	0.230343	0.998368
gumC	Xanthan chain-length determinant	-0.111828	-0.111828	-0.103778	0.04367	0.998368
gumD	Undecaprenylphosphate glucosylphosphate transferase	1.54931	1.54931	1.64942	0.0108347	0.998368
gumH	Mannosyltransferase	0.363215	0.363215	0.35186	0.0249619	0.998368
gumI	Mannosyltransferase	0.812706	0.812706	0.799522	0.00454586	0.998368
gumK	Glucuronosyltransferase	0.716093	0.716093	0.746253	0.0186219	0.998368
gumL	Pyruvyl transferase	0.212141	0.212141	0.232703	0.119442	0.998368
gyrA	DNA gyrase subunit A	-0.788388	-0.788388	-0.749191	0.00323312	0.998368
gyrB	DNA gyrase subunit B	-0.57514	-0.57514	-0.567539	0.000976816	0.913323
hemC	Porphobilinogen deaminase	-0.128539	-0.128539	-0.0930729	0.263784	0.998368
hemE	Uroporphyrinogen decarboxylase	-0.195732	-0.195732	-0.200631	0.12055	0.998368
hemF	Oxygen-dependent coproporphyrinogen-III oxidase	0.112456	0.112456	0.0370426	0.592305	0.998368
hemL	Glutamate-1-semialdehyde 2,1-aminomutase	-0.432571	-0.432571	-0.425624	0.0281658	0.998368
hflD	High frequency lysogenization protein HflD homolog	-0.334391	-0.334391	-0.315164	0.0018639	0.998368
hflX	GTPase HflX	-0.757849	-0.757849	-0.751343	0.000165041	0.177584
hfq	RNA-binding protein Hfq	0.500452	0.500452	0.419112	0.0546419	0.998368
hisA	1-(5-phosphoribosyl)-5-[(5-phosphoribosylamino)methylideneamino] imidazole-4-carboxamide isomerase	2.32856	2.32856	2.34568	0.109579	0.998368
hisC3	Putative histidinol-phosphate transaminase	-0.105887	-0.105887	0.0428619	0.729279	0.998368
hisD	Histidinol dehydrogenase	3.00777	3.00777	3.01114	0.0182688	0.998368
hisS	Histidine--tRNA ligase	-1.05444	-1.05444	-1.13643	0.00024795	0.25762
hmgA	Homogentisate 1,2-dioxygenase	-0.361989	-0.361989	-0.387732	0.00547233	0.998368
hpd	4-hydroxyphenylpyruvate dioxygenase	-0.743406	-0.743406	-0.730045	0.000509725	0.504118
hprK	HPr kinase/phosphorylase	1.23955	1.23955	1.19242	0.000270127	0.280121
hpt	Hypoxanthine-guanine phosphoribosyltransferase	-0.527664	-0.527664	-0.57878	0.00605799	0.998368
hsdM	Site-specific DNA-methyltransferase (adenine-specific)	-0.711211	-0.711211	-0.742235	0.00165815	0.998368
hslU	ATP-dependent protease ATPase subunit HslU	-1.3213	-1.3213	-1.2954	3.10257e-06	0.00387511
htpG	Chaperone protein HtpG	-0.978995	-0.978995	-0.970047	7.77e-05	0.0874901
htpX	Protease HtpX	-0.0925385	-0.0925385	0.151276	0.795428	0.998368
hutU	Urocanate hydratase	-2.25328	-2.25328	-2.05403	0.00045994	0.45902
icd1	Isocitrate dehydrogenase (NAD(+))	-1.23495	-1.23495	-1.17966	0.000187376	0.198806
icd2	Isocitrate dehydrogenase [NADP]	-0.719723	-0.719723	-0.718393	3.53099e-05	0.041242
ihfA	Integration host factor subunit alpha	-0.0462952	-0.0462952	-0.0843382	0.805705	0.998368
ileS	Isoleucine--tRNA ligase	-0.469659	-0.469659	-0.451698	0.000824763	0.787649
ilvC	Ketol-acid reductoisomerase (NADP(+))	2.94588	2.94588	2.97358	3.40226e-05	0.0398745
ilvD	Dihydroxy-acid dehydratase	3.52534	3.52534	3.55792	0.101249	0.998368
ilvE	Branched-chain-amino-acid aminotransferase	-0.693245	-0.693245	-0.7025	0.00358416	0.998368
imp	LPS-assembly protein LptD	0.450722	0.450722	0.408104	0.146728	0.998368
infA	Translation initiation factor IF-1	-0.884233	-0.884233	-0.845132	0.000885803	0.837084
infB	Translation initiation factor IF-2	-0.591936	-0.591936	-0.623642	0.000451523	0.451523
infC	Translation initiation factor IF-3	-0.182154	-0.182154	-0.257565	0.280399	0.998368
iroN	TonB-dependent outer membrane receptor	1.4334	1.4334	1.43889	0.000183234	0.195327
ispA	Geranyltranstransferase	-0.00997225	-0.00997225	-0.0464592	0.833384	0.998368
ispE	4-diphosphocytidyl-2-C-methyl-D-erythritol kinase	0.0120328	0.0120328	0.122669	0.934481	0.998368
ispF	2-C-methyl-D-erythritol 2,4-cyclodiphosphate synthase	-0.449039	-0.449039	-0.328513	0.145366	0.998368
ispG	4-hydroxy-3-methylbut-2-en-1-yl diphosphate synthase (flavodoxin)	-0.748441	-0.748441	-0.819467	0.000160892	0.173924
ispH	4-hydroxy-3-methylbut-2-enyl diphosphate reductase	-0.402587	-0.402587	-0.476992	0.170426	0.998368
ivd	Isovaleryl-CoA dehydrogenase	-2.36676	-2.36676	-2.07269	0.0183525	0.998368
katG	Catalase-peroxidase	0.105056	0.105056	0.0436678	0.73109	0.998368
kbl	2-amino-3-ketobutyrate coenzyme A ligase	-0.534387	-0.534387	-0.529984	4.56513e-05	0.0527729
kdgK	2-dehydro-3-deoxygluconokinase	-0.0878015	-0.0878015	-0.31133	0.787333	0.998368
kdsA	2-dehydro-3-deoxyphosphooctonate aldolase	0.0629134	0.0629134	0.101239	0.53624	0.998368
kdsB	3-deoxy-manno-octulosonate cytidylyltransferase	-0.0407324	-0.0407324	-0.0407324	0.88939	0.998368
kdsC	3-deoxy-D-manno-octulosonate 8-phosphate phosphatase KdsC	-0.0206909	-0.0206909	-0.042779	0.815725	0.998368
kdsD	Arabinose 5-phosphate isomerase	-0.114244	-0.114244	0.0131788	0.622341	0.998368
kduD	2-deoxy-D-gluconate 3-dehydrogenase	-0.55974	-0.55974	-0.524508	0.00286306	0.998368
kduI	4-deoxy-L-threo-5-hexosulose-uronate ketol-isomerase	-0.771633	-0.771633	-0.78216	0.00150476	0.998368
kynU	Kynureninase	0.171576	0.171576	0.159409	0.371595	0.998368
lapB	Lipopolysaccharide assembly protein B	0.235553	0.235553	0.242114	0.0279082	0.998368
lepA	Elongation factor 4	-1.07785	-1.07785	-1.10205	0.00126185	0.998368
leuA	2-isopropylmalate synthase	4.68686	4.68686	4.60788	3.64039e-06	0.00451773
leuB	3-isopropylmalate dehydrogenase	-0.121487	-0.121487	-0.146398	0.263378	0.998368
leuC	3-isopropylmalate dehydratase large subunit	0.700401	0.700401	0.709459	0.000768855	0.738101
leuD	3-isopropylmalate dehydratase small subunit	0.791149	0.791149	0.769867	0.000555279	0.546395
leuS	Leucine--tRNA ligase	-1.1031	-1.1031	-1.12596	0.000142021	0.153951
ligA	DNA ligase	0.099184	0.099184	0.050396	0.513875	0.998368
lipA	Lipoyl synthase	-0.632708	-0.632708	-0.887756	0.0877482	0.998368
lolA	Outer-membrane lipoprotein carrier protein	-0.0320268	-0.0320268	-0.0507479	0.881598	0.998368
lolB	Outer-membrane lipoprotein LolB	0.142268	0.142268	0.12626	0.536012	0.998368
lon	Lon protease	-0.105738	-0.105738	-0.100671	0.292419	0.998368
lpd1	Dihydrolipoyl dehydrogenase	-0.435139	-0.435139	-0.39403	0.00279556	0.998368
lpd2	Dihydrolipoyl dehydrogenase	-0.591427	-0.591427	-0.617722	0.000212715	0.223138
lpsI	Succinyl-CoA:3-ketoacid coenzyme A transferase subunit A	1.09255	1.09255	1.11989	0.0201961	0.998368
lpsJ	Succinyl-CoA:3-ketoacid coenzyme A transferase subunit B	0.801316	0.801316	1.02118	0.0694201	0.998368
lptA	Lipopolysaccharide export system protein LptA	0.695318	0.695318	0.81517	0.00972369	0.998368
lptE	LPS-assembly lipoprotein LptE	0.574499	0.574499	0.650176	0.00247076	0.998368
lpxA	Acyl-[acyl-carrier-protein]--UDP-N-acetylglucosamine O-acyltransferase	0.495505	0.495505	0.530959	0.000777939	0.745266
lpxC	UDP-3-O-acyl-N-acetylglucosamine deacetylase	-0.0388711	-0.0388711	-0.013175	0.792816	0.998368
lpxD	UDP-3-O-acylglucosamine N-acyltransferase	0.0268555	0.0268555	0.0253038	0.8487	0.998368
lpxH	UDP-2,3-diacylglucosamine hydrolase	-0.457999	-0.457999	-0.493852	0.0479745	0.998368
ltaE	Threonine aldolase	-0.562338	-0.562338	-0.546497	0.0157039	0.998368
lysC	Aspartate kinase	-0.824029	-0.824029	-0.782944	0.000164183	0.176825
lysS	Lysine--tRNA ligase	-0.137465	-0.137465	-0.0899982	0.274259	0.998368
maeB	Malate dehydrogenase (Oxaloacetate-decarboxylating) (NADP(+))	-0.934152	-0.934152	-0.917114	0.000177971	0.190047
manB	Phosphomannomutase / phosphoglucomutase	1.10229	1.10229	1.08586	0.00465513	0.998368
map	Methionine aminopeptidase	-0.840569	-0.840569	-0.83741	0.00379492	0.998368
mccA	Biotin carboxylase	-0.653335	-0.653335	-0.746905	0.0541767	0.998368
mccB	Methylcrotonoyl-CoA carboxylase beta chain	-0.576862	-0.576862	-0.656406	0.149199	0.998368
mdh	Malate dehydrogenase	-0.398829	-0.398829	-0.37034	0.00420477	0.998368
metB	Cystathionine gamma-synthase	-0.474966	-0.474966	-0.496263	0.0133049	0.998368
metC	Cystathionine beta-lyase	-0.444587	-0.444587	-0.460712	5.54033e-05	0.0634922
metF1	Methylenetetrahydrofolate reductase	4.40559	4.40559	4.51113	2.72483e-05	0.0320985
metG	Methionine--tRNA ligase	-0.474078	-0.474078	-0.508539	0.00796358	0.998368
metK	S-adenosylmethionine synthase	0.193187	0.193187	0.188875	0.000519469	0.512716
metN	Methionine import ATP-binding protein MetN	-0.312748	-0.312748	-0.282128	0.00782232	0.998368
metQ	Lipoprotein	0.215786	0.215786	0.176785	0.0476742	0.998368
metY	O-acetylhomoserine aminocarboxypropyltransferase	3.84527	3.84527	3.88793	2.76485e-07	0.000352518
mexF	Efflux pump membrane transporter	-3.89778	-3.89778	-3.9636	1.40726e-05	0.0169012
mfd	Transcription-repair-coupling factor	0.180444	0.180444	0.169473	0.221474	0.998368
miaB	tRNA-2-methylthio-N(6)-dimethylallyladenosine synthase	-0.0963497	-0.0963497	-0.185994	0.50111	0.998368
minC	Probable septum site-determining protein MinC	-0.509157	-0.509157	-0.486846	0.000166501	0.178988
minE	Cell division topological specificity factor	-0.397251	-0.397251	-0.405125	0.0210321	0.998368
mltB	Murein-degrading transglycosylase	-0.17202	-0.17202	-0.0810251	0.63057	0.998368
mmsA	Aldehyde dehydrogenase	-2.46262	-2.46262	-2.41928	8.13082e-07	0.00103017
mmsB	3-hydroxyisobutyrate dehydrogenase	-1.09394	-1.09394	-1.1312	2.59703e-06	0.00325407
mod	Site-specific DNA-methyltransferase (adenine-specific)	0.237496	0.237496	0.174651	0.0822727	0.998368
modA	Molybdate ABC importer periplasmic substrate-binding component	0.673495	0.673495	0.695778	0.00407021	0.998368
mpl	UDP-N-acetylmuramate--L-alanyl-gamma-D-glutamyl-meso-2,6-diaminoheptandioate ligase	0.0801463	0.0801463	0.179562	0.740473	0.998368
mraZ	Transcriptional regulator MraZ	0.512783	0.512783	0.655785	0.0509018	0.998368
mrcA	DD-transpeptidase	-0.47505	-0.47505	-0.439047	0.000103191	0.114129
mreB	Cell shape-determining protein MreB	-0.778933	-0.778933	-0.817616	0.000358651	0.364748
mreC	Cell shape protein MreC	0.20493	0.20493	0.127027	0.0950116	0.998368
msbA1	ATP-dependent lipid A-core flippase	0.11105	0.11105	0.129185	0.479055	0.998368
mscL	Large-conductance mechanosensitive channel	1.54955	1.54955	1.6063	0.000113638	0.125001
mscS2	Small-conductance mechanosensitive channel	-1.07396	-1.07396	-1.09681	1.75347e-06	0.00221113
msrB	Peptide methionine sulfoxide reductase MsrB	-0.0237546	-0.0237546	0.0240717	0.797665	0.998368
msrP	Protein-methionine-sulfoxide reductase catalytic subunit MsrP	2.42148	2.42148	2.43733	0.00021315	0.223382
mtdH	Mannitol dehydrogenase	-1.5973	-1.5973	-1.55614	9.93154e-06	0.0120271
mtnA	Methylthioribose-1-phosphate isomerase	-0.369545	-0.369545	-0.411737	0.00485239	0.998368
mtnB	Methylthioribulose-1-phosphate dehydratase	0.112675	0.112675	0.0883465	0.676741	0.998368
mtnC	Enolase-phosphatase E1	1.16018	1.16018	1.12001	3.7908e-06	0.00469681
mtnD	Acireductone dioxygenase	0.805654	0.805654	0.842755	0.000368579	0.374108
mucD	Periplasmic serine endoprotease DegP-like	1.39211	1.39211	1.39326	3.59546e-05	0.0419591
murA	UDP-N-acetylglucosamine 1-carboxyvinyltransferase	-0.807574	-0.807574	-0.791204	5.18806e-05	0.0596108
murC	UDP-N-acetylmuramate--L-alanine ligase	-0.308026	-0.308026	-0.392699	0.0432474	0.998368
murE	UDP-N-acetylmuramoyl-L-alanyl-D-glutamate--2,6-diaminopimelate ligase	-0.224007	-0.224007	-0.0741606	0.329168	0.998368
murF	UDP-N-acetylmuramoyl-tripeptide--D-alanyl-D-alanine ligase	0.0800705	0.0800705	0.0922604	0.626101	0.998368
murG	UDP-N-acetylglucosamine--N-acetylmuramyl-(pentapeptide) pyrophosphoryl-undecaprenol N-acetylglucosamine transferase	-0.0667868	-0.0667868	-0.111088	0.499101	0.998368
murL	UDP-N-acetyl-alpha-D-muramoyl-L-alanyl-L-glutamate epimerase	-0.873207	-0.873207	-0.85106	0.00316928	0.998368
mutL	DNA mismatch repair protein MutL	-0.289598	-0.289598	-0.333225	0.182073	0.998368
mutS	DNA mismatch repair protein MutS	-2.33917	-2.33917	-2.21252	2.16012e-05	0.0255111
nadE	Glutamine-dependent NAD(+) synthetase	0.264441	0.264441	0.209363	0.0789072	0.998368
nadM	Bifunctional NMN adenylyltransferase / NUDIX hydrolase	1.14807	1.14807	1.49127	0.0302276	0.998368
nagA	N-acetylglucosamine-6-phosphate deacetylase	0.749304	0.749304	0.749304	0.226102	0.998368
nagB-II	Glucosamine-6-phosphate deaminase	-0.059833	-0.059833	-0.120589	0.502857	0.998368
nagR	N-acetylglucosamine utilization transcriptional regulator, LacI family	0.804533	0.804533	0.808252	7.25333e-06	0.00886357
nagZ	Beta-hexosaminidase	0.204524	0.204524	0.161443	0.0817779	0.998368
namA	NADPH dehydrogenase	-0.489786	-0.489786	-0.516182	0.0136078	0.998368
namP	Nicotinamide phosphoribosyltransferase	0.709249	0.709249	0.664773	0.000871808	0.825602
ndk	Nucleoside diphosphate kinase	-0.91455	-0.91455	-0.961587	4.00547e-05	0.0464634
nfuA	Fe/S biogenesis protein NfuA	-0.792701	-0.792701	-0.790277	0.0326415	0.998368
nixA	N-acetylglucosamine-induced TonB-dependent outer membrane receptor	-0.979986	-0.979986	-0.921577	5.4139e-05	0.0620975
nnrD	Bifunctional NAD(P)H-hydrate repair enzyme	0.464671	0.464671	0.387176	0.136812	0.998368
nrdR	Transcriptional repressor NrdR	0.386497	0.386497	0.32381	0.20504	0.998368
nudC	NAD(+) diphosphatase	0.0936294	0.0936294	0.0449896	0.401608	0.998368
nuoA	NADH-quinone oxidoreductase subunit A	-0.286633	-0.286633	-0.336318	0.11156	0.998368
nuoB	NADH-quinone oxidoreductase subunit B	-0.375206	-0.375206	-0.43574	0.0217054	0.998368
nuoC	NADH-quinone oxidoreductase subunit C	-0.371663	-0.371663	-0.406996	0.000755863	0.72714
nuoD	NADH-quinone oxidoreductase subunit D	-0.431324	-0.431324	-0.420582	0.0159292	0.998368
nuoE	NADH dehydrogenase I subunit E	-0.252575	-0.252575	-0.216602	0.072919	0.998368
nuoF	NADH-quinone oxidoreductase subunit F	-0.308638	-0.308638	-0.309685	0.000336614	0.344693
nuoG	NADH-quinone oxidoreductase	-0.450253	-0.450253	-0.436544	1.27589e-05	0.0154128
nuoI	NADH-quinone oxidoreductase subunit I	-0.308134	-0.308134	-0.345617	0.192173	0.998368
nuoJ	NADH-quinone oxidoreductase subunit J	-0.349463	-0.349463	-0.368412	0.0488349	0.998368
nuoL	NADH-quinone oxidoreductase subunit L	-0.571274	-0.571274	-0.51491	0.0940944	0.998368
nuoN	NADH-quinone oxidoreductase subunit N	-0.792682	-0.792682	-0.792682	0.122101	0.998368
nusA	Transcription termination/antitermination protein NusA	-0.541781	-0.541781	-0.569757	0.00326872	0.998368
nusB	Transcription antitermination protein NusB	-0.025404	-0.025404	-0.0465889	0.84983	0.998368
nusG	Transcription termination/antitermination protein NusG	-0.389008	-0.389008	-0.410715	0.0290213	0.998368
obg	GTPase Obg	-0.90255	-0.90255	-1.015	0.0910474	0.998368
ohr	Organic hydroperoxide resistance protein	-0.062932	-0.062932	-0.189459	0.723647	0.998368
ompW2	Outer membrane protein W	1.43825	1.43825	1.4451	0.00107333	0.993905
ompW3	OmpW family outer membrane protein	0.25156	0.25156	0.240561	0.0274969	0.998368
opgD	Glucans biosynthesis protein D	0.870794	0.870794	0.922198	9.19811e-05	0.102375
oprN4	Outer membrane efflux protein	-3.90408	-3.90408	-3.89206	0.000407359	0.409396
oprN5	Outer membrane efflux protein	-0.0393281	-0.0393281	0.0172186	0.745089	0.998368
oprO	Phosphate-selective outer membrane porin O	-0.924792	-0.924792	-0.925646	7.14068e-05	0.0810467
oprP1	Phosphate-selective outer membrane porin P	1.54515	1.54515	1.33146	0.0583639	0.998368
orn	Oligoribonuclease	0.610048	0.610048	0.568773	0.0136489	0.998368
otsA	Trehalose-6-phosphate synthase	1.36272	1.36272	1.33602	0.0665597	0.998368
otsB	Trehalose 6-phosphate phosphatase	0.134704	0.134704	0.164034	0.407166	0.998368
pal	Peptidoglycan-associated protein	0.185001	0.185001	0.220457	0.0780533	0.998368
panB	3-methyl-2-oxobutanoate hydroxymethyltransferase	-1.24333	-1.24333	-1.28851	0.00114118	0.998368
panC	Pantothenate synthetase	-1.23275	-1.23275	-1.24606	0.0489912	0.998368
panD	Aspartate 1-decarboxylase	-0.844034	-0.844034	-0.869364	0.0400125	0.998368
parC	DNA topoisomerase 4 subunit A	-1.05988	-1.05988	-1.07151	0.00109173	0.998368
parE	DNA topoisomerase 4 subunit B	-1.25108	-1.25108	-1.25388	0.000384976	0.388825
pcm	L-isoaspartyl protein carboxyl methyltransferase	0.0327726	0.00397891	1.84843	0.979582	0.998368
pcnB	Poly(A) polymerase I	-0.211118	-0.211118	-0.204892	0.00249556	0.998368
pdhA	Pyruvate dehydrogenase E1 component subunit alpha	-0.425572	-0.425572	-0.278514	0.551296	0.998368
pdhB	Pyruvate dehydrogenase E1 component beta subunit	-1.33244	-1.33244	-1.27658	7.76224e-05	0.0874804
pdhC	Dihydrolipoamide acetyltransferase component of pyruvate dehydrogenase complex	-0.555044	-0.555044	-0.500528	0.0539449	0.998368
pdxJ	Pyridoxine 5-phosphate synthase	0.500191	0.500191	0.430813	0.122128	0.998368
pdxK	Pyridoxal kinase	0.641503	0.641503	0.633259	2.02839e-05	0.0240567
pep	Exported prolyl oligopeptidase	0.481029	0.481029	0.50533	0.00216456	0.998368
pepA	Probable cytosol aminopeptidase	-0.873968	-0.873968	-0.881577	5.98205e-07	0.00075972
pepA2	Leucyl aminopeptidase	0.0785294	0.0785294	0.14879	0.365688	0.998368
pepN	Aminopeptidase	-0.667735	-0.667735	-0.623095	0.00195286	0.998368
pepQ	Xaa-Pro dipeptidase	0.309086	0.309086	0.296351	0.0213411	0.998368
petC	Cytochrome c1	4.4197	4.4197	3.66168	0.0288774	0.998368
pfp	Pyrophosphate--fructose 6-phosphate 1-phosphotransferase	2.91522	2.91522	2.93586	0.0013989	0.998368
pgi	Glucose-6-phosphate isomerase	0.172938	0.172938	0.20812	0.0816522	0.998368
pgk	Phosphoglycerate kinase	0.0597286	0.0597286	0.0635033	0.0811741	0.998368
pgl	6-phosphogluconolactonase	0.348336	0.348336	0.317992	0.00130518	0.998368
phbB	Acetoacetyl-CoA reductase	1.53439	1.53439	1.41951	0.0177734	0.998368
pheA	Bifunctional chorismate mutase/prephenate dehydratase	-0.311306	-0.311306	-0.303018	0.0020451	0.998368
pheS	Phenylalanine--tRNA ligase alpha subunit	-0.836389	-0.836389	-0.846353	0.000294541	0.304261
pheT	Phenylalanine--tRNA ligase beta subunit	-0.916556	-0.916556	-0.891363	1.15219e-05	0.01393
pilA	Fimbrial protein	-0.0302305	-0.0302305	-0.0807514	0.868893	0.998368
pilB	Type 4 fimbrial assembly protein pilB	0.507551	0.507551	0.526195	0.054045	0.998368
pilC	PilC, fimbrial assembly protein	0.986485	0.986485	0.983427	0.000712631	0.690539
pilE	Tfp pilus assembly protein PilE	2.48501	2.48501	2.51225	8.67042e-05	0.0969352
pilF	Fimbrial biogenesis protein	0.289816	0.289816	0.197285	0.0786011	0.998368
pilL	Histidine kinase	-0.190092	-0.190092	-0.199027	0.0714599	0.998368
pilM	Type IV pilus assembly protein	-0.0336452	-0.0336452	-0.0379801	0.748008	0.998368
pilN	Type IV pilus assembly protein	0.396032	0.396032	0.365084	0.190768	0.998368
pilQ	Fimbrial assembly protein pilQ	0.282878	0.282878	0.343675	0.0800984	0.998368
pilR	Two-component system response regulator protein	0.250927	0.250927	0.223063	0.114577	0.998368
pilY	Putative Tfp pilus assembly protein	5.11411	5.11411	5.14856	0.0510935	0.998368
pip3	Proline iminopeptidase	-0.458026	-0.458026	-0.489891	0.00246467	0.998368
pldA	Phospholipase A1	1.74143	1.74143	1.82687	0.00164199	0.998368
plsB	Glycerol-3-phosphate acyltransferase	-0.225939	-0.225939	-0.255273	0.1395	0.998368
pncB	Nicotinate phosphoribosyltransferase	0.46046	0.46046	0.379376	0.0500681	0.998368
pnp	Polyribonucleotide nucleotidyltransferase	-0.601427	-0.601427	-0.526571	0.00090504	0.853453
polA	DNA polymerase I	-0.36436	-0.36436	-0.276031	0.0965067	0.998368
ppa	Inorganic pyrophosphatase	-0.0509624	-0.0509624	-0.0219135	0.367147	0.998368
ppc	Phosphoenolpyruvate carboxylase	0.564275	0.564275	0.54441	0.0248719	0.998368
ppk	Polyphosphate kinase	0.835105	0.835105	0.843905	0.0587742	0.998368
ppnK	NAD kinase	0.843535	0.843535	0.857051	0.000833442	0.79427
ppsA	Phosphoenolpyruvate synthase	-1.01594	-1.01594	-1.03543	1.28286e-06	0.00162025
ppx	Exopolyphosphatase	-0.117851	-0.117851	0.0755243	0.739111	0.998368
pqqC	Pyrroloquinoline-quinone synthase	0.135111	0.135111	0.174685	0.446995	0.998368
prc	Exported C-terminal processing peptidase	0.612873	0.612873	0.624613	0.00145285	0.998368
prfA	Peptide chain release factor 1	-0.35905	-0.35905	-0.310735	0.0208647	0.998368
prfB	Peptide chain release factor 2	-0.449713	-0.449713	-0.45795	0.0180887	0.998368
prfC	Peptide chain release factor 3	-1.12075	-1.12075	-1.10311	7.64017e-05	0.0864104
prmB	50S ribosomal protein L3 glutamine methyltransferase	-0.717824	-0.717824	-0.69756	1.41638e-05	0.0169966
proA	Gamma-glutamyl phosphate reductase	0.000490506	0.000490506	0.154479	0.998368	0.998368
proC	Pyrroline-5-carboxylate reductase	0.240465	0.240465	0.151306	0.287274	0.998368
proS	Proline--tRNA ligase	-0.844455	-0.844455	-0.898321	0.000689435	0.669441
prpB	2-methylisocitrate lyase	-1.78422	-1.78422	-1.8743	4.23801e-05	0.0491186
prpC	Citrate synthase	-1.16916	-1.16916	-1.15092	0.0128288	0.998368
prpF	AcnD-accessory protein	-0.173366	-0.173366	-0.206181	0.19937	0.998368
prpR	Propionate catabolism transcriptional regulator, Fis family	0.144746	0.144746	0.0761757	0.326159	0.998368
prs	Ribose-phosphate pyrophosphokinase	-0.582387	-0.582387	-0.532114	0.00160645	0.998368
psd	Phosphatidylserine decarboxylase proenzyme	0.0221062	0.0221062	0.0010128	0.890301	0.998368
ptlE	VirB8-like type IV secretion system protein PtlE	1.4794	1.4794	1.47141	0.000536898	0.528844
ptlF	Exported VirB9-like type IV secretion system protein PtlF	1.63437	1.63437	1.61238	4.80002e-06	0.00590402
ptr1	Putative pteridine reductase	-0.153135	-0.153135	-0.0357189	0.581704	0.998368
ptsH	PTS system HPr enzyme	-0.299038	-0.299038	-0.404867	0.313759	0.998368
ptsI	Phosphoenolpyruvate-protein phosphotransferase	0.233492	0.233492	0.260067	0.267644	0.998368
purA	Adenylosuccinate synthetase	-0.855123	-0.855123	-0.849735	7.30888e-06	0.00892415
purB	Adenylosuccinate lyase	0.125604	0.125604	0.170657	0.39412	0.998368
purC	Phosphoribosylaminoimidazole-succinocarboxamide synthase	-0.166999	-0.166999	-0.179456	0.00390485	0.998368
purD	Phosphoribosylamine--glycine ligase	-0.96169	-0.96169	-0.966262	0.000307725	0.317265
purE	N5-carboxyaminoimidazole ribonucleotide mutase	0.00278711	0.00278711	0.00431728	0.984816	0.998368
purF	Amidophosphoribosyltransferase	-0.101399	-0.101399	-0.16269	0.507745	0.998368
purH	Bifunctional purine biosynthesis protein PurH	-0.325186	-0.325186	-0.376781	0.0140569	0.998368
purK	N5-carboxyaminoimidazole ribonucleotide synthase	-0.146708	-0.146708	-0.128119	0.101846	0.998368
purL	Phosphoribosylformylglycinamidine synthase	0.0979438	0.0979438	0.104064	0.182134	0.998368
purM	Phosphoribosylformylglycinamidine cyclo-ligase	-0.330913	-0.330913	-0.409773	0.0982954	0.998368
purT	Formate-dependent phosphoribosylglycinamide formyltransferase	0.170646	0.170646	0.201317	0.124742	0.998368
purU	Formyltetrahydrofolate deformylase	-0.137586	-0.137586	-0.143557	0.430597	0.998368
pykA	Pyruvate kinase	0.26745	0.26745	0.223213	0.0159977	0.998368
pyrB	Aspartate carbamoyltransferase	-0.166045	-0.166045	-0.146216	0.0024109	0.998368
pyrD	Dihydroorotate dehydrogenase (quinone)	0.226071	0.226071	0.305534	0.378902	0.998368
pyrE	Orotate phosphoribosyltransferase	-0.442196	-0.442196	-0.355227	0.0376933	0.998368
pyrF	Orotidine 5-phosphate decarboxylase	-0.209816	-0.209816	-0.211815	0.0139371	0.998368
pyrG	CTP synthase	-0.599274	-0.599274	-0.647525	0.00116035	0.998368
pyrH	Uridylate kinase	-0.0954494	-0.0954494	-0.0958681	0.367035	0.998368
queA	S-adenosylmethionine:tRNA ribosyltransferase-isomerase	-0.631258	-0.631258	-0.586784	0.00273146	0.998368
queC	7-cyano-7-deazaguanine synthase	-0.687035	-0.687035	-0.707183	0.00192209	0.998368
radA	DNA repair protein RadA	0.520278	0.520278	0.395122	0.0381821	0.998368
raxC	Type I secretion system outer membrane protein	-0.0556154	-0.0556154	-0.017498	0.473421	0.998368
rbfA	Ribosome-binding factor A	-0.734176	-0.734176	-0.640635	0.0186526	0.998368
rbsK	Ribokinase	-0.743047	-0.743047	-0.728648	0.000190497	0.201736
rdgC	Recombination-associated protein RdgC	-1.80797	-1.80797	-1.8152	1.83119e-06	0.0023073
recA	Protein RecA	0.513938	0.513938	0.571462	0.0421497	0.998368
recR	Recombination protein RecR	0.110256	0.110256	0.179794	0.664552	0.998368
regR	Two-component system nitrogen response regulator, Fis family	-0.326261	-0.326261	-0.227548	0.153428	0.998368
relA2	GTP diphosphokinase	0.0635482	0.0635482	0.184811	0.81465	0.998368
rfbB	dTDP-glucose 4,6-dehydratase	0.814283	0.814283	0.797223	4.40064e-05	0.0509154
rhlB	ATP-dependent RNA helicase RhlB	-0.300556	-0.300556	-0.279016	0.00102377	0.951078
rhlE2	ATP-dependent RNA helicase	-3.42242	-3.42242	-3.62063	0.00130593	0.998368
rho	Transcription termination factor Rho	-0.90382	-0.90382	-0.946098	0.000380683	0.385251
ribB	3,4-dihydroxy-2-butanone 4-phosphate synthase	-1.15122	-1.15122	-1.07482	0.00155427	0.998368
ribH	6,7-dimethyl-8-ribityllumazine synthase	-0.478399	-0.478399	-0.424048	0.00916663	0.998368
rimO	Ribosomal protein S12 methylthiotransferase RimO	-0.500683	-0.500683	-0.607134	0.0526727	0.998368
rimP	Ribosome maturation factor RimP	-0.623208	-0.623208	-0.596	0.0268652	0.998368
rioK	Non-specific serine/threonine protein kinase	-0.0592737	-0.0592737	-0.0668087	0.633971	0.998368
rlhA	Pyrimidine-specific ribonucleoside hydrolase	-0.262823	-0.262823	-0.307267	0.0370038	0.998368
rlmB	23S rRNA (guanosine-2-O-)-methyltransferase RlmB	-0.43912	-0.404268	-0.37495	0.501698	0.998368
rlmD	23S rRNA (uracil(1939)-C(5))-methyltransferase RlmD	-0.815086	-0.815086	-0.736045	0.00229774	0.998368
rlmL	Ribosomal RNA large subunit methyltransferase K/L	-0.375689	-0.375689	-0.214725	0.0488336	0.998368
rmd	GDP-4-dehydro-D-rhamnose reductase	0.0151262	0.0151262	-0.0996208	0.906761	0.998368
rmlA	Glucose-1-phosphate thymidylyltransferase	0.470143	0.470143	0.42723	0.00745351	0.998368
rmlD	dTDP-4-dehydrorhamnose reductase	0.123806	0.123806	0.108427	0.0352598	0.998368
rnd	Ribonuclease D	-0.191096	-0.191096	-0.220396	0.173509	0.998368
rne	Ribonuclease E	-0.665309	-0.665309	-0.658119	0.00019022	0.201633
rnr	Ribonuclease R	0.135962	0.135962	0.0981007	0.0287137	0.998368
rpe	Ribulose-phosphate 3-epimerase	0.010994	0.010994	-0.0107841	0.812209	0.998368
rpfA	Aconitate hydratase	0.831025	0.831025	0.823168	3.29178e-06	0.00410156
rpfB	Long-chain-fatty-acid-CoA ligase	0.965882	0.965882	0.902106	0.0042286	0.998368
rpfG	Two-component system response regulator RpfG	2.93482	2.93482	2.93081	0.00194683	0.998368
rpfI	Conserved putatively exported protein	-1.25614	-1.25614	-1.21208	3.10847e-06	0.00387937
rpfN	Porin	-2.67062	-2.67062	-2.68958	1.347e-05	0.0162044
rph	Ribonuclease PH	-0.526436	-0.526436	-0.533668	0.00336493	0.998368
rpi2	Ribose-5-phosphate isomerase	-0.368999	-0.368999	-0.42521	0.0245099	0.998368
rpiA	Ribose-5-phosphate isomerase A	-0.253764	-0.253764	-0.241858	0.0315443	0.998368
rplA	50S ribosomal protein L1	-0.804368	-0.804368	-0.820446	9.08232e-05	0.101177
rplB	50S ribosomal protein L2	-0.483855	-0.483855	-0.538134	0.0592173	0.998368
rplC	50S ribosomal protein L3	-0.977085	-0.977085	-1.06691	0.00759736	0.998368
rplD	50S ribosomal protein L4	-1.19077	-1.19077	-1.21115	0.000127413	0.13888
rplE	50S ribosomal protein L5	-0.865647	-0.865647	-0.857971	0.000742754	0.7175
rplF	50S ribosomal protein L6	-0.195792	-0.195792	-0.180636	0.243669	0.998368
rplI	50S ribosomal protein L9	-0.756202	-0.756202	-0.748341	8.1794e-06	0.00997887
rplJ	50S ribosomal protein L10	-0.78731	-0.78731	-0.80485	0.000123115	0.134565
rplK	50S ribosomal protein L11	-1.02593	-1.02593	-0.960006	8.38302e-06	0.0101937
rplL	50S ribosomal protein L7/L12	-0.569818	-0.569818	-0.657291	0.00420334	0.998368
rplM	50S ribosomal protein L13	-1.17536	-1.17536	-1.14788	0.000201383	0.212056
rplN	50S ribosomal protein L14	-0.944605	-0.944605	-0.979436	1.27888e-05	0.0154361
rplO	50S ribosomal protein L15	-0.387227	-0.387227	-0.392603	0.0447544	0.998368
rplP	50S ribosomal protein L16	-0.634357	-0.634357	-0.646535	6.54868e-05	0.074393
rplQ	50S ribosomal protein L17	-0.895728	-0.895728	-0.991252	0.00242701	0.998368
rplR	50S ribosomal protein L18	-0.660643	-0.660643	-1.16749	0.37071	0.998368
rplS	50S ribosomal protein L19	-0.520414	-0.520414	-0.471666	0.0127226	0.998368
rplT	50S ribosomal protein L20	-0.684301	-0.684301	-0.578527	0.0215872	0.998368
rplU	50S ribosomal protein L21	-1.00492	-1.00492	-0.937165	0.0104681	0.998368
rplV	50S ribosomal protein L22	-0.654181	-0.654181	-0.682345	0.00263035	0.998368
rplW	50S ribosomal protein L23	-0.689776	-0.689776	-0.768211	0.0620648	0.998368
rplX	50S ribosomal protein L24	0.117165	0.117165	0.0751162	0.698839	0.998368
rplY	50S ribosomal protein L25	-1.01496	-1.01496	-0.949965	0.00231465	0.998368
rpmA	50S ribosomal protein L27	-0.385369	-0.385369	-0.315048	0.1673	0.998368
rpmB	50S ribosomal protein L28	-0.54822	-0.54822	-0.53641	0.00939903	0.998368
rpmC	50S ribosomal protein L29	0.116651	0.116651	0.08706	0.803525	0.998368
rpmD	50S ribosomal protein L30	-0.178934	-0.178934	-0.304502	0.482619	0.998368
rpmE	50S ribosomal protein L31 type B	-1.291	-1.291	-1.3386	0.000855077	0.812324
rpmF	50S ribosomal protein L32	-0.654823	-0.654823	-0.587094	0.0383589	0.998368
rpmG	50S ribosomal protein L33	0.492201	0.492201	-0.00836372	0.458271	0.998368
rpmH	50S ribosomal protein L34	0.0108643	0.0108643	0.00175571	0.992529	0.998368
rpoA	DNA-directed RNA polymerase subunit alpha	-0.628488	-0.628488	-0.618649	3.6063e-06	0.00447902
rpoB	DNA-directed RNA polymerase subunit beta	-0.548002	-0.548002	-0.550945	1.77189e-05	0.0211033
rpoC	DNA-directed RNA polymerase subunit beta	-0.572372	-0.572372	-0.589373	1.96668e-05	0.0233641
rpoD	RNA polymerase sigma factor RpoD	-1.08771	-1.08771	-1.10761	0.000108734	0.119825
rpoN2	RNA polymerase sigma-54 factor	1.98897	1.98897	2.01392	0.0003172	0.326399
rpoZ	DNA-directed RNA polymerase subunit omega	-0.286352	-0.286352	-0.337408	0.0738233	0.998368
rpsB	30S ribosomal protein S2	-0.497186	-0.497186	-0.517614	0.000153042	0.165745
rpsC	30S ribosomal protein S3	-0.240121	-0.240121	-0.291826	0.212323	0.998368
rpsD	30S ribosomal protein S4	-0.446337	-0.446337	-0.495054	0.00233631	0.998368
rpsE	30S ribosomal protein S5	-0.713334	-0.713334	-0.752983	0.001502	0.998368
rpsF	30S ribosomal protein S6	-0.380521	-0.380521	-0.39313	0.0104249	0.998368
rpsG	30S ribosomal protein S7	-0.601093	-0.601093	-0.531498	0.00531499	0.998368
rpsH	30S ribosomal protein S8	-0.50017	-0.50017	-0.516033	0.000135813	0.147736
rpsI	30S ribosomal protein S9	-0.546898	-0.546898	-0.550967	0.000327214	0.336049
rpsJ	30S ribosomal protein S10	-0.379399	-0.379399	-0.354572	0.0898932	0.998368
rpsK	30S ribosomal protein S11	-0.351759	-0.351759	-0.41555	0.0826002	0.998368
rpsL	30S ribosomal protein S12	0.146985	0.146985	0.114062	0.565277	0.998368
rpsM	30S ribosomal protein S13	-0.487211	-0.487211	-0.496822	0.00303891	0.998368
rpsN	30S ribosomal protein S14	0.45941	0.45941	0.260634	0.135572	0.998368
rpsO	30S ribosomal protein S15	-0.545792	-0.545792	-0.508955	0.029332	0.998368
rpsP	30S ribosomal protein S16	-0.159937	-0.159937	-0.0293818	0.597769	0.998368
rpsQ	30S ribosomal protein S17	-0.0575094	-0.0575094	-0.0359907	0.768197	0.998368
rpsR	30S ribosomal protein S18	0.165841	0.165841	0.0643806	0.556421	0.998368
rpsS	30S ribosomal protein S19	-0.364028	-0.364028	-0.44864	0.0116626	0.998368
rpsT	30S ribosomal protein S20	-0.223207	-0.223207	-0.173692	0.515733	0.998368
rpsU	30S ribosomal protein S21	0.775841	0.775841	0.460002	0.193218	0.998368
rsbR	Putative antisigma factor	0.0747175	0.0747175	0.0682888	0.358957	0.998368
rsfS	Ribosomal silencing factor RsfS	-0.38383	-0.38383	-0.416011	0.00547905	0.998368
rsgA	Small ribosomal subunit biogenesis GTPase RsgA	-0.0829654	-0.0829654	-0.0607128	0.625292	0.998368
rsmC	Ribosomal RNA small subunit methyltransferase C	-0.167403	-0.167403	-0.223728	0.117492	0.998368
rsmH	Ribosomal RNA small subunit methyltransferase H	-0.511223	-0.511223	-0.563729	0.00437176	0.998368
ruvB	Holliday junction ATP-dependent DNA helicase RuvB	0.1249	0.1249	0.102246	0.194901	0.998368
sbcB	Exodeoxyribonuclease I	-0.351952	-0.351952	-0.456778	0.267904	0.998368
sbp	ABC-type sulfate importer, substrate-binding protein	1.9689	1.9689	1.9657	8.73144e-06	0.0106
scrK	Fructokinase	0.231471	0.231471	0.22991	0.124796	0.998368
sdhA	Succinate dehydrogenase flavoprotein subunit	0.0743322	0.0743322	0.0876541	0.280767	0.998368
sdhB	Succinate dehydrogenase iron-sulfur subunit	0.267954	0.267954	0.194192	0.0243302	0.998368
sdhC	Succinate dehydrogenase cytochrome b556 subunit	-0.691425	-0.691425	-0.439648	0.287962	0.998368
secA	Protein translocase subunit SecA	-0.693904	-0.693904	-0.650457	0.00124671	0.998368
secB	Protein-export protein SecB	-0.830053	-0.830053	-0.822676	0.0418462	0.998368
secD	Protein translocase subunit SecD	-0.347941	-0.347941	-0.399877	0.0142765	0.998368
secF	Protein-export membrane protein SecF	-0.25245	-0.25245	-0.250592	0.0836633	0.998368
secY	Protein translocase subunit SecY	-0.790597	-0.790597	-0.743113	0.000379832	0.38477
serA1	2-oxoglutarate reductase	0.0402827	0.0402827	0.0234356	0.666506	0.998368
serC	Phosphoserine aminotransferase	-0.0255136	-0.0255136	-0.0395498	0.801041	0.998368
serS	Serine--tRNA ligase	-0.225722	-0.225722	-0.238279	0.0608729	0.998368
slt	Exported murein transglycosylase	0.205754	0.205754	0.151187	0.295109	0.998368
slyX	Protein SlyX homolog	-0.198118	-0.198118	-0.261505	0.326958	0.998368
smc	Chromosome partition protein Smc	0.177985	0.177985	0.158409	0.00615814	0.998368
sod1	Superoxide dismutase [Cu-Zn]	-0.0167441	-0.0167441	0.0398169	0.910844	0.998368
sod2	Superoxide dismutase [Cu-Zn]	1.43944	1.43944	1.50663	0.00371879	0.998368
sod3	Superoxide dismutase	-0.57734	-0.57734	-0.704794	0.057625	0.998368
sod4	Superoxide dismutase	0.170012	0.170012	0.170012	0.639675	0.998368
sod5	Superoxide dismutase	0.473406	0.473406	0.430458	0.00594963	0.998368
speA	Biosynthetic arginine decarboxylase	-0.0664277	-0.0664277	0.00181293	0.538371	0.998368
speD	S-adenosylmethionine decarboxylase proenzyme	-0.52177	-0.52177	-0.609455	0.0394349	0.998368
speE	Polyamine aminopropyltransferase	-0.32945	-0.32945	-0.316085	0.00224064	0.998368
ssb	Single-stranded DNA-binding protein	-0.188947	-0.188947	-0.139904	0.126991	0.998368
sucA	Oxoglutarate dehydrogenase (succinyl-transferring)	-0.504049	-0.504049	-0.508675	0.00151681	0.998368
sucB	Dihydrolipoyllysine-residue succinyltransferase component of 2-oxoglutarate dehydrogenase complex	-0.143023	-0.143023	-0.13312	0.0986137	0.998368
sucC	Succinate--CoA ligase [ADP-forming] subunit beta	-0.906036	-0.906036	-0.913792	0.00109719	0.998368
sucD	Succinate--CoA ligase [ADP-forming] subunit alpha	-0.729112	-0.729112	-0.732071	0.000240582	0.250206
sufB	ABC transporter-associated protein involved in Fe-S cluster assembly	-1.51732	-1.51732	-1.6555	0.00919893	0.998368
sufC	ABC transporter-like ATPase involved in Fe-S cluster assembly	-0.740813	-0.740813	-0.695724	2.0481e-05	0.02427
sufD	ABC transporter-like protein involved in Fe-S cluster assembly	-0.904093	-0.904093	-1.06324	0.00717625	0.998368
sufS	Cysteine desulfurase	-0.91053	-0.91053	-0.986983	0.0020842	0.998368
suhB	Inositol-1-monophosphatase	-0.720594	-0.720594	-0.751261	0.00135414	0.998368
sun	16S rRNA m5C967 methyltransferase	-0.538109	-0.538109	-0.392334	0.0681273	0.998368
surA	Chaperone SurA	-0.324646	-0.324646	-0.34584	0.0014611	0.998368
surE	5-nucleotidase SurE	0.11061	0.11061	0.0891247	0.415339	0.998368
tal	Transaldolase	0.00618076	0.00618076	-0.0195904	0.888323	0.998368
tatB	Sec-independent protein translocase protein TatB	0.00267601	0.00267601	0.00267601	0.990012	0.998368
tatD	Deoxyribonuclease	-0.30603	-0.30603	-0.337161	0.0677447	0.998368
tauA	Taurine ABC transporter substrate binding protein	7.36096	7.36096	7.39069	0.000394641	0.397008
tcsR	Transcriptional regulator, LuxR family	0.784168	0.784168	0.843387	0.0194555	0.998368
tdh	L-threonine 3-dehydrogenase	-0.24252	-0.24252	-0.25529	0.313462	0.998368
tdk	Thymidine kinase	-0.726292	-0.726292	-0.697044	0.00855594	0.998368
tesB	Acyl-CoA thioesterase II	-0.694024	-0.694024	-0.738184	0.0369503	0.998368
tgt	Queuine tRNA-ribosyltransferase	-0.265831	-0.265831	-0.278051	0.0608288	0.998368
thiE	Thiamine-phosphate synthase	0.195609	0.195609	0.166379	0.0522099	0.998368
thiG	Thiazole synthase	-0.0343685	-0.0343685	-0.060421	0.67495	0.998368
thrA	Bifunctional aspartokinase/homoserine dehydrogenase	1.97598	1.97598	1.98478	0.000599463	0.587474
thrC	Threonine synthase	2.4338	2.4338	2.43217	0.00314797	0.998368
thrS	Threonine--tRNA ligase	-0.735539	-0.735539	-0.740972	0.00100777	0.940251
tig	Trigger factor	-0.827838	-0.827838	-0.802517	5.66686e-05	0.0648856
tkt	Transketolase	-0.164064	-0.164064	-0.173592	0.00138553	0.998368
tmk	Thymidylate kinase	-0.512973	-0.512973	-0.476662	7.75053e-05	0.087426
tolB	Tol-Pal system protein TolB	0.314053	0.314053	0.341315	0.0219044	0.998368
tolQ	Tol-Pal system protein TolQ	-0.622833	-0.622833	-0.606525	0.0191301	0.998368
tolR	Tol-Pal system protein TolR	-0.0881519	-0.0881519	-0.188742	0.71815	0.998368
tonB	Protein TonB	-0.129928	-0.129928	-0.17095	0.614339	0.998368
tonB3	TonB-like protein	-0.0656185	-0.0656185	-0.0656185	0.521797	0.998368
topA	DNA topoisomerase 1	-0.00242138	-0.00242138	0.0143032	0.955634	0.998368
tpiA	Triosephosphate isomerase	-0.0246272	-0.0246272	-0.0157251	0.771274	0.998368
treA	Periplasmic trehalase	1.52716	1.52716	1.54021	6.1007e-07	0.000774179
trmB	tRNA (guanine-N(7)-)-methyltransferase	-0.916667	-0.916667	-0.840975	0.0174708	0.998368
trmJ	tRNA (cytidine/uridine-2-O-)-methyltransferase TrmJ	-0.786664	-0.786664	-0.798162	8.59677e-05	0.0961979
trpA	Tryptophan synthase alpha chain	-0.689247	-0.689247	-0.927104	0.0916304	0.998368
trpB	Tryptophan synthase beta chain	-0.619121	-0.619121	-0.612083	8.25136e-05	0.0926628
trpC	Indole-3-glycerol phosphate synthase	-0.28805	-0.28805	-0.290146	0.0495096	0.998368
trpD	Anthranilate phosphoribosyltransferase	-0.511859	-0.511859	-0.513976	0.00227976	0.998368
trpE	Anthranilate synthase component 1	-0.814854	-0.814854	-0.850143	9.84011e-05	0.109127
trpF	N-(5-phosphoribosyl)anthranilate isomerase	2.51979	2.51979	2.8808	0.0294818	0.998368
trpG	Anthranilate synthase component II	-0.614014	-0.614014	-0.67869	0.0299357	0.998368
trpS	Tryptophan--tRNA ligase	-0.615937	-0.615937	-0.602037	0.0259473	0.998368
trx	Thioredoxin	-0.482193	-0.482193	-0.460001	0.000355429	0.362182
trxB	Thioredoxin reductase	-0.759868	-0.759868	-0.732718	0.000856086	0.812425
tsaC	Threonylcarbamoyl-AMP synthase	0.337538	0.337538	0.337538	0.634937	0.998368
tsf	Elongation factor Ts	-0.672683	-0.672683	-0.677677	0.000290096	0.29996
tyrB	Aminotransferase	-0.7744	-0.7744	-0.817404	0.000393544	0.396299
tyrS	Tyrosine--tRNA ligase	-0.511483	-0.511483	-0.495808	0.00199024	0.998368
ubiB	Probable protein kinase UbiB	0.0495777	0.0495777	-0.0017662	0.636597	0.998368
ubiE1	Ubiquinone/menaquinone biosynthesis C-methyltransferase UbiE	-0.312958	-0.312958	-0.265623	0.00637496	0.998368
ubiG	Ubiquinone biosynthesis O-methyltransferase	-0.452782	-0.452782	-0.397068	0.000772613	0.740936
ubiJ	Ubiquinone biosynthesis accessory factor UbiJ	0.130959	0.130959	0.172392	0.174925	0.998368
ubiK	Ubiquinone biosynthesis accessory factor UbiK	1.42777	1.42777	1.28322	0.00239381	0.998368
ugd	UDP-glucose 6-dehydrogenase	0.00503445	0.00503445	-0.0245037	0.938347	0.998368
upp	Uracil phosphoribosyltransferase	0.325376	0.325376	0.277399	0.00686442	0.998368
uptA	Fumarylacetoacetase-like protein	-0.781835	-0.781835	-0.744504	0.000952799	0.894678
uptB	Maleylacetoacetate isomerase	-0.556462	-0.556462	-0.507424	0.0207932	0.998368
uptD	Outer membrane protein	0.788817	0.788817	0.878515	0.0425386	0.998368
uptE	Outer membrane protein	0.180782	0.180782	0.172299	0.028945	0.998368
uup	ATP-binding protein Uup	-0.600663	-0.600663	-0.677576	0.0160328	0.998368
uvrA	UvrABC system protein A	-0.813994	-0.813994	-0.796174	1.57283e-05	0.0188268
uvrB	UvrABC system protein B	0.052002	0.052002	0.052002	0.739075	0.998368
valS	Valine--tRNA ligase	-0.523566	-0.523566	-0.51464	3.86619e-05	0.0450411
virB10	Type IV secretion system putative channel component VirB4	2.22677	2.22677	2.1665	2.32346e-06	0.00291362
virB11	Type IV secretion system protein	1.76394	1.76394	1.8211	0.000206024	0.216531
virB4	Type IV secretion system energizing component VirB4	1.00484	1.00484	0.941894	0.0340992	0.998368
virD4	Type IV secretion system coupling protein VirD4	2.64836	2.64836	2.7294	0.00111255	0.998368
waaM	Lipid A biosynthesis lauroyltransferase	0.13682	0.13682	0.153938	0.570966	0.998368
waaN	Lipid A acyltransferase	-0.24117	-0.24117	-0.261122	0.0619879	0.998368
wxcB	Protein kinase domain-containing protein	-0.439806	-0.439806	-0.43863	0.0052834	0.998368
wxcC	Glycosyltransferase	-0.473998	-0.473998	-0.437535	0.00439827	0.998368
wxcD	Glycosyltransferase	-0.80997	-0.80997	-0.828754	0.0102162	0.998368
wxcE	Exported protein	0.191184	0.191184	0.14053	0.113449	0.998368
wxcK	LPS o-antigen side-chain biosynthesis nucleotide sugar aminotransferase	-0.120601	-0.120601	-0.142705	0.0664914	0.998368
wxcL	Glycosyltransferase	-0.233638	-0.233638	-0.196359	0.249446	0.998368
wxcM	Bifunctional nucleotide hexosamine acetyltransferase / isomerase	0.0523815	0.0523815	0.0462084	0.838088	0.998368
wxcO	Integral membrane protein	-0.377025	-0.377025	-0.364219	0.0170662	0.998368
xagA	Biofilm-related exported protein	0.888489	0.888489	0.955748	0.00138689	0.998368
xanA	Phosphohexose mutases	0.278286	0.278286	0.273737	0.0252194	0.998368
xanB	Xanthan biosynthesis protein XanB	-0.501762	-0.501762	-0.48826	5.85881e-05	0.0670248
XCCB100_0006	Putative exported peptidase/protease	0.830466	0.830466	0.738665	0.0116171	0.998368
XCCB100_0007	Putative exported protein	0.224039	0.224039	0.219282	0.00282893	0.998368
XCCB100_0025	Peptidase	-0.10519	-0.10519	-0.12112	0.728423	0.998368
XCCB100_0026	Putative exported protein	1.97951	1.97951	2.01091	9.02088e-05	0.100583
XCCB100_0027	Putative exported peptidase	1.31829	1.31829	1.38391	8.29685e-06	0.0101056
XCCB100_0038	Putative exported protein	0.633701	0.633701	0.717693	0.00524884	0.998368
XCCB100_0099	MoxR-like ATPase	1.15344	1.15344	1.12925	0.00286726	0.998368
XCCB100_0101	Putative modulator of DNA gyrase	1.2711	1.2711	1.24368	0.000202135	0.212646
XCCB100_0102	Putative modulator of DNA gyrase	1.32972	1.32972	1.39362	1.65448e-05	0.0197545
XCCB100_0103	Putative modulator of DNA gyrase	1.80978	1.80978	1.57587	0.0188344	0.998368
XCCB100_0107	TonB-dependent outer membrane receptor	0.356246	0.356246	0.38425	0.351193	0.998368
XCCB100_0128	TonB-dependent outer membrane receptor	-0.266949	-0.266949	-0.29127	0.0877972	0.998368
XCCB100_0133	Uncharacterized protein	0.377682	0.377682	0.36571	0.345577	0.998368
XCCB100_0135	Uncharacterized protein	0.793882	0.793882	0.745865	5.55026e-06	0.00682127
XCCB100_0178	Exported hydrolase	0.179138	0.179138	0.177732	0.356473	0.998368
XCCB100_0179	GYF	3.46231	3.46231	3.59709	0.000429393	0.431111
XCCB100_0190	Putative exported protein	0.778546	0.778546	0.689569	0.00708418	0.998368
XCCB100_0194	Phosphoglycerate mutase family enzyme	2.62042	2.62042	2.56437	3.60073e-06	0.0044757
XCCB100_0198	Lysophosphatidylcholine-specific acyltransferase	-0.277571	-0.277571	-0.231655	0.03459	0.998368
XCCB100_0200	TPR	-0.87849	-0.87849	-0.89041	0.000590536	0.579316
XCCB100_0214	Uncharacterized protein	0.309103	0.309103	0.397749	0.378482	0.998368
XCCB100_0217	Membrane-anchored conserved protein	2.13311	2.13311	2.10729	0.00683556	0.998368
XCCB100_0218	Exported heme biosynthesis enzyme	1.26666	1.26666	1.02498	0.0351054	0.998368
XCCB100_0223	Membrane-anchored phosphatase / sulfurtransferase family enzyme	-0.145869	-0.145869	-0.243851	0.267965	0.998368
XCCB100_0226	Putative exported protein	-1.27163	-1.27163	-1.27775	2.02788e-05	0.0240567
XCCB100_0232	Putative exported protein	0.118593	0.118593	-0.137538	0.707374	0.998368
XCCB100_0237	Putative phenylalanine racemase (ATP-hydrolyzing)	-0.248961	-0.248961	-0.156363	0.442404	0.998368
XCCB100_0241	NDP-sugar or hydroxysteroid dehydrogenase / epimerase	0.00730753	0.00730753	-0.00247383	0.937882	0.998368
XCCB100_0248	Putative exported protein	1.09825	1.09825	1.1076	0.000386469	0.389947
XCCB100_0250	Lysophosphatidylcholine-specific acyltransferase	-0.537029	-0.537029	-0.466068	0.0688941	0.998368
XCCB100_0261	Diguanylate cyclase	0.644313	0.644313	0.606705	0.125237	0.998368
XCCB100_0275	Putative exported protein	-1.17231	-1.17231	-1.25755	0.000924734	0.870175
XCCB100_0276	Putative exported or membrane-anchored cytochrome	2.6585	2.6585	2.61409	1.48134e-06	0.00186945
XCCB100_0277	Putative extracellular nuclease	0.343096	0.343096	0.348739	0.0107894	0.998368
XCCB100_0282	Conserved enzyme	-0.572886	-0.572886	-0.518774	5.14384e-05	0.0591542
XCCB100_0293	Aldo-keto reductase family oxidoreductase	-0.579561	-0.579561	-0.515897	0.00349574	0.998368
XCCB100_0294	Zinc-containing alcohol dehydrogenase superfamily protein	0.191341	0.191341	0.281368	0.283599	0.998368
XCCB100_0295	Putative oxidoreductase	0.861958	0.861958	0.762319	0.0190191	0.998368
XCCB100_0296	Exported methyltransferase	2.19586	2.19586	2.02261	0.00156519	0.998368
XCCB100_0299	Conserved small membrane protein	3.55804	3.55804	3.71129	0.000122456	0.133967
XCCB100_0302	Uncharacterized protein	-0.293746	-0.293746	-0.295803	0.23819	0.998368
XCCB100_0343	NDP-sugar epimerase	1.33503	1.33503	1.61746	0.0812654	0.998368
XCCB100_0367	Uncharacterized protein	-0.0660677	-0.0660677	-0.0462255	0.547941	0.998368
XCCB100_0402	Uncharacterized protein	1.3606	1.3606	1.33583	0.000193704	0.204939
XCCB100_0408	SnoaL-like domain-containing protein	1.33671	1.33671	1.2581	0.000382421	0.386628
XCCB100_0411	Short chain dehydrogenase	0.185051	0.185051	0.17079	0.28141	0.998368
XCCB100_0431	Uncharacterized protein	4.97589	4.97589	4.95288	0.000237123	0.247319
XCCB100_0437	Putative membrane protein	-0.0330868	-0.0330868	-0.0110121	0.907409	0.998368
XCCB100_0456	Uncharacterized protein	-0.111546	-0.111546	-0.276709	0.710473	0.998368
XCCB100_0468	Exported thioredoxin-like protein	0.177407	0.177407	0.252014	0.432706	0.998368
XCCB100_0469	Putative transcriptional regulator, MarR family	0.119029	0.119029	0.104198	0.364704	0.998368
XCCB100_0481	Exported NDP-sugar epimerase	0.54482	0.54482	0.477228	0.0228932	0.998368
XCCB100_0483	Putative lytic enzyme	5.25942	5.25942	4.84325	0.00288249	0.998368
XCCB100_0484	Putative exported protein	3.36477	3.36477	3.4899	0.000119648	0.131015
XCCB100_0486	Putative exported protein	1.70153	1.70153	1.67482	3.43006e-05	0.040166
XCCB100_0490	Putative outer membrane protein	0.296716	0.296716	0.341401	0.109627	0.998368
XCCB100_0496	Putative exported protein	1.11851	1.11851	1.12811	0.000334532	0.342896
XCCB100_0498	Flavoredoxin family enzyme	-0.333261	-0.333261	-0.333261	0.165447	0.998368
XCCB100_0501	Membrane-anchored dehalogenase-like hydrolase	-0.141407	-0.141407	-0.201852	0.152365	0.998368
XCCB100_0512	Two-component system response regulator	0.914976	0.914976	0.829117	0.00152909	0.998368
XCCB100_0515	Uncharacterized protein	-1.04022	-1.04022	-0.942347	0.00183481	0.998368
XCCB100_0538	Putative transcriptional regulator, Fis family	0.291847	0.291847	0.337515	0.629735	0.998368
XCCB100_0554	Putative DNA-binding protein	0.212122	0.212122	0.192709	0.036422	0.998368
XCCB100_0555	Putative DNA-binding protein	1.66435	1.66435	1.63145	0.0034904	0.998368
XCCB100_0560	TonB-dependent outer membrane receptor	-0.816596	-0.816596	-0.875856	4.28273e-05	0.0495941
XCCB100_0585	Putative NADH dehydrogenase/NAD(P)H nitroreductase xcc-b100	0.0144224	0.0144224	0.0206432	0.480878	0.998368
XCCB100_0586	Conserved exported protein	0.25608	0.25608	0.308418	0.0113952	0.998368
XCCB100_0587	Iron-siderophore dechelating enzyme	-0.100259	-0.100259	-0.0531092	0.459686	0.998368
XCCB100_0602	Putative exported protein	0.12814	0.12814	0.147428	0.36016	0.998368
XCCB100_0603	Lipase	-0.182719	-0.182719	-0.248266	0.159328	0.998368
XCCB100_0623	Putative exported protein	1.61336	1.61336	1.60353	3.48564e-05	0.040782
XCCB100_0633	Putative glyoxalase / bleomycin resistance protein / dioxygenase	-1.77313	-1.77313	-1.95274	0.000348595	0.355567
XCCB100_0649	Putative transcriptional regulator, Rrf2 family	0.294405	0.294405	0.305197	0.244469	0.998368
XCCB100_0666	Uncharacterized protein	0.753086	0.753086	0.773046	8.69882e-05	0.0971659
XCCB100_0686	Uncharacterized protein	-0.00134325	-0.00134325	-0.0229511	0.994889	0.998368
XCCB100_0687	Putative DNA-binding protein	0.710636	0.710636	0.700539	0.00627622	0.998368
XCCB100_0694	Exported protease/peptidase	-0.509027	-0.509027	-0.453789	0.00361734	0.998368
XCCB100_0698	Uncharacterized protein	-0.0627904	-0.0627904	-0.0828447	0.607757	0.998368
XCCB100_0712	Putative exported protein	0.720991	0.720991	0.634943	0.370913	0.998368
XCCB100_0743	UPF0250 protein XCCB100	-0.442983	-0.442983	-0.516098	0.0409998	0.998368
XCCB100_0749	Putative exported protein	0.355755	0.355755	0.660752	0.323723	0.998368
XCCB100_0754	Uncharacterized protein	1.10499	1.10499	1.11991	0.000271194	0.280957
XCCB100_0762	Two-component system response regulator	0.527776	0.527776	0.545131	7.37602e-05	0.0834966
XCCB100_0763	Histidine kinase	0.336902	0.336902	0.303111	0.0390974	0.998368
XCCB100_0766	Uncharacterized protein	-0.000965595	-0.000965595	-0.118299	0.995352	0.998368
XCCB100_0792	TonB-dependent outer membrane receptor	2.04255	2.04255	2.03547	5.83078e-07	0.000741675
XCCB100_0799	Exported cytochrome C	3.80595	3.80595	4.02744	0.000814414	0.77858
XCCB100_0810	S-(hydroxymethyl)glutathione dehydrogenase	0.68158	0.68158	0.753672	0.0131636	0.998368
XCCB100_0816	Uncharacterized protein	1.21936	1.21936	1.22754	0.000579627	0.569773
XCCB100_0825	Exported amidohydrolase	-0.685837	-0.685837	-0.723353	0.0257311	0.998368
XCCB100_0828	Putative exported protein	-0.572229	-0.572229	-0.600236	0.00407473	0.998368
XCCB100_0829	Uncharacterized protein	-0.723422	-0.723422	-0.753459	7.95862e-05	0.0894549
XCCB100_0833	Aminotransferase	-0.228454	-0.228454	-0.222497	0.159971	0.998368
XCCB100_0837	DJ-1	0.940714	0.940714	0.693824	0.0483613	0.998368
XCCB100_0855	zf-CHCC domain-containing protein	0.278369	0.278369	0.400559	0.154972	0.998368
XCCB100_0884	Putative two-component system response regulator	-0.626362	-0.626362	-0.57965	0.00782926	0.998368
XCCB100_0888	Putative exported protein	1.83865	1.83865	1.98504	0.00599298	0.998368
XCCB100_0890	Putative exported protein	2.63315	2.63315	2.64222	1.60986e-05	0.0192378
XCCB100_0900	Putative exported protein	0.527542	0.527542	0.620749	0.0498506	0.998368
XCCB100_0918	Putative exported protein	0.0894227	0.0894227	0.10138	0.450318	0.998368
XCCB100_0924	UPF0149 protein XCCB100	-1.11773	-1.11773	-0.856798	0.0128427	0.998368
XCCB100_0934	Uncharacterized protein	-1.04455	-1.04455	-0.923825	0.0333082	0.998368
XCCB100_0946	Ribonuclease	-0.429967	-0.429967	-0.428273	0.008651	0.998368
XCCB100_0956	Fimbrial assembly membrane protein	0.0745807	0.0745807	0.0489244	0.39629	0.998368
XCCB100_0957	Tfp pilus assembly protein	0.483168	0.483168	0.487977	0.000491636	0.488194
XCCB100_0959	MoxR-like ATPase	0.12224	0.12224	0.236995	0.449554	0.998368
XCCB100_0979	Putative hydroxyacylglutathione hydrolase	0.351557	0.351557	0.296835	0.27096	0.998368
XCCB100_0985	Putative exported protein	2.23073	2.23073	2.1288	6.4029e-05	0.0730571
XCCB100_0989	Phosphatase	0.200202	0.200202	0.146499	0.50084	0.998368
XCCB100_1014	Exported putative alpha-glucosidase	1.40159	1.40159	1.36654	9.08932e-06	0.0110253
XCCB100_1015	Exo-1,4-beta-D-glucosaminidase	1.32848	1.32848	1.35014	1.48469e-05	0.0177866
XCCB100_1016	TonB-dependent outer membrane receptor	1.79476	1.79476	1.8315	3.99334e-05	0.0463626
XCCB100_1023	Fumarylacetoacetate hydrolase family protein	0.542113	0.542113	0.598989	0.0025439	0.998368
XCCB100_1030	Autotransporter carboxylic ester hydrolase	-0.690313	-0.690313	-0.662614	1.32658e-05	0.015972
XCCB100_1033	Uncharacterized protein	2.15794	2.15794	2.22185	3.87815e-05	0.0451416
XCCB100_1041	Uncharacterized protein	2.98619	2.98619	3.01147	0.000154335	0.16699
XCCB100_1059	Uncharacterized protein	5.74352	5.74352	5.7892	0.00248803	0.998368
XCCB100_1061	ResIII domain-containing protein	0.202934	0.202934	0.237106	0.0305882	0.998368
XCCB100_1063	HNS domain-containing protein	1.66649	1.66649	1.60659	0.00160285	0.998368
XCCB100_1114	TonB-dependent outer membrane receptor	0.743618	0.743618	0.78052	3.14248e-05	0.0369241
XCCB100_1115	Putative exported protein	0.493221	0.493221	0.52751	0.0282877	0.998368
XCCB100_1127	TonB-dependent outer membrane receptor	-0.961684	-0.961684	-1.01796	2.90376e-06	0.0036326
XCCB100_1149	TonB-dependent outer membrane receptor	3.16144	3.16144	3.14251	8.6427e-06	0.0105009
XCCB100_1150	TonB-dependent outer membrane receptor	2.5559	2.5559	2.49562	1.90636e-05	0.0226666
XCCB100_1152	TonB-dependent outer membrane receptor	-0.035656	-0.035656	-0.0605907	0.688272	0.998368
XCCB100_1153	ATP-binding component of a metal import ABC transporter	-1.35185	-1.35185	-1.37162	1.43208e-05	0.0171707
XCCB100_1163	CxxC SSSS domain-containing protein	-0.447462	-0.447462	-0.395212	0.0327924	0.998368
XCCB100_1169	Probable transcriptional regulatory protein xcc-b100	-0.534213	-0.534213	-0.664354	0.0194466	0.998368
XCCB100_1178	TolA protein	0.0814481	0.0814481	0.236126	0.597017	0.998368
XCCB100_1198	Uncharacterized protein	-0.351012	-0.351012	-0.432104	0.197028	0.998368
XCCB100_1205	DNA-binding related protein	0.785053	0.785053	0.743248	8.53809e-05	0.0956266
XCCB100_1211	Putative secreted protein	1.38467	1.38467	1.34314	0.00858913	0.998368
XCCB100_1220	Penicillin-binding protein 1B	-0.323555	-0.323555	-0.40817	0.202386	0.998368
XCCB100_1221	Putative secreted protein	1.27826	1.27826	1.29769	0.000140655	0.15261
XCCB100_1226	ADP-ribosylglycohydrolase	0.156139	0.156139	0.303305	0.633728	0.998368
XCCB100_1229	Type IV pilus response regulator PilG	-0.361622	-0.361622	-0.358443	0.0862906	0.998368
XCCB100_1230	Type IV pilus response regulator PilH	0.0494843	0.0494843	0.07868	0.376549	0.998368
XCCB100_1231	Chemotaxis signal transduction protein	-0.163759	-0.163759	-0.179665	0.147952	0.998368
XCCB100_1232	Methyl-accepting chemotaxis protein	0.00202751	0.00202751	-0.0143499	0.962299	0.998368
XCCB100_1235	Chemotaxis-related protein	-0.0713973	-0.0713973	-0.0662365	0.649895	0.998368
XCCB100_1250	Putative DNA-related protein	-0.0498071	-0.0498071	-0.0154247	0.426479	0.998368
XCCB100_1259	Uncharacterized protein	0.0589795	0.0589795	0.111078	0.63222	0.998368
XCCB100_1268	Ribosomal RNA small subunit methyltransferase E	-0.643202	-0.643202	-0.616508	0.119093	0.998368
XCCB100_1270	ADP compounds hydrolase	-0.386955	-0.386955	-0.386955	0.161625	0.998368
XCCB100_1280	Uncharacterized protein	1.63057	1.63057	1.64808	0.000235653	0.246257
XCCB100_1286	Transcriptional regulator, TetR family	0.123716	0.123716	0.140476	0.0865303	0.998368
XCCB100_1287	TonB-dependent outer membrane receptor	0.0750065	0.0750065	0.0593109	0.384349	0.998368
XCCB100_1289	HSP33 family chaperone	-0.826987	-0.826987	-0.851512	1.3765e-05	0.0165455
XCCB100_1302	L-serine dehydratase	-0.310099	-0.310099	-0.262561	0.0408754	0.998368
XCCB100_1304	Putative secreted protein	0.125063	0.125063	0.187257	0.252775	0.998368
XCCB100_1306	Putative membrane protein	0.622844	0.622844	0.549669	0.285373	0.998368
XCCB100_1317	Uncharacterized protein	0.665252	0.665252	0.759396	0.0510211	0.998368
XCCB100_1318	Putative PspA/IM30 family protein	0.74913	0.74913	0.754688	0.005703	0.998368
XCCB100_1320	Uncharacterized protein	1.19459	1.19459	1.16608	4.83511e-05	0.0557488
XCCB100_1323	Putative glutathionylspermidine synthase	0.728415	0.728415	0.679748	0.00481834	0.998368
XCCB100_1335	Putative secreted protein	0.91723	0.91723	0.952136	0.000879745	0.832239
XCCB100_1354	Nucleotide-binding protein xcc-b100	0.654141	0.654141	0.605959	0.000387817	0.39092
XCCB100_1357	Sigma-54 modulation protein	3.25558	3.25558	3.21824	0.000779613	0.74609
XCCB100_1359	Lipopolysaccharide export system ATP-binding protein LptB	-0.112442	-0.112442	-0.128562	0.283609	0.998368
XCCB100_1367	Putative secreted protein	0.77281	0.77281	0.84835	0.00434601	0.998368
XCCB100_1372	Putative secreted protein	0.246864	0.246864	0.241518	0.0426646	0.998368
XCCB100_1378	M20	-0.377642	-0.377642	-0.411631	0.00313282	0.998368
XCCB100_1384	Putative secreted protein	-0.869062	-0.869062	-0.850375	0.00134392	0.998368
XCCB100_1391	Acetyltransferase (GNAT) family protein	-0.67409	-0.67409	-0.683111	0.00365144	0.998368
XCCB100_1403	Bacterial DNA-binding protein	0.430076	0.430076	0.426083	0.000750184	0.723178
XCCB100_1406	Tfp pilus assembly protein, probable ATPase	0.554365	0.554365	0.610497	0.00101721	0.94804
XCCB100_1407	Tfp pilus assembly protein ATPase	1.12737	1.12737	1.13809	0.000200455	0.21148
XCCB100_1413	UPF0301 protein xcc-b100	0.141845	0.141845	0.0885887	0.664086	0.998368
XCCB100_1416	OsmC-like protein	2.24634	2.24634	2.22539	3.7162e-05	0.0433309
XCCB100_1418	Phenazine biosynthesis PhzF family protein	-0.127213	-0.127213	-0.159062	0.379594	0.998368
XCCB100_1425	Octaprenyl-diphosphate synthase, probable	-0.652924	-0.652924	-0.642983	3.92549e-05	0.0456142
XCCB100_1435	Xanthine dehydrogenase FAD binding subunit	4.66752	4.66752	4.638	6.57931e-06	0.00805308
XCCB100_1443	Putative phospholipase accessory protein	4.89706	4.89706	4.9538	0.00308236	0.998368
XCCB100_1446	Carbon starvation protein A	0.448356	0.448356	0.536453	0.0211244	0.998368
XCCB100_1447	Pirin-related protein	0.507317	0.507317	0.478659	0.145885	0.998368
XCCB100_1449	Putative secreted protein	1.90778	1.90778	1.90268	0.000255936	0.265661
XCCB100_1454	Metallopeptidase	-0.278916	-0.278916	-0.28575	0.00197799	0.998368
XCCB100_1485	Exported RmlC-type cupin	1.1976	1.1976	0.964888	0.0327726	0.998368
XCCB100_1495	TonB-dependent outer membrane receptor	5.93301	5.93301	5.86497	0.000450779	0.451523
XCCB100_1503	TonB-dependent outer membrane receptor	-1.4343	-1.4343	-1.56586	0.00589369	0.998368
XCCB100_1529	Putative secreted protein	-1.13604	-1.13604	-1.13239	1.04753e-07	0.000134084
XCCB100_1530	Putative secreted protein	3.68654	3.68654	3.68011	0.00784526	0.998368
XCCB100_1536	Putative secreted peptidyl prolyl cis-trans isomerase, cyclophilin type	0.61691	0.61691	0.607622	8.99056e-05	0.100335
XCCB100_1551	Putative outer membrane protein	2.35595	2.35595	2.30152	5.88667e-06	0.00722884
XCCB100_1556	Putative modulator of DNA gyrase TldD	-0.077292	-0.077292	-0.0261021	0.343308	0.998368
XCCB100_1557	UPF0307 protein xcc-b100	-0.0520301	-0.0520301	-0.00818539	0.828324	0.998368
XCCB100_1558	Putative modulator of DNA gyrase, peptidase U62 protein PmbA	-0.149166	-0.149166	-0.219635	0.442639	0.998368
XCCB100_1559	Putative membrane protein	1.28261	1.28261	1.10316	0.00120248	0.998368
XCCB100_1565	Alkaline phosphatase	-0.14733	-0.14733	-0.143147	0.194221	0.998368
XCCB100_1566	Glutamate/aspartate:cation symporter family protein	0.200004	0.200004	0.034174	0.438204	0.998368
XCCB100_1579	Peptidyl-prolyl cis-trans isomerase	-1.38501	-1.38501	-1.27792	0.000175875	0.188186
XCCB100_1585	Metallopeptidase	-0.434934	-0.434934	-0.489805	0.00326683	0.998368
XCCB100_1587	Metallopeptidase	-0.282177	-0.282177	-0.258017	0.00552387	0.998368
XCCB100_1588	TonB-dependent outer membrane receptor	3.10368	3.10368	2.99622	0.0037373	0.998368
XCCB100_1590	Iron-sulfur cluster carrier protein	-0.399522	-0.399522	-0.453387	0.0206168	0.998368
XCCB100_1595	Putative dienelactone hydrolase	0.328362	0.328362	0.278282	0.00694677	0.998368
XCCB100_1605	Lytic mureine transglycosylase, probable	-0.837932	-0.837932	-0.865871	0.000832402	0.794112
XCCB100_1608	Putative SCO1/SenC family protein	0.344679	0.344679	0.323061	0.00980786	0.998368
XCCB100_1624	Putative 2OG-Fe(II) oxygenase superfamily protein	-0.580809	-0.580809	-0.526802	0.0114598	0.998368
XCCB100_1632	Protein-export membrane protein SecG	-1.05697	-1.05697	-1.22148	0.0216487	0.998368
XCCB100_1656	Quinolinate phosphoribosyltransferase [decarboxylating]	-0.440596	-0.440596	-0.366469	0.0452115	0.998368
XCCB100_1657	Uncharacterized protein	-0.15946	-0.15946	-0.142984	0.203483	0.998368
XCCB100_1661	Glutaredoxin	0.0962944	0.0962944	0.0997543	0.229583	0.998368
XCCB100_1664	TonB-dependent outer membrane receptor	-0.651108	-0.651108	-0.644682	0.000173386	0.18587
XCCB100_1665	AMP nucleosidase	-1.01342	-1.01342	-0.988668	1.07038e-06	0.00135403
XCCB100_1677	Putative exported protein	1.69671	1.69671	1.8453	0.00021786	0.227881
XCCB100_1683	Putative membrane protein	2.00489	2.00489	1.83046	0.0514501	0.998368
XCCB100_1686	Putative exported protein	3.67039	3.67039	3.63577	0.0264116	0.998368
XCCB100_1688	Putative exported protein	2.21171	2.21171	2.28739	1.00505e-06	0.00127239
XCCB100_1689	Putative exported protein	1.35722	1.35722	1.35527	1.25711e-06	0.00158898
XCCB100_1690	PG1 domain-containing protein	2.17493	2.17493	2.2003	0.000295639	0.3051
XCCB100_1735	Putative secreted protein	0.462257	0.462257	0.56462	0.152408	0.998368
XCCB100_1746	Probable Fe(2+)-trafficking protein	0.362452	0.362452	0.361697	0.000116802	0.128132
XCCB100_1782	Putative secreted protein	0.634156	0.634156	0.632788	0.000210056	0.220559
XCCB100_1791	Putative aminotransferase	0.44083	0.44083	0.821788	0.521767	0.998368
XCCB100_1804	Efflux pump membrane transporter	-0.356832	-0.356832	-0.329409	0.00960582	0.998368
XCCB100_1812	Histidine kinase	5.43746	5.43746	5.46311	3.56019e-06	0.00442887
XCCB100_1830	Membrane fusion protein	1.10075	1.10075	0.917215	0.0441709	0.998368
XCCB100_1832	Outer membrane protein	1.01581	1.01581	1.16867	0.0313753	0.998368
XCCB100_1843	PhoH-like ATP-binding protein	-0.0997844	-0.0997844	-0.0689564	0.382453	0.998368
XCCB100_1851	Stringent starvation protein A	0.321423	0.321423	0.283235	0.00608152	0.998368
XCCB100_1866	Uncharacterized protein	-0.106983	-0.106983	-0.163378	0.523356	0.998368
XCCB100_1869	Histone-like nucleoid-structuring protein	-0.305023	-0.305023	-0.259829	0.0151277	0.998368
XCCB100_1883	Uncharacterized protein	0.81543	0.81543	0.788791	0.00106811	0.990142
XCCB100_1884	Short chain dehydrogenase	0.73827	0.73827	0.663587	0.147243	0.998368
XCCB100_1887	Putative sensor protein	0.390053	0.390053	0.404283	0.00233373	0.998368
XCCB100_1889	Uncharacterized protein	-0.122974	-0.122974	-0.128752	0.523038	0.998368
XCCB100_1896	ATP-dependent RNA helicase	-0.369853	-0.369853	-0.484722	0.140555	0.998368
XCCB100_1908	Putative amidohydrolase family protein	-0.727572	-0.727572	-0.697335	0.0569502	0.998368
XCCB100_1920	Metalloendopeptidase	0.727073	0.727073	0.783619	0.00423535	0.998368
XCCB100_1921	Dihydroorotase	0.707634	0.707634	0.730673	0.0001868	0.198382
XCCB100_1944	Putative alpha-amino acid ester hydrolase	0.874613	0.874613	0.779077	0.0138702	0.998368
XCCB100_1955	Thiol:disulfide interchange protein (C-type cytochrome biogenesis protein CcmG)	1.54315	1.54315	1.39476	0.00310534	0.998368
XCCB100_1966	Pseudouridine synthase	-0.192957	-0.192957	-0.14641	0.214393	0.998368
XCCB100_1968	Uncharacterized protein	0.174424	0.174424	0.13096	0.128144	0.998368
XCCB100_1972	TonB-dependent outer membrane receptor	0.0553117	0.0553117	0.0372801	0.488626	0.998368
XCCB100_1973	Putative secreted protein	1.41094	1.41094	1.42479	0.000629021	0.614554
XCCB100_1977	Protein carrying glycosyl hydrolase motifs	0.88083	0.88083	0.772389	0.0183828	0.998368
XCCB100_1979	Putative TraB family membrane protein	-0.754744	-0.754744	-0.742708	0.0298922	0.998368
XCCB100_1981	Putative carbon-nitrogen hyrolase family protein	-0.33179	-0.33179	-0.336681	0.0188323	0.998368
XCCB100_1982	Putative peptidylarginine deiminase	-1.28404	-1.28404	-1.41001	0.00248932	0.998368
XCCB100_1983	Putative membrane protein	0.153502	0.153502	0.119987	0.46424	0.998368
XCCB100_1986	30S ribosomal protein S1	-1.13377	-1.13377	-1.11667	3.12947e-07	0.000398695
XCCB100_1991	Conserved membrane protein involved in cell surface carbohydrate biosynthesis	-0.0162983	-0.0162983	-0.203928	0.94057	0.998368
XCCB100_1994	DUF1244 domain-containing protein	0.605978	0.605978	0.648189	0.224723	0.998368
XCCB100_1999	Uncharacterized protein	0.0280576	0.0280576	0.00202274	0.710236	0.998368
XCCB100_2000	Methyl-accepting chemotaxis protein, probable	-0.772176	-0.772176	-0.801861	0.00160139	0.998368
XCCB100_2009	Putative non-heme chloroperoxidase	0.64058	0.64058	0.81251	0.232075	0.998368
XCCB100_2016	Putative phosphoenolpyruvate synthase regulatory protein	0.324911	0.324911	0.277001	0.044753	0.998368
XCCB100_2021	Poly(3-hydroxyalkanoate) polymerase subunit PhaE	2.43717	2.43717	2.60408	0.0145655	0.998368
XCCB100_2027	Putative RNA-binding protein	-4.79813	-4.79813	-4.68104	0.0365453	0.998368
XCCB100_2029	Two-component system regulatory protein	0.124225	0.124225	0.0716133	0.28925	0.998368
XCCB100_2043	Carbohydrate uptake ABC transporter ATP-binding protein	-0.423664	-0.423664	-0.428733	0.00525499	0.998368
XCCB100_2051	FAD assembly factor SdhE	-0.17746	-0.17746	-0.108641	0.326095	0.998368
XCCB100_2053	ABC transporter-type lipoprotein-releasing protein	-0.0282434	-0.0282434	-0.215841	0.916236	0.998368
XCCB100_2055	Putative secreted protein	0.575867	0.575867	0.624706	0.0436751	0.998368
XCCB100_2064	Uncharacterized protein	0.763176	0.763176	0.796484	0.00722625	0.998368
XCCB100_2103	Putative secreted protein	-0.625727	-0.625727	-0.592852	0.0162651	0.998368
XCCB100_2114	FAD linked oxidase, probable	0.052784	0.052784	0.0996437	0.633997	0.998368
XCCB100_2118	Elongation factor P-like protein	0.0458775	0.0458775	0.0815878	0.546788	0.998368
XCCB100_2121	Putative enoyl-CoA hydratase	0.865293	0.865293	0.987382	0.0424213	0.998368
XCCB100_2196	Uncharacterized protein	2.63407	2.63407	2.63974	2.06991e-05	0.0244664
XCCB100_2230	Transcriptional regulator, Fis family	0.736915	0.736915	0.756805	3.33674e-05	0.0391399
XCCB100_2231	Putative response regulator	0.759448	0.759448	0.773875	0.000178113	0.190047
XCCB100_2233	Response regulator / transcriptional regulator, LuxR family	0.697249	0.697249	0.647862	0.0183891	0.998368
XCCB100_2255	Histidine kinase	0.726893	0.726893	0.703979	0.000460409	0.459028
XCCB100_2266	ATP-dependent Clp protease subunit	-0.48666	-0.48666	-0.521202	0.00287966	0.998368
XCCB100_2271	DNA translocase FtsK	-0.502241	-0.502241	-0.473269	0.0269169	0.998368
XCCB100_2284	DUF4115 domain-containing protein	-0.366482	-0.366482	-0.35699	0.147573	0.998368
XCCB100_2285	Putative membrane protein	-0.464859	-0.464859	-0.415166	0.0104495	0.998368
XCCB100_2288	Molybdopterin molybdenumtransferase	0.102853	0.102853	0.0908384	0.268029	0.998368
XCCB100_2319	Uncharacterized protein	2.76521	2.76521	2.8261	0.000633061	0.617868
XCCB100_2322	Uncharacterized protein	0.425814	0.425814	0.484131	0.0705173	0.998368
XCCB100_2335	GFO/IDH/MOCA family oxidoreductase	0.188532	0.188532	0.188532	0.38461	0.998368
XCCB100_2341	Conserved exported protein	-1.75575	-1.75575	-1.71266	0.000356905	0.363329
XCCB100_2380	Putative pterin-4-alpha-carbinolamine dehydratase	0.98411	0.98411	0.968513	0.00386841	0.998368
XCCB100_2381	Putative secreted protein	0.722944	0.722944	0.68032	0.000119059	0.130489
XCCB100_2386	Transcriptional regulator, LuxR family	1.36572	1.36572	1.26061	0.00186398	0.998368
XCCB100_2463	Uncharacterized protein	0.536051	0.536051	0.594251	0.000731345	0.707942
XCCB100_2474	Putative aldehyde dehydrogenase	-0.734027	-0.734027	-0.717591	0.000105964	0.116984
XCCB100_2508	Exported beta-galactosidase-like glycoside hydrolase	1.68505	1.68505	1.67078	0.000169667	0.182222
XCCB100_2513	Transcriptional regulator, LysR family	0.473963	0.473963	0.450548	0.0926872	0.998368
XCCB100_2519	Putative secreted protein	-0.641805	-0.641805	-0.637598	0.000337557	0.345321
XCCB100_2521	Glycine cleavage system transcriptional repressor	-0.358197	-0.358197	-0.332291	0.0371073	0.998368
XCCB100_2522	RraB domain-containing protein	0.0625219	0.0625219	0.0630789	0.400913	0.998368
XCCB100_2523	Putative AhpC/TSA family peroxiredoxin	-0.307876	-0.307876	-0.318998	0.247017	0.998368
XCCB100_2524	PhoH-like protein	-0.184279	-0.184279	-0.164777	0.104624	0.998368
XCCB100_2525	Putative secreted protein	-0.288047	-0.288047	-0.288047	0.165151	0.998368
XCCB100_2530	Putative pirin-related protein	-0.704855	-0.704855	-0.604628	0.0836789	0.998368
XCCB100_2548	CRM domain-containing protein	-0.503445	-0.503445	-0.567884	0.0300066	0.998368
XCCB100_2550	Outer membrane lipoprotein	0.108065	0.108065	0.136858	0.576025	0.998368
XCCB100_2563	Putative exported protein	-0.290106	-0.290106	-0.228994	0.566303	0.998368
XCCB100_2566	Serine carboxypeptidase	-0.177294	-0.177294	-0.230273	0.18672	0.998368
XCCB100_2569	Putative pit accessory protein	-0.419689	-0.419689	-0.40215	0.00183593	0.998368
XCCB100_2654	Uncharacterized protein	-0.438112	-0.438112	-0.45747	0.028603	0.998368
XCCB100_2665	Transcriptional regulator, LysR family	-0.105369	-0.105369	-0.0995436	0.553754	0.998368
XCCB100_2674	Putative membrane protein	0.028656	0.028656	0.0519104	0.887966	0.998368
XCCB100_2702	Uncharacterized protein	-0.316127	-0.316127	-0.320003	0.226552	0.998368
XCCB100_2704	Carbonic anhydrase	0.0335822	0.0335822	0.0803404	0.844025	0.998368
XCCB100_2713	Putative 5-nucleotidase	0.231528	0.231528	0.215768	0.256186	0.998368
XCCB100_2720	MOSC domain-containing protein	0.0377064	0.0377064	-0.192026	0.883382	0.998368
XCCB100_2723	Putative thiosulfate sulfurtransferase	0.303047	0.303047	0.303047	0.418959	0.998368
XCCB100_2725	Peptidyl-prolyl cis-trans isomerase	-0.195644	-0.195644	-0.165968	0.0145724	0.998368
XCCB100_2748	Putative acetylhydrolase	1.1499	1.1499	1.16338	0.0211993	0.998368
XCCB100_2767	Uncharacterized protein	0.0503249	0.0503249	-0.0413628	0.760764	0.998368
XCCB100_2771	Glutathione peroxidase	3.10228	3.10228	3.02305	0.000517285	0.511078
XCCB100_2773	Putative transcriptional regulator, GntR family	0.16529	0.16529	0.131406	0.0459754	0.998368
XCCB100_2774	ABC transporter ATP-binding protein	0.369114	0.369114	0.412546	0.158725	0.998368
XCCB100_2777	Putative exported protein	2.55396	2.55396	2.45554	0.00218215	0.998368
XCCB100_2778	Putative secreted protein	0.474648	0.474648	0.45631	0.00471888	0.998368
XCCB100_2783	JmjC domain-containing protein	-0.254769	-0.254769	-0.275532	0.0218104	0.998368
XCCB100_2788	Cytokinin riboside 5-monophosphate phosphoribohydrolase	-0.871294	-0.871294	-0.824484	0.00626295	0.998368
XCCB100_2802	DNA repair protein RecN	0.557108	0.557108	0.583809	0.037336	0.998368
XCCB100_2827	N-acetylmuramoyl-L-alanine amidase	3.7592	3.7592	3.90922	0.0922687	0.998368
XCCB100_2843	Putative exported protein	-2.02246	-2.02246	-2.15745	0.000282623	0.292515
XCCB100_2856	Short-chain oxidoreductase	-2.95406	-2.95406	-2.91994	2.70417e-06	0.00338563
XCCB100_2861	Transcriptional regulator, LysR family	-0.836206	-0.836206	-0.870782	2.47799e-05	0.0292403
XCCB100_2862	OmpA family outer membrane lipoprotein	1.2761	1.2761	1.28081	1.81068e-05	0.0215472
XCCB100_2865	Putative NADPH-dependent FMN reductase / NADPH:quinone oxidoreductase	4.45057	4.45057	4.52865	0.0649363	0.998368
XCCB100_2870	Putative secreted protein	0.88866	0.88866	0.900602	0.00628187	0.998368
XCCB100_2884	Ferredoxin--NADP reductase	-1.46322	-1.46322	-1.48228	0.000125805	0.137253
XCCB100_2898	Membrane fusion protein	-0.506655	-0.506655	-0.479141	0.0129637	0.998368
XCCB100_2904	Bacterioferritin	0.165956	0.165956	0.0840807	0.327156	0.998368
XCCB100_2907	Putative secreted protein	-0.397792	-0.397792	-0.367401	0.0720731	0.998368
XCCB100_2911	ArsC family protein	-0.580809	-0.580809	-0.611931	0.148943	0.998368
XCCB100_2946	Putative secreted protein	-0.930726	-0.930726	-0.899921	0.00283927	0.998368
XCCB100_2951	Putative secreted protein	-0.454922	-0.454922	-0.409774	0.013886	0.998368
XCCB100_2956	Putative secreted protein	1.26163	1.26163	1.24574	8.35349e-06	0.0101662
XCCB100_2957	TonB-dependent outer membrane receptor	-1.432	-1.432	-1.52424	6.49722e-06	0.00795909
XCCB100_2964	Uncharacterized protein	-0.0544853	-0.0544853	-0.0544853	0.921833	0.998368
XCCB100_2972	Putative endoribonuclease L-PSP	0.624375	0.624375	0.601371	0.00567053	0.998368
XCCB100_2983	Putative oxidoreductase	-3.34718	-3.34718	-3.33781	0.000103636	0.114518
XCCB100_2993	Putative exported protein	0.077199	0.077199	0.0770569	0.629898	0.998368
XCCB100_2999	Uncharacterized protein	0.71249	0.71249	0.694975	0.035699	0.998368
XCCB100_3003	NADP-specific glutamate dehydrogenase	-0.259501	-0.259501	-0.287122	0.0393749	0.998368
XCCB100_3006	Putative exported protein	1.03776	1.03776	0.869867	0.0823793	0.998368
XCCB100_3009	Uncharacterized protein	2.02187	2.02187	1.97566	0.00200656	0.998368
XCCB100_3018	Probable S-methyl-5-thioinosine phosphorylase	-0.931272	-0.931272	-0.86938	0.00235775	0.998368
XCCB100_3031	Putative membrane protein	0.390209	0.390209	0.328225	0.0233102	0.998368
XCCB100_3032	Signal peptidase I	-0.910143	-0.910143	-0.951826	6.00006e-06	0.00736207
XCCB100_3126	VWFA domain-containing protein	2.94795	2.94795	2.94326	0.000238139	0.247902
XCCB100_3133	Uncharacterized protein	1.44724	1.44724	1.48127	1.99545e-06	0.00251028
XCCB100_3152	Putative two-component system response regulator	1.66974	1.66974	1.67777	3.52622e-06	0.00439015
XCCB100_3154	Histidine kinase	0.738301	0.738301	0.77534	0.0264458	0.998368
XCCB100_3163	Histidine kinase	0.699233	0.699233	0.781589	0.0396423	0.998368
XCCB100_3170	Putative Hsp90-family heat shock protein	0.775173	0.775173	0.773352	0.0101303	0.998368
XCCB100_3176	Putative glycyl aminopeptidase	-0.0773268	-0.0773268	-0.0396538	0.290532	0.998368
XCCB100_3184	Riboflavin biosynthesis protein	-0.192786	-0.192786	-0.160395	0.295132	0.998368
XCCB100_3191	Putative thioesterase	-0.584505	-0.584505	-0.670668	0.00658063	0.998368
XCCB100_3199	Endo/exonuclease/phosphatase domain-containing protein	-0.337965	-0.337965	-0.376473	0.0561304	0.998368
XCCB100_3201	Uncharacterized protein	3.00436	3.00436	3.09403	3.52871e-05	0.041242
XCCB100_3203	Putative integral membrane protease subunit	0.95086	0.95086	0.99978	3.8815e-05	0.0451419
XCCB100_3210	Putative membrane protein	-0.476854	-0.476854	-0.47114	6.3678e-05	0.0727202
XCCB100_3213	Two-component system response regulator protein	1.02472	1.02472	1.05525	0.00218382	0.998368
XCCB100_3215	Putative acetyltransferase	-0.245965	-0.245965	-0.202173	0.10727	0.998368
XCCB100_3217	Cell division inhibitor MinD	-0.759576	-0.759576	-0.811699	7.7064e-05	0.0870823
XCCB100_3225	Putative peptidyl dipeptidase	0.831284	0.831284	0.852285	5.38585e-05	0.0618296
XCCB100_3226	Uncharacterized protein	1.98757	1.98757	1.55357	0.0211788	0.998368
XCCB100_3238	Putative secreted protein	0.158278	0.158278	0.228967	0.46868	0.998368
XCCB100_3239	Uncharacterized protein	-1.59936	-1.59936	-1.65891	0.00528366	0.998368
XCCB100_3240	Putative dipeptidyl peptidase	-0.408733	-0.408733	-0.389773	0.00298226	0.998368
XCCB100_3264	Uncharacterized protein	3.32695	3.32695	3.3615	0.000115364	0.126785
XCCB100_3278	Type I site-specific deoxyribonuclease (Specificity subunit)	-0.338034	-0.338034	-0.343332	0.0309757	0.998368
XCCB100_3279	Uncharacterized protein	-0.53469	-0.53469	-0.433095	0.174632	0.998368
XCCB100_3280	Site-specific DNA-methyltransferase (adenine-specific)	-0.806329	-0.806329	-0.743777	0.0105966	0.998368
XCCB100_3289	Aminopeptidase	0.139132	0.139132	0.117637	0.198988	0.998368
XCCB100_3293	Protein HflC	0.31658	0.31658	0.370829	0.0121574	0.998368
XCCB100_3294	Protein HflK	0.251121	0.251121	0.276254	0.0774995	0.998368
XCCB100_3295	Putative two-component system response regulator, PilH family	0.472884	0.472884	0.5137	0.0117418	0.998368
XCCB100_3299	Putative bacterioferritin	2.10008	2.10008	2.06539	7.19349e-06	0.00879763
XCCB100_3306	Alpha-2-macroglobulin	1.96796	1.96796	1.85893	0.000524256	0.516917
XCCB100_3307	Exported nucleosidase-like glycosylase	-0.524411	-0.524411	-0.451353	0.0228145	0.998368
XCCB100_3308	TonB-dependent outer membrane receptor	0.422927	0.422927	0.371807	0.0149996	0.998368
XCCB100_3331	Uncharacterized protein	2.58697	2.58697	2.63786	0.000215395	0.225519
XCCB100_3334	Tfp pilus assembly protein, probable	0.538231	0.538231	0.522915	0.0195717	0.998368
XCCB100_3344	23S rRNA accumulation protein YceD	-0.791963	-0.791963	-0.791083	0.00207962	0.998368
XCCB100_3355	Slp family outer membrane protein	0.769827	0.769827	0.856516	0.00389288	0.998368
XCCB100_3356	Histidine triad-like protein	-0.493474	-0.493474	-0.46597	0.0789766	0.998368
XCCB100_3358	Nucleoid-associated protein xcc-b100	-0.536859	-0.536859	-0.481079	0.01098	0.998368
XCCB100_3368	Uncharacterized protein	-0.198223	-0.198223	-0.156674	0.0907093	0.998368
XCCB100_3369	Serine/threonine specific protein phosphatase	0.0620432	0.0620432	0.0620432	0.57702	0.998368
XCCB100_3376	Peptidylprolyl isomerase	-0.619056	-0.619056	-0.572955	6.45637e-05	0.0735156
XCCB100_3377	Histone-like protein	-0.0341959	-0.0341959	-0.0813675	0.661209	0.998368
XCCB100_3385	Carboxymuconolactone decarboxylase, probable	0.183172	0.183172	0.201435	0.026599	0.998368
XCCB100_3386	Glutaredoxin	0.675356	0.675356	0.737705	0.038364	0.998368
XCCB100_3387	Putative beta-barrel assembly-enhancing protease	0.804125	0.804125	0.864179	0.00136418	0.998368
XCCB100_3401	Uncharacterized protein	-0.134058	-0.134058	-0.110913	0.089466	0.998368
XCCB100_3405	Putative phosphoglycerate mutase	0.0741582	0.0741582	0.0598259	0.315083	0.998368
XCCB100_3417	Putative secreted protein	-0.210004	-0.210004	-0.205291	0.059454	0.998368
XCCB100_3418	OmpA family outer membrane protein	0.544873	0.544873	0.50761	0.0187947	0.998368
XCCB100_3419	Zinc-type alcohol dehydrogenase-like protein	1.71016	1.71016	1.6102	0.00885909	0.998368
XCCB100_3427	Peptidyl-prolyl cis-trans isomerase	-1.49029	-1.49029	-1.46044	8.26977e-06	0.0100809
XCCB100_3480	Putative secreted protein	0.375484	0.375484	0.393316	0.00241878	0.998368
XCCB100_3489	Putative thioredoxin	0.478598	0.478598	0.441192	0.00208004	0.998368
XCCB100_3494	Asparaginase, probable	-0.402031	-0.402031	-0.415975	0.0365181	0.998368
XCCB100_3498	Extracellular protease	2.79575	2.79575	2.813	9.58166e-06	0.011613
XCCB100_3508	Hydrolase	-1.52687	-1.52687	-1.51423	0.188256	0.998368
XCCB100_3509	Uncharacterized protein	1.39665	1.39665	1.33957	0.00121936	0.998368
XCCB100_3511	Putative NAD(P)H nitroreductase	-0.085093	-0.085093	-0.0345135	0.271431	0.998368
XCCB100_3513	NUDIX hydrolase family protein	0.282292	0.282292	0.299094	0.00994595	0.998368
XCCB100_3522	DJ-1	1.43063	1.43063	1.42743	0.0272023	0.998368
XCCB100_3552	2-octaprenyl-3-methyl-6-methoxy-1,4-benzoquinol hydroxylase, probable	0.171236	0.171236	0.168625	0.0711297	0.998368
XCCB100_3553	2-octaprenyl-6-methoxyphenol hydroxylase, probable	0.060586	0.060586	0.118566	0.758419	0.998368
XCCB100_3569	Uncharacterized protein	2.11897	2.11897	2.33136	0.0322403	0.998368
XCCB100_3571	Putative secreted protein	1.015	1.015	1.03417	0.00130394	0.998368
XCCB100_3572	Histidine kinase	1.87794	1.87794	1.84751	0.118775	0.998368
XCCB100_3573	Two-component system regulatory protein	0.723306	0.723306	0.692147	0.000175552	0.188016
XCCB100_3587	Putative voltage-gated potassium channel beta subunit	0.336983	0.336983	0.292318	0.274163	0.998368
XCCB100_3603	Uncharacterized protein	2.29752	2.29752	2.25838	0.00086638	0.821329
XCCB100_3606	Uncharacterized protein	-0.720946	-0.720946	-0.757401	5.96875e-05	0.0682228
XCCB100_3613	Putative quinone oxidoreductase	2.24167	2.24167	2.14997	0.000163613	0.176375
XCCB100_3614	Uncharacterized protein	1.51811	1.51811	1.49595	2.99845e-06	0.00374806
XCCB100_3624	Uncharacterized protein	0.135315	0.135315	0.393333	0.732698	0.998368
XCCB100_3642	Cytotoxic protein CcdB	0.119203	0.119203	-0.0572376	0.605265	0.998368
XCCB100_3644	Putative lipoprotein	0.307509	0.307509	0.35524	0.016923	0.998368
XCCB100_3663	Putative exported protein	-2.995	-2.995	-2.8407	0.000504019	0.499482
XCCB100_3679	Glycosyltransferase	0.0763378	0.0763378	0.0649462	0.468406	0.998368
XCCB100_3685	Type II secretory pathway component	0.340272	0.340272	0.399266	0.0679912	0.998368
XCCB100_3693	Type II secretion system core protein G	1.18844	1.18844	1.15058	0.000485782	0.482868
XCCB100_3696	Extracellular protease	2.07965	2.07965	2.10186	3.20438e-06	0.00399586
XCCB100_3699	Thiol:disulfide interchange protein	-0.218702	-0.218702	-0.229847	0.162208	0.998368
XCCB100_3707	ATPase core domain-containing protein	0.201519	0.201519	0.256454	0.220061	0.998368
XCCB100_3715	Putative secreted protein	1.326	1.326	1.36223	2.31342e-06	0.00290335
XCCB100_3717	DNA-binding protein	0.350396	0.350396	0.384676	0.0377678	0.998368
XCCB100_3721	Conserved putative secreted protein	0.980092	0.980092	0.991836	5.00679e-05	0.0576782
XCCB100_3722	Putative secreted protein	0.560318	0.560318	0.45746	0.129811	0.998368
XCCB100_3725	Electron transfer flavoprotein-ubiquinone oxidoreductase	0.686085	0.686085	0.694164	0.0294403	0.998368
XCCB100_3735	Electron transfer flavoprotein beta subunit	-0.393899	-0.393899	-0.35861	0.000638171	0.621579
XCCB100_3757	Tfp pilus assembly protein	0.303519	0.303519	0.278436	0.0028637	0.998368
XCCB100_3764	Putative signal transduction protein	0.0511937	0.0511937	0.0718575	0.643054	0.998368
XCCB100_3771	Oligopeptidase A	0.322626	0.322626	0.497316	0.235103	0.998368
XCCB100_3776	Lactoylglutathione lyase	0.232682	0.232682	0.185022	0.183199	0.998368
XCCB100_3777	Putative secreted protein	1.9932	1.9932	1.85588	0.00112473	0.998368
XCCB100_3778	PG1 domain-containing protein	1.66897	1.66897	1.61283	0.000185688	0.197386
XCCB100_3802	Putative exported protein	3.98989	3.98989	3.87959	0.00360858	0.998368
XCCB100_3810	Putative secreted protein	-0.41122	-0.41122	-0.298081	0.0974348	0.998368
XCCB100_3811	Putative exported protein	1.37184	1.37184	1.37404	4.65718e-05	0.0537438
XCCB100_3818	UPF0234 protein xcc-b100	-0.0531797	-0.0531797	-0.0408545	0.670271	0.998368
XCCB100_3819	Uncharacterized protein	-0.0256634	-0.0256634	-0.0256634	0.877386	0.998368
XCCB100_3824	Ribosomal small subunit pseudouridylate synthase	-0.921023	-0.921023	-0.921023	0.0449802	0.998368
XCCB100_3827	L-sorbosone dehydrogenase	2.23132	2.23132	2.23387	0.000200943	0.211794
XCCB100_3841	Uncharacterized protein	-1.02883	-1.02883	-0.885694	0.0125892	0.998368
XCCB100_3844	Uncharacterized protein	-0.611631	-0.611631	-0.574517	0.125164	0.998368
XCCB100_3854	Flavodoxin, probable	-0.951206	-0.951206	-1.09819	0.00458666	0.998368
XCCB100_3855	Putative oxidoreductase	0.105237	0.105237	0.16838	0.438956	0.998368
XCCB100_3888	DUF4142 domain-containing protein	3.63271	3.63271	3.70272	1.82168e-07	0.000232628
XCCB100_3924	Putative CDP-glycerol glycerophosphotransferase	0.300848	0.300848	0.246276	0.210775	0.998368
XCCB100_3927	Glycosyltransferase	0.48261	0.48261	0.473061	0.0959538	0.998368
XCCB100_3931	Putative secreted protein	0.362029	0.362029	0.323747	0.00100516	0.938822
XCCB100_3934	PilA-related fimbrial protein	1.78112	1.78112	1.77714	0.000185675	0.197386
XCCB100_3935	Putative membrane protein	0.728868	0.728868	0.743603	0.00151167	0.998368
XCCB100_3941	Short chain dehydrogenase	-0.184818	-0.184818	-0.235658	0.303804	0.998368
XCCB100_3943	Protease 4	-0.388046	-0.388046	-0.4609	0.0202009	0.998368
XCCB100_3946	Putative membrane protein	0.153177	0.153177	0.144263	0.1796	0.998368
XCCB100_3955	Two-component system response regulator	0.3535	0.3535	0.161087	0.359654	0.998368
XCCB100_3959	Thioredoxin	0.0500889	0.0500889	0.0774193	0.656078	0.998368
XCCB100_3969	Putative peptidase	0.640307	0.640307	0.785476	0.0217883	0.998368
XCCB100_3970	Membrane fusion protein	0.0953889	0.0953889	-0.0206261	0.560854	0.998368
XCCB100_3971	RND superfamily protein	0.23946	0.23946	0.430408	0.330528	0.998368
XCCB100_3977	DUF1338 domain-containing protein	0.314165	0.314165	0.202435	0.170637	0.998368
XCCB100_3980	HAD superfamily hydrolase	-0.13506	-0.13506	-0.0492144	0.410247	0.998368
XCCB100_3986	Putative peptidoglycan binding protein	2.412	2.412	2.38189	4.73389e-06	0.00582742
XCCB100_3987	Putative exported protein	1.79796	1.79796	1.77252	6.43346e-05	0.0733415
XCCB100_3988	Putative exported protein	2.9538	2.9538	2.94454	0.0605712	0.998368
XCCB100_3998	Putative secreted protein	2.6374	2.6374	2.69917	0.000125789	0.137253
XCCB100_4000	7,8-dihydroneopterin aldolase	-0.247682	-0.247682	-0.234203	0.170951	0.998368
XCCB100_4003	Uncharacterized protein	-0.550947	-0.550947	-0.537771	0.0324889	0.998368
XCCB100_4021	Bifunctional protein PutA	-1.37515	-1.37515	-1.40206	5.70923e-07	0.000726785
XCCB100_4030	Exodeoxyribonuclease III	-0.324067	-0.324067	-0.324067	0.256211	0.998368
XCCB100_4033	Chromosome partitioning protein	-0.180506	-0.180506	-0.182462	0.168081	0.998368
XCCB100_4034	Probable chromosome-partitioning protein ParB	-0.172059	-0.172059	-0.147392	0.0122342	0.998368
XCCB100_4046	SPOR domain-containing protein	-0.601343	-0.601343	-0.599039	0.000173047	0.18568
XCCB100_4048	Putative oxidoreductase	-0.445722	-0.445722	-0.417624	0.0139309	0.998368
XCCB100_4062	Outer membrane lipoprotein Blc	1.75339	1.75339	1.77619	0.00250428	0.998368
XCCB100_4071	PHB domain-containing protein	-0.952452	-0.952452	-0.815889	0.247675	0.998368
XCCB100_4072	3-phosphate/5-hydroxy nucleic acid ligase	-0.417129	-0.417129	-0.533262	0.0573431	0.998368
XCCB100_4079	Putative secreted protein	2.21268	2.21268	2.10265	0.00200035	0.998368
XCCB100_4086	Histone H1-like protein	1.86779	1.86779	1.55934	0.00591841	0.998368
XCCB100_4087	Periplasmic serine endoprotease DegP-like	0.105686	0.105686	0.0185947	0.378685	0.998368
XCCB100_4088	Uncharacterized protein	1.64448	1.64448	1.63276	1.60386e-05	0.0191822
XCCB100_4090	Uncharacterized protein	1.34335	1.34335	1.40705	0.0133757	0.998368
XCCB100_4092	Putative hydrolase	-0.493426	-0.493426	-0.366954	0.0367649	0.998368
XCCB100_4094	Catalase-related peroxidase	0.30262	0.30262	0.482373	0.42496	0.998368
XCCB100_4099	Putative RND superfamily multidrug efflux pump component	1.08101	1.08101	1.11281	0.0110362	0.998368
XCCB100_4107	Putative peptidase	-0.971613	-0.971613	-0.97718	0.00195621	0.998368
XCCB100_4108	Metallo-beta-lactamase superfamily protein	0.216475	0.216475	0.22935	0.0316147	0.998368
XCCB100_4115	Putative secreted protein	0.364091	0.364091	0.20966	0.108858	0.998368
XCCB100_4121	SnoaL-like domain-containing protein	0.109519	0.109519	0.113898	0.345807	0.998368
XCCB100_4130	Two-component system regulatory protein	0.367668	0.367668	0.364131	0.000926404	0.87082
XCCB100_4145	Delta-aminolevulinic acid dehydratase	-0.544503	-0.544503	-0.561638	0.00411321	0.998368
XCCB100_4149	Putative exported protein	0.567094	0.567094	0.542238	0.000340775	0.348272
XCCB100_4151	Putative dipeptidyl peptidase IV	0.0262737	0.0262737	0.0522842	0.790091	0.998368
XCCB100_4154	SapC-related protein	1.33829	1.33829	1.24963	0.0276532	0.998368
XCCB100_4155	Pass1-related protein	1.33204	1.33204	1.44059	0.0213554	0.998368
XCCB100_4157	TonB-like periplasmic protein	1.57492	1.57492	1.48328	0.00119093	0.998368
XCCB100_4160	Putative secreted hydrolase	1.74449	1.74449	1.75858	0.000139228	0.151201
XCCB100_4167	Ferredoxin--NADP reductase	-0.451204	-0.451204	-0.470798	0.00784655	0.998368
XCCB100_4168	ABC transporter ATP-binding protein	-0.749393	-0.749393	-0.705951	0.00299276	0.998368
XCCB100_4171	2-dehydropantoate 2-reductase	0.115196	0.115196	0.163273	0.255967	0.998368
XCCB100_4175	Putative thioredoxin	-0.365128	-0.365128	-0.385362	0.0864169	0.998368
XCCB100_4177	Ribonucleoside-diphosphate reductase subunit beta	-0.763593	-0.763593	-0.767027	0.00200769	0.998368
XCCB100_4178	Ribonucleoside-diphosphate reductase	-0.762411	-0.762411	-0.805963	0.032115	0.998368
XCCB100_4180	Putative acetyltransferase (GNAT) family protein	0.505378	0.505378	0.499154	0.00338981	0.998368
XCCB100_4184	Glutathione-regulated potassium-efflux protein C	0.611532	0.611532	0.402171	0.102555	0.998368
XCCB100_4188	Putative ankyrin-like membrane protein	0.135928	0.135928	0.168154	0.499023	0.998368
XCCB100_4195	ATPase core domain-containing protein	0.862617	0.862617	0.836596	0.558948	0.998368
XCCB100_4196	Short chain dehydrogenase	-0.115747	-0.115747	0.328433	0.829282	0.998368
XCCB100_4207	Putative pteridine-dependent deoxygenase like protein	0.323406	0.323406	0.412	0.0853318	0.998368
XCCB100_4209	Aminopeptidase, probable	-0.586138	-0.586138	-0.423142	0.0266764	0.998368
XCCB100_4216	Universal stress protein	1.49037	1.49037	1.4601	0.00232567	0.998368
XCCB100_4219	DNA helicase	-1.17023	-1.17023	-1.09255	0.000452725	0.452273
XCCB100_4227	Putative 4-oxalomesaconate hydratase	0.287909	0.287909	0.358346	0.0617869	0.998368
XCCB100_4236	Putative membrane protein	-0.286828	-0.286828	-0.239259	0.0144857	0.998368
XCCB100_4247	Exodeoxyribonuclease III	-0.70671	-0.70671	-0.663598	0.0163505	0.998368
XCCB100_4260	Putative exported protein	0.564052	0.564052	0.617793	0.00189272	0.998368
XCCB100_4262	Two-component system response regulator, LuxR family	-0.34879	-0.34879	-0.245077	0.142213	0.998368
XCCB100_4269	Short chain dehydrogenase	-0.446102	-0.446102	-0.455103	0.0203967	0.998368
XCCB100_4270	2-hydroxyhepta-2,4-diene-1,7-dioate isomerase	0.148822	0.148822	0.113069	0.0464699	0.998368
XCCB100_4278	Disaccharid hydrolase	1.92453	1.92453	1.97249	0.000958599	0.898207
XCCB100_4298	Conserved putative secreted protein	-0.301425	-0.301425	-0.190174	0.146768	0.998368
XCCB100_4319	Putative secreted protein	2.83779	2.83779	2.28481	0.0403838	0.998368
XCCB100_4336	RraB domain-containing protein	1.11985	1.11985	1.10609	4.48289e-06	0.00554085
XCCB100_4337	Putative secreted protein	1.71354	1.71354	1.6873	4.70948e-06	0.00580679
XCCB100_4343	TonB-dependent outer membrane receptor	2.6168	2.6168	2.45081	0.00272048	0.998368
XCCB100_4344	TonB-dependent outer membrane receptor	3.4222	3.4222	3.39044	0.00110401	0.998368
XCCB100_4347	Putative acid phosphatase	-0.585118	-0.585118	-0.571153	0.000108213	0.119359
XCCB100_4348	UPF0502 protein xcc-b100	0.470307	0.470307	0.415963	0.00260323	0.998368
XCCB100_4350	Uncharacterized protein	0.358211	0.358211	0.364616	0.081745	0.998368
XCCB100_4363	Putative exported protein	0.344875	0.344875	0.301695	0.0655387	0.998368
XCCB100_4368	Phytochrome-like protein	1.71476	1.71476	1.67642	0.0152813	0.998368
XCCB100_4371	Glucose-6-phosphate 1-epimerase	0.806348	0.806348	0.811334	0.00870882	0.998368
XCCB100_4377	Putative ATP-binding protein	-1.19136	-1.19136	-1.18857	3.72197e-06	0.00461524
XCCB100_4388	Conserved putative secreted protein	1.94955	1.94955	1.84958	0.00336931	0.998368
XCCB100_4389	Peptidoglycan-binding protein	3.23226	3.23226	3.47803	0.000976469	0.913323
XCCB100_4427	Putative ABC-type ATPase	-0.329447	-0.329447	-0.276684	0.0294339	0.998368
XCCB100_4429	Putative exported protein	-0.509813	-0.509813	-0.471103	0.036765	0.998368
XCCB100_4430	Putative exported protein	-0.0609145	-0.0609145	0.010891	0.362569	0.998368
XCCB100_4431	STAS domain-containing protein	-0.0883953	-0.0883953	-0.0475435	0.439681	0.998368
XCCB100_4432	Putative outer membrane lipoprotein	0.220851	0.220851	0.215502	0.183125	0.998368
XCCB100_4434	Glutathione peroxidase	0.443349	0.443349	0.440241	0.0159803	0.998368
XCCB100_4436	Putative RmuC family DNA recombination protein	0.0281162	0.0281162	-0.0177345	0.8355	0.998368
XCCB100_4442	Putative sugar hydrolase	1.67097	1.67097	1.7321	0.000198987	0.210131
XCCB100_4443	TonB-dependent outer membrane receptor	2.82764	2.82764	2.73219	0.00379918	0.998368
XCCB100_4452	PUA domain-containing protein	-0.552632	-0.552632	-0.858853	0.247782	0.998368
XCCB100_4458	Putative glycerophosphoryl diester phosphodiesterase	1.07706	1.07706	0.981466	0.00247802	0.998368
XCCB100_4463	TonB-dependent outer membrane receptor	1.9732	1.9732	1.97651	1.96952e-06	0.00247963
xrvA	Putative virulence regulator	-0.586977	-0.586977	-0.612863	0.00125837	0.998368
xseA	Exodeoxyribonuclease 7 large subunit	-0.0453472	-0.0453472	-0.0453472	0.941068	0.998368
xseB	Exodeoxyribonuclease 7 small subunit	-0.0827947	-0.0827947	-0.104445	0.408686	0.998368
xylA	Xylose isomerase	0.424052	0.424052	0.462564	0.161261	0.998368
xylB1	Xylulose kinase	0.428869	0.428869	0.436909	0.0292195	0.998368
xylB3	Exported xylan 1,4-beta-xylosidase / alpha-N-arabinofuranosidase	0.369115	0.369115	0.286051	0.216027	0.998368
ybeY	Endoribonuclease YbeY	0.488159	0.488159	0.514744	0.0861075	0.998368
ychF	Ribosome-binding ATPase YchF	-1.57358	-1.57358	-1.3351	0.000366248	0.372108
ygfZ	tRNA-modifying protein	-0.0919137	-0.0919137	-0.0927629	0.36184	0.998368
yidC	Membrane protein insertase YidC	-1.00767	-1.00767	-1.02407	1.72573e-05	0.0205707
zapE	Cell division protein ZapE	-0.979979	-0.979979	-0.955148	0.000838594	0.797503
zipA	Cell division protein ZipA	0.920244	0.920244	0.894238	0.00153946	0.998368
zur	Transcriptional regulator, Fur family	0.437781	0.437781	0.371104	0.136899	0.998368
zwf1	Glucose-6-phosphate 1-dehydrogenase	-0.374039	-0.374039	-0.390411	0.0010223	0.95074
zwf2	Glucose-6-phosphate 1-dehydrogenase	2.79305	2.79305	2.38474	0.009352	0.998368

## Sheet: 12h-48h
Name	Description	Fold change	25% trimmed mean	Median	p-Value	Adjusted p-value
aadAT	Putative aminotransferase	0.964708	0.964708	0.603384	0.0853317	0.990209
accA	Acetyl-coenzyme A carboxylase carboxyl transferase subunit alpha	-0.36918	-0.36918	-0.431615	0.00449586	0.990209
accB	Biotin carboxyl carrier protein of acetyl-CoA carboxylase	-0.420794	-0.420794	-0.44861	0.0561983	0.990209
accC	Biotin carboxylase	-0.471159	-0.471159	-0.510949	0.00388682	0.990209
accD	Acetyl-coenzyme A carboxylase carboxyl transferase subunit beta	-0.443139	-0.443139	-0.428464	0.000215159	0.22979
aceE	Pyruvate dehydrogenase E1 component	-0.839719	-0.839719	-0.804487	1.13112e-05	0.0134038
aceF	Acetyltransferase component of pyruvate dehydrogenase complex	-0.605294	-0.605294	-0.678268	0.00142291	0.990209
ach	Acetyl-CoA hydrolase	0.0417991	0.0417991	-0.0221386	0.80198	0.990209
acnB	Aconitate hydratase B	-1.00519	-1.00519	-1.03565	1.14236e-05	0.0135181
acnD	Aconitate hydratase	-0.725164	-0.725164	-0.698007	0.0402565	0.990209
acpP	Acyl carrier protein	-0.585233	-0.585233	-0.665291	0.00615061	0.990209
acrA2	Putative HlyD family secretion protein	-0.0198469	-0.0198469	-0.0664635	0.844003	0.990209
acsA	Acetyl-coenzyme A synthetase	-0.407528	-0.407528	-0.410071	0.00555087	0.990209
adk	Adenylate kinase	-0.175356	-0.175356	-0.177571	0.0277686	0.990209
adkX	Adenosine kinase	-0.064115	-0.064115	-0.0916872	0.443555	0.990209
age	N-acylglucosamine 2-epimerase	0.243879	0.243879	0.139477	0.0744705	0.990209
aglA2	Exported alpha-glucosidase	0.478353	0.478353	0.560978	0.041855	0.990209
ahcY	Adenosylhomocysteinase	-0.46156	-0.46156	-0.494796	0.00214753	0.990209
ahpC	Alkyl hydroperoxide reductase C	0.116152	0.116152	0.151011	0.410786	0.990209
ahpF	Alkyl hydroperoxide reductase subunit F	-1.30509	-1.30509	-1.27911	1.10238e-07	0.00013857
alaS	Alanine--tRNA ligase	-0.423271	-0.423271	-0.433083	0.000527129	0.522912
aldA	Aldehyde dehydrogenase (NAD(+))	3.11162	3.11162	3.06203	0.0027097	0.990209
alsT	Sodium/proton-dependent alanine carrier	0.862981	0.862981	0.831803	0.0311133	0.990209
ampB	Aminopeptidase N	-1.17332	-1.17332	-1.152	1.16804e-08	1.47524e-05
ampC2	Exported beta-lactamase	1.69593	1.69593	1.61382	0.0511689	0.990209
apaH	Bis(5-nucleosyl)-tetraphosphatase, symmetrical	0.037291	0.037291	0.00565434	0.827311	0.990209
apt	Adenine phosphoribosyltransferase	0.491744	0.491744	0.464027	0.00234152	0.990209
argC	N-acetyl-gamma-glutamyl-phosphate reductase	-0.622507	-0.622507	-0.635409	0.00393541	0.990209
argD	Acetylornithine aminotransferase	-0.325459	-0.325459	-0.350496	0.00622707	0.990209
argF	N-acetylornithine carbamoyltransferase	-1.68563	-1.68563	-1.62974	5.92153e-05	0.0669725
argG	Argininosuccinate synthase	-1.10646	-1.10646	-1.15119	0.000432154	0.435611
argH	Argininosuccinate lyase	-0.993953	-0.993953	-1.02536	4.09317e-05	0.046744
argI	Arginase	-0.0421012	-0.0421012	-0.0385475	0.513852	0.990209
argS	Arginine--tRNA ligase	-1.19173	-1.19173	-1.16259	7.38278e-06	0.00887411
aroA	3-phosphoshikimate 1-carboxyvinyltransferase	-0.929366	-0.929366	-0.939331	5.3055e-05	0.0602705
aroB	3-dehydroquinate synthase	-0.163525	-0.163525	-0.104254	0.0884336	0.990209
aroC	Chorismate synthase	-0.0750537	-0.0750537	-0.0336475	0.505103	0.990209
aroE	Shikimate dehydrogenase (NADP(+))	-0.924636	-0.924636	-0.962996	0.000119432	0.131136
aroG2	Phospho-2-dehydro-3-deoxyheptonate aldolase	-0.404279	-0.404279	-0.396222	0.000266782	0.280655
aroQ	3-dehydroquinate dehydratase	0.259159	0.259159	0.169979	0.105305	0.990209
asd	Aspartate-semialdehyde dehydrogenase	0.0614176	0.0614176	0.0879288	0.544341	0.990209
asnB1	Asparagine synthase (glutamine-hydrolyzing)	1.05143	1.05143	1.03064	8.73382e-05	0.0969454
asnS	Asparagine--tRNA ligase	-0.408855	-0.408855	-0.420844	0.0369234	0.990209
aspC1	Aminotransferase	0.453123	0.453123	0.361815	0.0905076	0.990209
aspC2	Aspartate transaminase	0.177912	0.177912	0.133108	0.172382	0.990209
aspG	Exported N(4)-(Beta-N-acetylglucosaminyl)-L-asparaginase	0.732578	0.732578	0.72885	0.00146227	0.990209
aspS	Aspartate--tRNA ligase	-0.652301	-0.652301	-0.686372	0.00391303	0.990209
atpA	ATP synthase subunit alpha	-0.598699	-0.598699	-0.657089	0.000943376	0.876396
atpB	ATP synthase subunit a	-0.260686	-0.260686	-0.140707	0.394573	0.990209
atpC	ATP synthase epsilon chain	-0.243693	-0.243693	-0.270082	0.290633	0.990209
atpD	ATP synthase subunit beta	-0.592582	-0.592582	-0.604254	1.25591e-06	0.00155482
atpE	ATP synthase subunit c	0.615166	0.615166	0.48936	0.186756	0.990209
atpF	ATP synthase subunit b	0.246939	0.246939	0.153329	0.436021	0.990209
atpG	ATP synthase gamma chain	-0.710661	-0.710661	-0.666944	0.000125498	0.137294
atpH	ATP synthase subunit delta	-0.821944	-0.821944	-0.728421	0.0235179	0.990209
azu	Azurin	0.802549	0.802549	0.692952	0.0271952	0.990209
bamA	Outer membrane protein assembly factor BamA	-0.503837	-0.503837	-0.533323	0.000644076	0.625398
bamB	Outer membrane protein assembly factor BamB	-0.50806	-0.50806	-0.51725	0.0103984	0.990209
bamD	Outer membrane protein assembly factor BamD	-0.25113	-0.25113	-0.215263	0.0162246	0.990209
bamE	Outer membrane protein assembly factor BamE	-0.137763	-0.137763	-0.207253	0.214444	0.990209
bbsI	Putative phospholipid binding protein	0.95753	0.95753	0.882826	0.00236748	0.990209
bfr	Bacterioferritin	1.60408	1.60408	1.51855	3.30865e-05	0.0381156
bgl2	Exported beta-glucosidase	0.00280094	0.00280094	0.00606251	0.990209	0.990209
bgl3	Exported beta-glucosidase	0.581125	0.581125	0.589238	8.54299e-08	0.000107471
bgl4	Beta-glucosidase	-0.364081	-0.364081	-0.285942	0.0157999	0.990209
bgl5	Exported beta-glucosidase	0.747962	0.747962	0.852098	0.000980937	0.906386
bioA	Adenosylmethionine-8-amino-7-oxononanoate aminotransferase	-0.550951	-0.550951	-0.562527	0.000853887	0.802063
bioC	Malonyl-[acyl-carrier protein] O-methyltransferase	-0.603422	-0.603422	-0.594441	0.236356	0.990209
bipA	50S ribosomal subunit assembly factor BipA	-1.58292	-1.58292	-1.61265	6.34955e-06	0.00767026
bmnA	Beta-mannosidase	0.522029	0.522029	0.500057	0.00298688	0.990209
bolA	Uncharacterized protein	0.0211878	0.0211878	-0.0765858	0.905773	0.990209
cah2	Carbonic anhydrase	1.37825	1.37825	1.49736	0.000245537	0.259778
carA	Carbamoyl-phosphate synthase small chain	-0.451074	-0.451074	-0.414404	0.00263689	0.990209
carB	Carbamoyl-phosphate synthase large chain	-0.711867	-0.711867	-0.748139	2.67648e-05	0.0310205
cdsA2	Phosphatidate cytidylyltransferase	0.465344	0.465344	0.465344	0.138528	0.990209
cga	Glucan 1,4-alpha-glucosidase	0.625798	0.625798	0.67163	0.0141883	0.990209
cheB1	Chemotaxis-specific protein-glutamate methylesterase	-0.436102	-0.436102	-0.404648	0.00914919	0.990209
cII	Phage-related regulatory protein	0.650993	0.650993	0.709802	0.00156751	0.990209
clp	CRP-like protein Clp	-0.0838027	-0.0838027	-0.135906	0.396079	0.990209
clpB	Chaperone protein ClpB	-0.388912	-0.388912	-0.39782	0.00130965	0.990209
clpP	ATP-dependent Clp protease proteolytic subunit	-0.168897	-0.168897	-0.239624	0.19761	0.990209
clpS	ATP-dependent Clp protease adapter protein ClpS	-1.25111	-1.25111	-1.15224	0.029782	0.990209
clpX	ATP-dependent Clp protease ATP-binding subunit ClpX	-1.41167	-1.41167	-1.41932	1.47059e-06	0.00181765
cmk	Cytidylate kinase	-0.184364	-0.184364	-0.157916	0.13117	0.990209
coaBC	Coenzyme A biosynthesis bifunctional protein CoaBC	0.457453	0.457453	0.439327	0.000709874	0.68077
coaD	Phosphopantetheine adenylyltransferase	0.80811	0.80811	0.786528	0.000257335	0.271488
cobA	Corrinoid adenosyltransferase	0.123686	0.123686	0.0994396	0.16221	0.990209
codA	Cytosine deaminase	-0.428152	-0.428152	-0.606047	0.230488	0.990209
colR	Two-component system response regulator receiver / transcriptional regulator	0.273373	0.273373	0.345795	0.0730633	0.990209
corC	Magnesium and cobalt efflux protein	0.271801	0.271801	0.271801	0.386211	0.990209
cpo	Exported putative chloride peroxidase	1.97535	1.97535	1.98102	1.64479e-07	0.000206585
cpoB	Cell division coordinator CpoB	0.589587	0.589587	0.537389	0.000854167	0.802063
cspA1	Cold shock protein	1.32365	1.32365	1.22903	0.000786556	0.746049
cspA2	Cold shock protein	-0.148963	-0.148963	-0.181437	0.512258	0.990209
cspB	Cold shock protein	-2.53494	-2.53494	-2.59521	0.0048297	0.990209
csrA	Translational regulator CsrA	0.921547	0.921547	0.95855	0.0481959	0.990209
ctp	Periplasmic carboxy-terminal processing protease	0.723168	0.723168	0.775777	0.00903481	0.990209
cyoA	Cytochrome bo(3) ubiquinol oxidase subunit 2	-0.89693	-0.89693	-0.863182	0.00650215	0.990209
cyoB	Cytochrome bo(3) ubiquinol oxidase subunit 1	-1.31083	-1.31083	-1.29942	0.0202043	0.990209
cysB	Putative cysteine biosynthesis transcriptional regulator, LysR family	2.16701	2.16701	2.18445	0.0690887	0.990209
cysD	Sulfate adenylyltransferase subunit 2	4.39293	4.39293	4.4064	2.35389e-05	0.0273287
cysI	Sulfite reductase [NADPH] hemoprotein beta-component	4.55283	4.55283	4.68436	6.54616e-06	0.00789467
cysJ	Sulfite reductase [NADPH] flavoprotein alpha-component	3.68924	3.68924	3.63741	0.0137473	0.990209
cysK	Cysteine synthase	2.53072	2.53072	2.51632	6.39124e-08	8.05296e-05
cysM	Putative cysteine synthase B	0.361323	0.361323	0.23606	0.304327	0.990209
cysNC	Multifunctional fusion protein	5.30757	5.30757	5.33758	0.0272529	0.990209
cysS	Cysteine--tRNA ligase	-0.150062	-0.150062	-0.15425	0.157001	0.990209
cytCCT	Cytochrome c, class CT	3.11426	3.11426	3.1912	0.000725492	0.693571
czcD	Cobalt-zinc-cadmium efflux permease	0.487735	0.487735	0.469214	0.0689091	0.990209
dacC	Serine-type D-Ala-D-Ala carboxypeptidase	-0.615384	-0.615384	-0.670899	0.00996757	0.990209
dapA1	4-hydroxy-tetrahydrodipicolinate synthase	-0.436369	-0.436369	-0.548489	0.249795	0.990209
dapB	4-hydroxy-tetrahydrodipicolinate reductase	0.911699	0.911699	0.871008	0.00227126	0.990209
dapD	2,3,4,5-tetrahydropyridine-2,6-dicarboxylate N-succinyltransferase	-0.325417	-0.325417	-0.313866	0.00964958	0.990209
dapF	Diaminopimelate epimerase	-0.579997	-0.579997	-0.563961	0.00513854	0.990209
dcd	dCTP deaminase	-0.491096	-0.491096	-0.481098	0.00168495	0.990209
dcp1	Peptidyl-dipeptidase	-0.625987	-0.625987	-0.601696	0.000274869	0.288063
dcp2	Peptidyl-dipeptidase	-1.16565	-1.16565	-1.18921	5.84998e-05	0.0662217
dctA	C4-dicarboxylate transport protein	-3.27606	-3.27606	-3.3543	0.000197925	0.21277
ddl	D-alanine--D-alanine ligase	1.71949	1.71949	1.49718	0.000128433	0.140121
ddlB	D-alanine--D-alanine ligase	-0.0763734	-0.0763734	-0.214581	0.735405	0.990209
deaD	ATP-dependent RNA helicase DeaD	-1.05585	-1.05585	-1.06574	0.000126843	0.138639
def	Peptide deformylase	-0.74324	-0.74324	-0.772593	0.128233	0.990209
der	GTPase Der	-0.152916	-0.152916	-0.135836	0.203184	0.990209
dhaA	Haloalkane dehalogenase	0.147496	0.147496	0.0940084	0.586669	0.990209
dksA	RNA polymerase-binding transcription factor DksA	0.403691	0.403691	0.341481	0.0081815	0.990209
dnaA	Chromosomal replication initiator protein DnaA	-1.07109	-1.07109	-0.938109	0.00456085	0.990209
dnaE2	DNA polymerase III subunit alpha	-0.633641	-0.633641	-0.635105	0.0141365	0.990209
dnaJ	Chaperone protein DnaJ	-1.83699	-1.83699	-1.7747	0.000386204	0.392383
dnaJ2	Chaperone protein	-0.566406	-0.566406	-0.510252	0.00123858	0.990209
dnaK	Chaperone protein DnaK	-0.791479	-0.791479	-0.817886	2.32712e-05	0.0270411
dnaN	Beta sliding clamp	-0.0898595	-0.0898595	-0.105984	0.390728	0.990209
dnaX	DNA polymerase III subunit gamma/tau	-0.51778	-0.51778	-0.27359	0.21024	0.990209
dpp	Exported dipeptidyl-peptidase	1.32914	1.32914	1.45128	0.0183138	0.990209
dsbA1	Thiol:disulfide interchange protein DsbA	0.555525	0.555525	0.514435	0.00069819	0.672072
dsbA2	Thiol:disulfide interchange protein	0.235021	0.235021	0.224216	0.0233041	0.990209
dsbD	Thiol:disulfide interchange protein	0.22568	0.22568	0.299712	0.119291	0.990209
dut	Deoxyuridine 5-triphosphate nucleotidohydrolase	1.06274	1.06274	1.06955	0.00243565	0.990209
dxr	1-deoxy-D-xylulose 5-phosphate reductoisomerase	-0.964246	-0.964246	-0.968985	0.0266062	0.990209
dxs	1-deoxy-D-xylulose-5-phosphate synthase	-0.270049	-0.270049	-0.196458	0.254922	0.990209
ech1	Enoyl-CoA hydratase/isomerase family protein	-0.882993	-0.882993	-0.93417	0.000142097	0.154175
ech3	Enoyl-CoA hydratase/isomerase family protein	-1.96162	-1.96162	-1.96246	1.16e-06	0.00143724
ech4	Enoyl-CoA hydratase/isomerase family protein	0.391828	0.391828	0.243424	0.0941927	0.990209
eda	2-dehydro-3-deoxy-phosphogluconate aldolase	-0.0927806	-0.0927806	0.0722694	0.63324	0.990209
edd	Phosphogluconate dehydratase	-0.044095	-0.044095	-0.00179672	0.760423	0.990209
efp	Elongation factor P	-0.669754	-0.669754	-0.723732	0.00274266	0.990209
egl3	Exported cellulase	3.73603	3.73603	3.83345	8.5534e-06	0.0101957
engB	Probable GTP-binding protein EngB	-0.180055	-0.180055	-0.228156	0.157289	0.990209
engXCB	Endoglucanase	0.549449	0.549449	0.335654	0.140474	0.990209
eno	Enolase	-0.0233212	-0.0233212	-0.0464592	0.823295	0.990209
eno2	L-fuconate dehydratase	-0.417819	-0.417819	-0.388423	0.000548838	0.542252
era	GTPase Era	-0.439999	-0.439999	-0.477478	0.00528104	0.990209
estA	Carboxylesterase	-0.242536	-0.242536	0.0276041	0.638426	0.990209
etfA	Electron transfer flavoprotein alpha-subunit	-0.255874	-0.255874	-0.267307	0.0143054	0.990209
ettA	Energy-dependent translational throttle protein EttA	-0.747737	-0.747737	-0.744751	5.49247e-06	0.00666237
exbB	Biopolymer transport protein ExbB	0.236624	0.236624	0.203178	0.0097676	0.990209
exbB2	Macromolecule import protein	-0.266497	-0.266497	-0.0845175	0.258956	0.990209
exbD1	Biopolymer transport protein exbD1	0.0537896	0.0537896	0.0141115	0.733556	0.990209
exbD2	Biopolymer transport protein exbD2	0.0244532	0.0244532	0.0785952	0.813166	0.990209
exbD4	Macromelcule import protein	0.00990423	0.00990423	-0.0086441	0.936919	0.990209
fabA	3-hydroxydecanoyl-[acyl-carrier-protein] dehydratase	-0.0298433	-0.0298433	-0.120479	0.890064	0.990209
fabB	3-oxoacyl-[acyl-carrier protein] synthase II	0.0144906	0.0144906	-0.0428486	0.884855	0.990209
fabD	Malonyl CoA-acyl carrier protein transacylase	-0.939636	-0.939636	-0.860244	0.00209931	0.990209
fabF1	3-oxoacyl-[acyl-carrier-protein] synthase 2	-0.592474	-0.592474	-0.547704	0.00209448	0.990209
fabF2	3-oxoacyl-[acyl-carrier protein] synthase II	-0.142945	-0.142945	-0.245091	0.300924	0.990209
fabG2	3-oxoacyl-[acyl-carrier-protein] reductase	-0.188994	-0.188994	-0.0433807	0.311234	0.990209
fabH1	3-oxoacyl-[acyl-carrier protein] synthase III	-0.730188	-0.730188	-0.745287	0.00115525	0.990209
fabH2	3-oxoacyl-[acyl-carrier-protein] synthase 3	0.242089	0.242089	0.23828	0.0936325	0.990209
fabV	Enoyl-[acyl-carrier-protein] reductase [NADH]	-0.2427	-0.2427	-0.2382	0.0017153	0.990209
fabZ	3-hydroxyacyl-[acyl-carrier-protein] dehydratase FabZ	-0.458249	-0.458249	-0.433708	0.00409018	0.990209
fadA1	Acetyl-CoA C-acyltransferase	0.329824	0.329824	0.329872	0.0223649	0.990209
fadA2	Acetyl-CoA C-acyltransferase	0.151325	0.151325	0.11641	0.0844137	0.990209
fadA3	Acetyl-CoA C-acetyltransferase	-0.429555	-0.429555	-0.428259	0.00121262	0.990209
fadB1	3-hydroxyacyl-CoA dehydrogenase	0.78492	0.78492	0.622163	0.0639509	0.990209
fadB2	3-hydroxyacyl-CoA dehydrogenase	-0.0296674	-0.0296674	-0.0101299	0.59691	0.990209
fadB3	3-hydroxyacyl-CoA dehydrogenase	0.399997	0.399997	0.343052	0.00179749	0.990209
fadE3	Acyl-CoA dehydrogenase	1.4329	1.4329	1.42809	0.0135066	0.990209
fadL	Outer membrane fatty acid porin	-0.141215	-0.141215	-0.276541	0.505354	0.990209
fba	Fructose-bisphosphate aldolase	-0.00214958	-0.00214958	-0.0265198	0.984626	0.990209
fbp	Fructose-1,6-bisphosphatase class 1	-0.272819	-0.272819	-0.292439	0.000665106	0.642492
fdx	Ferredoxin	-0.285676	-0.285676	-0.269032	0.277311	0.990209
ffh	Signal recognition particle protein	-0.669937	-0.669937	-0.708667	4.08531e-05	0.0466951
fghA	S-formylglutathione hydrolase	1.26798	1.26798	1.22145	7.68365e-05	0.0862106
fhuA2	TonB-dependent outer membrane catecholate siderophore receptor	-2.46302	-2.46302	-2.42765	0.00065164	0.631439
fimV	Piccolo protein	0.559099	0.559099	0.560501	0.000159153	0.172363
fkpA1	Peptidyl-prolyl cis-trans isomerase	-0.638985	-0.638985	-0.674506	4.20303e-05	0.0479566
fkpA2	Peptidyl-prolyl cis-trans isomerase	-0.108415	-0.108415	0.0373831	0.518642	0.990209
fmt	Methionyl-tRNA formyltransferase	-0.332588	-0.332588	-0.389648	0.0481095	0.990209
folC	Dihydrofolate synthase/folylpolyglutamate synthase	-0.63629	-0.63629	-0.747544	0.00890141	0.990209
folD	Bifunctional protein FolD	0.0615125	0.0615125	-0.0865431	0.825571	0.990209
folE	GTP cyclohydrolase 1	-0.244077	-0.244077	-0.223392	0.444489	0.990209
folH	Exported glutamate carboxypeptidase II	0.318971	0.318971	0.364143	0.0333346	0.990209
folP	Dihydropteroate synthase	-0.314086	-0.314086	-0.350753	0.0789374	0.990209
fpvA1	TonB-dependent outer membrane ferripyoverdine receptor	-4.29023	-4.29023	-4.32342	0.0762701	0.990209
frr	Ribosome-recycling factor	-0.626719	-0.626719	-0.659841	0.000416036	0.420196
fruA	PTS fructose porter	-2.53965	-2.53965	-2.46279	0.00225493	0.990209
fruB	EIII-Fru	-3.97624	-3.97624	-3.96968	4.39087e-08	5.54128e-05
fruK	Phosphofructokinase	-1.84455	-1.84455	-1.81259	0.00191276	0.990209
ftsA	Cell division protein FtsA	0.0107837	0.0107837	-0.0322933	0.92362	0.990209
ftsH	ATP-dependent zinc metalloprotease FtsH	-0.493653	-0.493653	-0.511097	0.0020348	0.990209
ftsY	Signal recognition particle receptor FtsY	-0.484794	-0.484794	-0.47046	0.0258731	0.990209
ftsZ	Cell division protein FtsZ	-0.33896	-0.33896	-0.291376	0.0228145	0.990209
fumB	Fumarate hydratase class I	-0.953963	-0.953963	-0.970128	5.75805e-07	0.00071918
fumC	Fumarate hydratase class II	2.22346	2.22346	2.20219	9.08331e-06	0.010791
fur	Ferric uptake regulation protein	0.315888	0.315888	0.414414	0.128516	0.990209
fusA	Elongation factor G	-0.945174	-0.945174	-0.939079	1.23936e-05	0.0146245
galM	Aldose 1-epimerase	1.12292	1.12292	1.11983	0.000100342	0.111179
galU	UTP--glucose-1-phosphate uridylyltransferase	0.287037	0.287037	0.258947	0.0231962	0.990209
gapA	Glyceraldehyde-3-phosphate dehydrogenase	-0.120786	-0.120786	-0.152031	0.0933237	0.990209
garR	2-hydroxy-3-oxopropionate reductase	0.274846	0.274846	0.26809	0.0225199	0.990209
gcd1	Quinoprotein glucose dehydrogenase	-0.813014	-0.813014	-0.760269	0.00177123	0.990209
gcvH	Glycine cleavage system H protein	0.187542	0.187542	0.131825	0.799412	0.990209
gcvP	Glycine dehydrogenase (decarboxylating)	-3.4045	-3.4045	-3.47181	3.58896e-05	0.0411654
gcvT	Aminomethyltransferase	-0.596856	-0.596856	-0.578814	0.0203591	0.990209
gdh	Glutamate dehydrogenase	0.0834274	0.0834274	0.0871811	0.074838	0.990209
gfo	Exported glucose-fructose oxidoreductase	2.29492	2.29492	2.23719	1.9732e-07	0.000247636
ggt2	Gamma-glutamyltranspeptidase	0.189665	0.189665	0.196624	0.214788	0.990209
ggt3	Exported gamma-glutamyltranspeptidase	0.980647	0.980647	1.01441	1.86349e-06	0.00229396
gla	Putatively exported UDP-glucuronate 4-epimerase	0.0138459	0.0138459	-0.0211163	0.944199	0.990209
glcP	MFS family glucose/fructose importer	1.5824	1.5824	1.57567	0.0230829	0.990209
glgX1	Isoamylase	4.53458	4.53458	4.35579	0.0165519	0.990209
glgY	(1-_4)-alpha-D-glucan 1-alpha-D-glucosylmutase	4.65638	4.65638	4.54491	0.000488151	0.487663
glk	Glucokinase	-0.102587	-0.102587	-0.104405	0.403196	0.990209
glmM	Phosphoglucosamine mutase	-0.792779	-0.792779	-0.793521	1.82669e-05	0.021427
glmS2	Glutamine--fructose-6-phosphate aminotransferase [isomerizing]	-0.839899	-0.839899	-0.948107	0.000594902	0.582409
glmU	Bifunctional protein GlmU	0.335607	0.335607	0.33162	0.0713757	0.990209
glnA1	Glutamine synthetase	2.03685	2.03685	2.04198	5.85046e-06	0.00708491
glnB1	Nitrogen regulatory protein P-II	2.97961	2.97961	2.74564	0.00238839	0.990209
glnB2	Nitrogen regulatory protein P-II	0.147605	0.147605	0.142408	0.0735559	0.990209
glnD	Bifunctional uridylyltransferase/uridylyl-removing enzyme	-0.13816	-0.13816	-0.145738	0.594436	0.990209
glnS	Glutamine--tRNA ligase	-0.555505	-0.555505	-0.550278	0.0139143	0.990209
glpK	Glycerol kinase	-0.609662	-0.609662	-0.614713	0.0126933	0.990209
glpR	Glycerol-3-phosphate regulon repressor	1.44158	1.44158	1.47732	0.0255669	0.990209
gltA	Citrate synthase	-1.21752	-1.21752	-1.24792	8.76412e-06	0.0104293
gltB	Glutamate synthase (NADPH), alpha subunit	0.808122	0.808122	0.821567	0.0622851	0.990209
gltX	Glutamate--tRNA ligase	-0.312668	-0.312668	-0.337413	0.00794876	0.990209
glyA	Serine hydroxymethyltransferase	-0.0281887	-0.0281887	-0.136377	0.856918	0.990209
glyQ	Glycine--tRNA ligase alpha subunit	-0.489331	-0.489331	-0.458289	0.00882686	0.990209
glyS	Glycine--tRNA ligase beta subunit	-0.177089	-0.177089	-0.193276	0.0251327	0.990209
gmd	GDP-mannose 4,6-dehydratase	-0.216845	-0.216845	-0.199322	0.0677338	0.990209
gnd	6-phosphogluconate dehydrogenase	0.362582	0.362582	0.381139	0.0285776	0.990209
gntK	Gluconokinase	0.109655	0.109655	0.216956	0.683613	0.990209
gpmA	2,3-bisphosphoglycerate-dependent phosphoglycerate mutase	0.193738	0.193738	0.221546	0.24013	0.990209
gpsA	Glycerol-3-phosphate dehydrogenase [NAD(P)+]	-0.414787	-0.414787	-0.430777	0.0505638	0.990209
greA	Transcription elongation factor GreA	-0.113231	-0.113231	-0.0434971	0.503299	0.990209
groL	60 kDa chaperonin	-0.954028	-0.954028	-1.00013	0.0006073	0.593332
groS	10 kDa chaperonin	-0.728994	-0.728994	-0.65102	0.00219759	0.990209
grpE	Protein GrpE	-0.979664	-0.979664	-0.937806	0.000271797	0.285387
gshA	Glutamate--cysteine ligase	0.238864	0.238864	0.35439	0.0657727	0.990209
gshB	Glutathione synthetase	-0.604799	-0.604799	-0.636147	0.000350459	0.35887
gst5	Glutathione transferase	-1.13716	-1.13716	-1.18504	0.00205772	0.990209
guaA	GMP synthase [glutamine-hydrolyzing]	-0.51967	-0.51967	-0.604323	0.0142133	0.990209
guaB	Inosine-5-monophosphate dehydrogenase	-0.150637	-0.150637	-0.158596	0.0362145	0.990209
gumB	Outer membrane xanthan exporter	0.668127	0.668127	0.626394	0.000310638	0.321821
gumC	Xanthan chain-length determinant	0.468807	0.468807	0.444193	0.000130301	0.142028
gumD	Undecaprenylphosphate glucosylphosphate transferase	3.28918	3.28918	3.37648	0.000889451	0.831637
gumH	Mannosyltransferase	0.743746	0.743746	0.808312	0.000190717	0.205403
gumI	Mannosyltransferase	0.844514	0.844514	0.823531	0.00653887	0.990209
gumK	Glucuronosyltransferase	0.854074	0.854074	0.910726	0.000646823	0.627418
gumL	Pyruvyl transferase	-0.0900888	-0.0900888	-0.0888853	0.433897	0.990209
gyrA	DNA gyrase subunit A	-0.837708	-0.837708	-0.760346	0.00362294	0.990209
gyrB	DNA gyrase subunit B	-0.653776	-0.653776	-0.656218	0.000804087	0.759862
hemC	Porphobilinogen deaminase	-0.0108423	-0.0108423	-0.000533104	0.968412	0.990209
hemE	Uroporphyrinogen decarboxylase	-0.140074	-0.140074	-0.138754	0.248732	0.990209
hemF	Oxygen-dependent coproporphyrinogen-III oxidase	0.143774	0.143774	0.0830212	0.32572	0.990209
hemL	Glutamate-1-semialdehyde 2,1-aminomutase	-0.242231	-0.242231	-0.185579	0.054412	0.990209
hflD	High frequency lysogenization protein HflD homolog	-0.659779	-0.659779	-0.659441	0.0136434	0.990209
hflX	GTPase HflX	-0.845975	-0.845975	-0.762334	0.00850401	0.990209
hfq	RNA-binding protein Hfq	0.685948	0.685948	0.606042	0.0179839	0.990209
hisA	1-(5-phosphoribosyl)-5-[(5-phosphoribosylamino)methylideneamino] imidazole-4-carboxamide isomerase	2.27166	2.27166	2.28227	0.104773	0.990209
hisC3	Putative histidinol-phosphate transaminase	-0.135084	-0.135084	0.00878525	0.755084	0.990209
hisD	Histidinol dehydrogenase	3.15188	3.15188	3.15404	0.0118817	0.990209
hisS	Histidine--tRNA ligase	-1.05642	-1.05642	-1.04971	0.00507617	0.990209
hmgA	Homogentisate 1,2-dioxygenase	-0.450332	-0.450332	-0.465069	0.00029932	0.310993
hpd	4-hydroxyphenylpyruvate dioxygenase	-0.978706	-0.978706	-0.900096	0.00011417	0.125587
hprK	HPr kinase/phosphorylase	1.24121	1.24121	1.23012	0.000664665	0.642492
hpt	Hypoxanthine-guanine phosphoribosyltransferase	-0.269175	-0.269175	-0.332891	0.0872746	0.990209
hsdM	Site-specific DNA-methyltransferase (adenine-specific)	-0.814965	-0.814965	-0.791152	0.00127033	0.990209
hslU	ATP-dependent protease ATPase subunit HslU	-1.18597	-1.18597	-1.21691	0.00731518	0.990209
htpG	Chaperone protein HtpG	-1.24635	-1.24635	-1.26482	6.17426e-07	0.00076993
htpX	Protease HtpX	0.285191	0.285191	0.13985	0.160559	0.990209
hutH	Histidine ammonia-lyase	-1.29812	-1.29812	-1.39165	5.31942e-05	0.0603755
hutU	Urocanate hydratase	-1.68283	-1.68283	-1.65249	0.00379089	0.990209
icd1	Isocitrate dehydrogenase (NAD(+))	-1.14269	-1.14269	-1.1273	0.000120746	0.132216
icd2	Isocitrate dehydrogenase [NADP]	-0.754211	-0.754211	-0.738251	1.84182e-05	0.0215861
ihfA	Integration host factor subunit alpha	-0.022604	-0.022604	-0.00823402	0.915683	0.990209
ileS	Isoleucine--tRNA ligase	-0.328167	-0.328167	-0.324675	0.0222601	0.990209
ilvC	Ketol-acid reductoisomerase (NADP(+))	2.77813	2.77813	2.76487	4.62593e-07	0.000578241
ilvD	Dihydroxy-acid dehydratase	3.63712	3.63712	3.62489	0.0987345	0.990209
ilvE	Branched-chain-amino-acid aminotransferase	-0.340314	-0.340314	-0.384968	0.054511	0.990209
imp	LPS-assembly protein LptD	0.704757	0.704757	0.70079	0.0721586	0.990209
infA	Translation initiation factor IF-1	-1.33406	-1.33406	-1.28727	0.000274202	0.287638
infB	Translation initiation factor IF-2	-0.525186	-0.525186	-0.599842	0.000291624	0.304164
infC	Translation initiation factor IF-3	-0.303198	-0.303198	-0.411394	0.141276	0.990209
iroN	TonB-dependent outer membrane receptor	1.52704	1.52704	1.49567	0.000119787	0.131407
ispA	Geranyltranstransferase	-0.231307	-0.231307	-0.0304794	0.419168	0.990209
ispE	4-diphosphocytidyl-2-C-methyl-D-erythritol kinase	-0.058761	-0.058761	-0.0396042	0.628365	0.990209
ispF	2-C-methyl-D-erythritol 2,4-cyclodiphosphate synthase	-0.382748	-0.382748	-0.216764	0.286372	0.990209
ispG	4-hydroxy-3-methylbut-2-en-1-yl diphosphate synthase (flavodoxin)	-1.35555	-1.35555	-1.22752	0.00600361	0.990209
ispH	4-hydroxy-3-methylbut-2-enyl diphosphate reductase	-0.42753	-0.42753	-0.412179	0.132295	0.990209
ivd	Isovaleryl-CoA dehydrogenase	-2.61536	-2.61536	-2.02189	0.052002	0.990209
katG	Catalase-peroxidase	-0.00673962	-0.00673962	-0.0536642	0.983508	0.990209
kbl	2-amino-3-ketobutyrate coenzyme A ligase	-0.377422	-0.377422	-0.340008	0.00943973	0.990209
kdgK	2-dehydro-3-deoxygluconokinase	0.183623	0.183623	-0.0165405	0.578926	0.990209
kdsA	2-dehydro-3-deoxyphosphooctonate aldolase	0.062233	0.062233	0.136239	0.588655	0.990209
kdsB	3-deoxy-manno-octulosonate cytidylyltransferase	-0.1311	-0.1311	-0.125307	0.40697	0.990209
kdsC	3-deoxy-D-manno-octulosonate 8-phosphate phosphatase KdsC	-0.317463	-0.317463	-0.230912	0.239252	0.990209
kdsD	Arabinose 5-phosphate isomerase	-0.0968577	-0.0968577	-0.0432062	0.583264	0.990209
kduD	2-deoxy-D-gluconate 3-dehydrogenase	-0.694997	-0.694997	-0.629815	0.00521395	0.990209
kduI	4-deoxy-L-threo-5-hexosulose-uronate ketol-isomerase	-0.636724	-0.636724	-0.631091	0.00218115	0.990209
kynU	Kynureninase	0.326151	0.326151	0.345534	0.135461	0.990209
lapB	Lipopolysaccharide assembly protein B	0.270289	0.270289	0.377418	0.235732	0.990209
lepA	Elongation factor 4	-0.982622	-0.982622	-1.0196	0.000786971	0.746049
leuA	2-isopropylmalate synthase	4.06956	4.06956	3.93739	7.82013e-07	0.000972824
leuB	3-isopropylmalate dehydrogenase	-0.205339	-0.205339	-0.172577	0.118504	0.990209
leuC	3-isopropylmalate dehydratase large subunit	0.982761	0.982761	1.00435	0.000246932	0.26076
leuD	3-isopropylmalate dehydratase small subunit	1.00471	1.00471	1.00073	6.1323e-09	7.75736e-06
leuS	Leucine--tRNA ligase	-1.01855	-1.01855	-1.01255	0.000234791	0.248878
ligA	DNA ligase	0.151745	0.151745	0.151901	0.348693	0.990209
lolA	Outer-membrane lipoprotein carrier protein	-0.048902	-0.048902	-0.104136	0.801063	0.990209
lolB	Outer-membrane lipoprotein LolB	0.0661974	0.0661974	0.121187	0.763683	0.990209
lon	Lon protease	-0.174829	-0.174829	-0.152064	0.122267	0.990209
lpd1	Dihydrolipoyl dehydrogenase	-0.197375	-0.197375	-0.197004	0.00915298	0.990209
lpd2	Dihydrolipoyl dehydrogenase	-0.460274	-0.460274	-0.463619	0.000934522	0.869106
lpsI	Succinyl-CoA:3-ketoacid coenzyme A transferase subunit A	1.22322	1.22322	1.26059	0.0210184	0.990209
lpsJ	Succinyl-CoA:3-ketoacid coenzyme A transferase subunit B	1.35247	1.35247	1.37079	0.00227904	0.990209
lptA	Lipopolysaccharide export system protein LptA	0.670104	0.670104	0.782671	0.00813299	0.990209
lptE	LPS-assembly lipoprotein LptE	0.749369	0.749369	0.812444	0.000386004	0.392383
lpxA	Acyl-[acyl-carrier-protein]--UDP-N-acetylglucosamine O-acyltransferase	0.723619	0.723619	0.729109	0.0172241	0.990209
lpxC	UDP-3-O-acyl-N-acetylglucosamine deacetylase	0.476609	0.476609	0.45948	0.0323886	0.990209
lpxD	UDP-3-O-acylglucosamine N-acyltransferase	0.0616708	0.0616708	0.109032	0.632108	0.990209
lpxH	UDP-2,3-diacylglucosamine hydrolase	-0.319801	-0.319801	-0.356312	0.120627	0.990209
ltaE	Threonine aldolase	-0.911668	-0.911668	-0.89086	0.00216385	0.990209
lysC	Aspartate kinase	-0.743362	-0.743362	-0.75046	0.000112916	0.124433
lysS	Lysine--tRNA ligase	-0.00355339	-0.00355339	-0.0354109	0.965955	0.990209
maeB	Malate dehydrogenase (Oxaloacetate-decarboxylating) (NADP(+))	-0.975243	-0.975243	-0.985037	2.2295e-06	0.00273337
manB	Phosphomannomutase / phosphoglucomutase	1.27885	1.27885	1.24303	0.00154985	0.990209
manX	PTS mannose importer	-0.150908	-0.150908	0.0288143	0.51197	0.990209
map	Methionine aminopeptidase	-0.841003	-0.841003	-0.918423	0.0048912	0.990209
mccA	Biotin carboxylase	-0.553049	-0.553049	-0.689208	0.0618201	0.990209
mccB	Methylcrotonoyl-CoA carboxylase beta chain	-0.802059	-0.802059	-0.927114	0.013194	0.990209
mdh	Malate dehydrogenase	-0.295978	-0.295978	-0.242315	0.0111095	0.990209
metB	Cystathionine gamma-synthase	-0.164536	-0.164536	-0.166324	0.238646	0.990209
metC	Cystathionine beta-lyase	-0.305757	-0.305757	-0.322458	0.000841399	0.792598
metF1	Methylenetetrahydrofolate reductase	4.8114	4.8114	4.83644	3.33457e-05	0.0383638
metG	Methionine--tRNA ligase	-0.313652	-0.313652	-0.333097	0.0353153	0.990209
metK	S-adenosylmethionine synthase	0.312869	0.312869	0.301254	3.99676e-05	0.0457229
metN	Methionine import ATP-binding protein MetN	-0.0883571	-0.0883571	-0.0131998	0.403792	0.990209
metQ	Lipoprotein	0.0670228	0.0670228	-0.00124359	0.449517	0.990209
metX	Serine O-succinyltransferase	-0.0517599	-0.0517599	-0.126483	0.784047	0.990209
metY	O-acetylhomoserine aminocarboxypropyltransferase	3.94539	3.94539	3.98789	1.15123e-08	1.45515e-05
mexF	Efflux pump membrane transporter	-3.62817	-3.62817	-3.61154	2.92152e-05	0.0338019
mfd	Transcription-repair-coupling factor	0.319736	0.319736	0.373028	0.0799028	0.990209
minC	Probable septum site-determining protein MinC	-0.181785	-0.181785	-0.153475	0.0733822	0.990209
minE	Cell division topological specificity factor	-0.374185	-0.374185	-0.452655	0.0434871	0.990209
mltB	Murein-degrading transglycosylase	0.176522	0.176522	0.212008	0.544396	0.990209
mmsA	Aldehyde dehydrogenase	-2.63272	-2.63272	-2.65051	8.11565e-07	0.00100878
mmsB	3-hydroxyisobutyrate dehydrogenase	-1.79402	-1.79402	-1.75533	0.0172044	0.990209
mod	Site-specific DNA-methyltransferase (adenine-specific)	-0.0236371	-0.0236371	0.0252552	0.770681	0.990209
modA	Molybdate ABC importer periplasmic substrate-binding component	0.606612	0.606612	0.662042	0.00415182	0.990209
mpl	UDP-N-acetylmuramate--L-alanyl-gamma-D-glutamyl-meso-2,6-diaminoheptandioate ligase	0.484205	0.484205	0.52273	0.0833068	0.990209
mraZ	Transcriptional regulator MraZ	0.353548	0.353548	0.503606	0.154654	0.990209
mrcA	DD-transpeptidase	-0.576437	-0.576437	-0.568727	0.000785804	0.746049
mreB	Cell shape-determining protein MreB	-0.830419	-0.830419	-0.868661	0.000160216	0.173353
mreC	Cell shape protein MreC	0.0403606	0.0403606	0.00803757	0.523278	0.990209
msbA1	ATP-dependent lipid A-core flippase	0.230397	0.230397	0.274437	0.187597	0.990209
mscL	Large-conductance mechanosensitive channel	1.81037	1.81037	1.89287	0.000296401	0.308257
mscS2	Small-conductance mechanosensitive channel	-1.03461	-1.03461	-1.03794	0.000853064	0.802063
msrB	Peptide methionine sulfoxide reductase MsrB	-0.0748076	-0.0748076	-0.154004	0.496269	0.990209
msrP	Protein-methionine-sulfoxide reductase catalytic subunit MsrP	2.78859	2.78859	2.78936	0.000348159	0.356863
mtdH	Mannitol dehydrogenase	-1.54254	-1.54254	-1.54128	2.53974e-05	0.029461
mtnA	Methylthioribose-1-phosphate isomerase	-0.286961	-0.286961	-0.291898	0.00745524	0.990209
mtnB	Methylthioribulose-1-phosphate dehydratase	0.283173	0.283173	0.294066	0.323946	0.990209
mtnC	Enolase-phosphatase E1	1.1267	1.1267	1.11321	0.00207513	0.990209
mtnD	Acireductone dioxygenase	0.710136	0.710136	0.732837	0.000860759	0.806531
mucD	Periplasmic serine endoprotease DegP-like	1.55888	1.55888	1.53854	3.15664e-05	0.0364592
murA	UDP-N-acetylglucosamine 1-carboxyvinyltransferase	-0.884493	-0.884493	-0.897122	1.55981e-05	0.0183122
murC	UDP-N-acetylmuramate--L-alanine ligase	-0.400348	-0.400348	-0.394719	0.0942864	0.990209
murE	UDP-N-acetylmuramoyl-L-alanyl-D-glutamate--2,6-diaminopimelate ligase	0.105118	0.105118	0.133273	0.652111	0.990209
murF	UDP-N-acetylmuramoyl-tripeptide--D-alanyl-D-alanine ligase	0.169335	0.169335	0.15218	0.377889	0.990209
murG	UDP-N-acetylglucosamine--N-acetylmuramyl-(pentapeptide) pyrophosphoryl-undecaprenol N-acetylglucosamine transferase	-0.154608	-0.154608	-0.168388	0.0765173	0.990209
murL	UDP-N-acetyl-alpha-D-muramoyl-L-alanyl-L-glutamate epimerase	-0.675242	-0.675242	-0.641109	0.00907436	0.990209
mutL	DNA mismatch repair protein MutL	-0.237189	-0.237189	-0.161363	0.225444	0.990209
mutS	DNA mismatch repair protein MutS	-2.26538	-2.26538	-2.08212	0.0012271	0.990209
nadE	Glutamine-dependent NAD(+) synthetase	0.307676	0.307676	0.266046	0.0411404	0.990209
nadM	Bifunctional NMN adenylyltransferase / NUDIX hydrolase	1.98403	1.98403	2.22334	0.0128681	0.990209
nagA	N-acetylglucosamine-6-phosphate deacetylase	0.686893	0.686893	0.748644	0.263314	0.990209
nagB-II	Glucosamine-6-phosphate deaminase	0.21541	0.21541	0.109138	0.165966	0.990209
nagR	N-acetylglucosamine utilization transcriptional regulator, LacI family	0.631009	0.631009	0.625634	6.67085e-05	0.0751138
nagZ	Beta-hexosaminidase	-0.153388	-0.153388	-0.117072	0.127906	0.990209
namA	NADPH dehydrogenase	-0.348264	-0.348264	-0.358757	0.0635549	0.990209
namP	Nicotinamide phosphoribosyltransferase	1.03197	1.03197	0.972728	0.001826	0.990209
ndk	Nucleoside diphosphate kinase	-1.08586	-1.08586	-1.08947	2.20625e-05	0.0257248
nfuA	Fe/S biogenesis protein NfuA	-1.61084	-1.61084	-1.72365	0.00760293	0.990209
nixA	N-acetylglucosamine-induced TonB-dependent outer membrane receptor	-0.513647	-0.513647	-0.51152	0.00345002	0.990209
nnrD	Bifunctional NAD(P)H-hydrate repair enzyme	0.770011	0.770011	0.758984	0.0851036	0.990209
nrdR	Transcriptional repressor NrdR	0.333738	0.333738	0.295927	0.260274	0.990209
nudC	NAD(+) diphosphatase	0.143416	0.143416	0.16042	0.221654	0.990209
nuoA	NADH-quinone oxidoreductase subunit A	-0.0395241	-0.0395241	-0.110775	0.763977	0.990209
nuoB	NADH-quinone oxidoreductase subunit B	-0.283331	-0.283331	-0.287838	0.0180911	0.990209
nuoC	NADH-quinone oxidoreductase subunit C	-0.306755	-0.306755	-0.370771	0.00153263	0.990209
nuoD	NADH-quinone oxidoreductase subunit D	-0.32022	-0.32022	-0.332672	0.0276593	0.990209
nuoE	NADH dehydrogenase I subunit E	-0.498666	-0.498666	-0.455528	0.059559	0.990209
nuoF	NADH-quinone oxidoreductase subunit F	-0.376554	-0.376554	-0.365408	0.000233374	0.247843
nuoG	NADH-quinone oxidoreductase	-0.383399	-0.383399	-0.412378	0.000295524	0.307724
nuoI	NADH-quinone oxidoreductase subunit I	-0.279427	-0.279427	-0.291106	0.156585	0.990209
nuoJ	NADH-quinone oxidoreductase subunit J	-0.439631	-0.439631	-0.323754	0.0595053	0.990209
nuoK	NADH-quinone oxidoreductase subunit K	-0.227873	-0.227873	-0.227873	0.621134	0.990209
nuoL	NADH-quinone oxidoreductase subunit L	0.0351116	0.0351116	0.299962	0.933506	0.990209
nuoN	NADH-quinone oxidoreductase subunit N	0.0861251	0.0861251	0.157425	0.789344	0.990209
nusA	Transcription termination/antitermination protein NusA	-0.445487	-0.445487	-0.485961	0.00320388	0.990209
nusB	Transcription antitermination protein NusB	-0.095984	-0.095984	-0.0734377	0.543303	0.990209
nusG	Transcription termination/antitermination protein NusG	-0.551495	-0.551495	-0.568233	0.00768292	0.990209
ohr	Organic hydroperoxide resistance protein	0.739911	0.739911	0.655669	0.0100418	0.990209
ompW2	Outer membrane protein W	1.38856	1.38856	1.41735	0.000958169	0.888222
ompW3	OmpW family outer membrane protein	-0.022831	-0.022831	-0.0426998	0.836523	0.990209
opgD	Glucans biosynthesis protein D	1.0249	1.0249	1.07225	8.28062e-05	0.092329
oprN4	Outer membrane efflux protein	-4.21864	-4.21864	-4.20662	0.000353129	0.361251
oprN5	Outer membrane efflux protein	-0.202746	-0.202746	-0.161834	0.0828249	0.990209
oprO	Phosphate-selective outer membrane porin O	-0.598909	-0.598909	-0.625211	0.000233189	0.247843
oprP1	Phosphate-selective outer membrane porin P	1.44933	1.44933	1.18547	0.0660237	0.990209
orn	Oligoribonuclease	0.319459	0.319459	0.18222	0.24	0.990209
otsA	Trehalose-6-phosphate synthase	2.07151	2.07151	2.12964	0.0589434	0.990209
otsB	Trehalose 6-phosphate phosphatase	0.416164	0.416164	0.514127	0.172039	0.990209
pal	Peptidoglycan-associated protein	0.175695	0.175695	0.208216	0.0767381	0.990209
panB	3-methyl-2-oxobutanoate hydroxymethyltransferase	-1.11946	-1.11946	-1.0833	0.0014259	0.990209
panC	Pantothenate synthetase	-0.957423	-0.957423	-0.897737	0.0200775	0.990209
parC	DNA topoisomerase 4 subunit A	-1.20718	-1.20718	-1.16248	0.000585725	0.57401
parE	DNA topoisomerase 4 subunit B	-1.51605	-1.51605	-1.46227	7.82687e-05	0.0876609
pcm	L-isoaspartyl protein carboxyl methyltransferase	-0.134206	-0.163	1.78587	0.919143	0.990209
pcnB	Poly(A) polymerase I	-0.209872	-0.209872	-0.165447	0.00619668	0.990209
pdhB	Pyruvate dehydrogenase E1 component beta subunit	-1.38373	-1.38373	-1.34936	0.120885	0.990209
pdhC	Dihydrolipoamide acetyltransferase component of pyruvate dehydrogenase complex	-1.03897	-1.03897	-1.03972	0.00624438	0.990209
pdxJ	Pyridoxine 5-phosphate synthase	0.327462	0.327462	0.395203	0.289875	0.990209
pdxK	Pyridoxal kinase	0.917522	0.917522	0.991007	0.0044532	0.990209
pep	Exported prolyl oligopeptidase	0.637603	0.637603	0.689784	0.000523326	0.519663
pepA	Probable cytosol aminopeptidase	-0.934712	-0.934712	-0.938784	1.0228e-06	0.00127032
pepA2	Leucyl aminopeptidase	0.172869	0.172869	0.199185	0.0886884	0.990209
pepN	Aminopeptidase	-0.653728	-0.653728	-0.576441	0.00170705	0.990209
pepQ	Xaa-Pro dipeptidase	0.396099	0.396099	0.356022	0.02275	0.990209
petC	Cytochrome c1	4.48504	4.48504	3.69836	0.0281939	0.990209
pfp	Pyrophosphate--fructose 6-phosphate 1-phosphotransferase	3.1056	3.1056	3.21976	0.000761122	0.726872
pgi	Glucose-6-phosphate isomerase	0.545516	0.545516	0.551389	0.000654585	0.633638
pgk	Phosphoglycerate kinase	0.141166	0.141166	0.142097	0.0094025	0.990209
pgl	6-phosphogluconolactonase	0.151498	0.151498	0.137216	0.0402605	0.990209
phbB	Acetoacetyl-CoA reductase	1.66813	1.66813	1.56033	0.0131134	0.990209
pheA	Bifunctional chorismate mutase/prephenate dehydratase	-0.237114	-0.237114	-0.275018	0.0386526	0.990209
pheS	Phenylalanine--tRNA ligase alpha subunit	-1.02024	-1.02024	-1.02067	8.15163e-05	0.0909722
pheT	Phenylalanine--tRNA ligase beta subunit	-0.640658	-0.640658	-0.627484	6.61356e-05	0.0745348
pilA	Fimbrial protein	0.189479	0.189479	0.151279	0.389698	0.990209
pilB	Type 4 fimbrial assembly protein pilB	0.719728	0.719728	0.754776	0.0193581	0.990209
pilC	PilC, fimbrial assembly protein	0.433675	0.433675	0.431527	0.000476007	0.477911
pilE	Tfp pilus assembly protein PilE	2.07866	2.07866	2.15439	0.000830591	0.783247
pilF	Fimbrial biogenesis protein	0.449988	0.449988	0.481565	0.0426256	0.990209
pilL	Histidine kinase	-0.198799	-0.198799	-0.225656	0.0871534	0.990209
pilM	Type IV pilus assembly protein	0.0597329	0.0597329	0.085393	0.602816	0.990209
pilN	Type IV pilus assembly protein	0.355247	0.355247	0.31742	0.237471	0.990209
pilQ	Fimbrial assembly protein pilQ	0.575027	0.575027	0.514497	0.000495009	0.493524
pilR	Two-component system response regulator protein	0.408356	0.408356	0.369819	0.0323438	0.990209
pilY	Putative Tfp pilus assembly protein	4.63072	4.63072	4.5983	0.0593241	0.990209
pip3	Proline iminopeptidase	-0.671466	-0.671466	-0.682468	0.00115318	0.990209
pldA	Phospholipase A1	2.10964	2.10964	2.14768	0.000444494	0.447606
plsB	Glycerol-3-phosphate acyltransferase	-0.232026	-0.232026	-0.163696	0.226743	0.990209
pncB	Nicotinate phosphoribosyltransferase	0.558872	0.558872	0.522313	0.0352415	0.990209
pnp	Polyribonucleotide nucleotidyltransferase	-0.53547	-0.53547	-0.51083	0.00161171	0.990209
polA	DNA polymerase I	-0.10286	-0.10286	-0.0483809	0.613397	0.990209
ppa	Inorganic pyrophosphatase	-0.0904469	-0.0904469	-0.0256786	0.419067	0.990209
ppc	Phosphoenolpyruvate carboxylase	0.509447	0.509447	0.480602	0.0307621	0.990209
ppk	Polyphosphate kinase	0.901483	0.901483	0.917439	0.0475255	0.990209
ppnK	NAD kinase	0.940537	0.940537	0.939321	0.000215786	0.230244
ppsA	Phosphoenolpyruvate synthase	-1.07406	-1.07406	-1.09501	4.53717e-07	0.000568053
ppx	Exopolyphosphatase	0.21335	0.21335	0.354485	0.57324	0.990209
pqqC	Pyrroloquinoline-quinone synthase	-0.373961	-0.373961	-0.373961	0.397234	0.990209
prc	Exported C-terminal processing peptidase	0.811479	0.811479	0.809402	8.03534e-05	0.0898351
prfA	Peptide chain release factor 1	-0.351662	-0.351662	-0.374719	0.0593255	0.990209
prfB	Peptide chain release factor 2	-0.455458	-0.455458	-0.459991	0.00860055	0.990209
prfC	Peptide chain release factor 3	-0.779541	-0.779541	-0.711325	0.000544238	0.539339
prmB	50S ribosomal protein L3 glutamine methyltransferase	-0.537878	-0.537878	-0.522073	0.0001347	0.146553
proA	Gamma-glutamyl phosphate reductase	0.29558	0.29558	0.37304	0.102547	0.990209
proC	Pyrroline-5-carboxylate reductase	0.0773341	0.0773341	0.175491	0.593726	0.990209
proS	Proline--tRNA ligase	-0.764441	-0.764441	-0.875784	0.000398038	0.40361
prpB	2-methylisocitrate lyase	-1.95771	-1.95771	-2.04873	1.44727e-05	0.0170199
prpC	Citrate synthase	-0.833385	-0.833385	-0.771341	0.0447309	0.990209
prpF	AcnD-accessory protein	-0.275057	-0.275057	-0.2781	0.187843	0.990209
prs	Ribose-phosphate pyrophosphokinase	-0.379264	-0.379264	-0.3282	0.014678	0.990209
psd	Phosphatidylserine decarboxylase proenzyme	-0.0440326	-0.0440326	-0.0408907	0.755292	0.990209
pth	Peptidyl-tRNA hydrolase	0.0538187	0.0538187	0.0538187	0.914746	0.990209
ptlE	VirB8-like type IV secretion system protein PtlE	1.25344	1.25344	1.32706	0.00209117	0.990209
ptlF	Exported VirB9-like type IV secretion system protein PtlF	1.61084	1.61084	1.61246	6.01921e-06	0.00728324
ptr1	Putative pteridine reductase	0.0786192	0.0786192	0.0999641	0.78063	0.990209
ptsH	PTS system HPr enzyme	-0.0469936	-0.0469936	0.0479689	0.906019	0.990209
ptsI	Phosphoenolpyruvate-protein phosphotransferase	0.603905	0.603905	0.67388	0.0288462	0.990209
purA	Adenylosuccinate synthetase	-0.708653	-0.708653	-0.718831	0.000855181	0.80216
purB	Adenylosuccinate lyase	0.217554	0.217554	0.235589	0.214136	0.990209
purC	Phosphoribosylaminoimidazole-succinocarboxamide synthase	-0.175722	-0.175722	-0.272197	0.159972	0.990209
purD	Phosphoribosylamine--glycine ligase	-0.973933	-0.973933	-0.996649	0.00038016	0.387003
purE	N5-carboxyaminoimidazole ribonucleotide mutase	-0.0315261	-0.0315261	0.0922813	0.85717	0.990209
purF	Amidophosphoribosyltransferase	-0.264882	-0.264882	-0.24171	0.106062	0.990209
purH	Bifunctional purine biosynthesis protein PurH	-0.305079	-0.305079	-0.314921	0.0173709	0.990209
purK	N5-carboxyaminoimidazole ribonucleotide synthase	-0.0869498	-0.0869498	-0.0800323	0.279038	0.990209
purL	Phosphoribosylformylglycinamidine synthase	0.162935	0.162935	0.166424	0.0533122	0.990209
purM	Phosphoribosylformylglycinamidine cyclo-ligase	-0.421491	-0.421491	-0.498839	0.0509108	0.990209
purT	Formate-dependent phosphoribosylglycinamide formyltransferase	0.219543	0.219543	0.21666	0.0339036	0.990209
purU	Formyltetrahydrofolate deformylase	0.307373	0.307373	0.336092	0.0988616	0.990209
pykA	Pyruvate kinase	0.49072	0.49072	0.445433	0.00171005	0.990209
pyrB	Aspartate carbamoyltransferase	-0.162223	-0.162223	-0.167435	0.0136766	0.990209
pyrD	Dihydroorotate dehydrogenase (quinone)	0.539609	0.539609	0.602081	0.0618514	0.990209
pyrE	Orotate phosphoribosyltransferase	-0.426024	-0.426024	-0.350046	0.0196804	0.990209
pyrF	Orotidine 5-phosphate decarboxylase	-0.204257	-0.204257	-0.187576	0.0324793	0.990209
pyrG	CTP synthase	-0.509966	-0.509966	-0.535387	0.0014404	0.990209
pyrH	Uridylate kinase	-0.0345931	-0.0345931	0.0102139	0.74292	0.990209
queA	S-adenosylmethionine:tRNA ribosyltransferase-isomerase	-0.370672	-0.370672	-0.391353	0.0101499	0.990209
queC	7-cyano-7-deazaguanine synthase	-0.330148	-0.330148	-0.327963	0.0323188	0.990209
radA	DNA repair protein RadA	0.411677	0.411677	0.303422	0.0810739	0.990209
raxC	Type I secretion system outer membrane protein	-0.156713	-0.156713	-0.154776	0.0662728	0.990209
rbfA	Ribosome-binding factor A	-0.502785	-0.502785	-0.524305	0.190612	0.990209
rbsK	Ribokinase	-0.549109	-0.549109	-0.575119	0.00126884	0.990209
rdgC	Recombination-associated protein RdgC	-1.92068	-1.92068	-1.76346	0.000485087	0.485573
recA	Protein RecA	0.64012	0.64012	0.678144	0.00282532	0.990209
recR	Recombination protein RecR	-0.203991	-0.203991	-0.237728	0.477876	0.990209
regR	Two-component system nitrogen response regulator, Fis family	-0.140403	-0.140403	-0.145785	0.536166	0.990209
relA2	GTP diphosphokinase	0.381604	0.381604	0.28747	0.313755	0.990209
rfbB	dTDP-glucose 4,6-dehydratase	0.756508	0.756508	0.721051	1.86715e-05	0.0218643
rhlB	ATP-dependent RNA helicase RhlB	-0.296686	-0.296686	-0.366319	0.0582841	0.990209
rho	Transcription termination factor Rho	-1.00614	-1.00614	-1.03111	0.000311062	0.321949
ribB	3,4-dihydroxy-2-butanone 4-phosphate synthase	-1.16467	-1.16467	-1.25273	0.00147638	0.990209
ribH	6,7-dimethyl-8-ribityllumazine synthase	-0.40734	-0.40734	-0.413089	0.0180364	0.990209
rimP	Ribosome maturation factor RimP	-0.464665	-0.464665	-0.423825	0.0677193	0.990209
rioK	Non-specific serine/threonine protein kinase	-0.0152435	-0.0152435	-0.00455666	0.896505	0.990209
rlhA	Pyrimidine-specific ribonucleoside hydrolase	0.0143275	0.0143275	0.0190449	0.909118	0.990209
rlmB	23S rRNA (guanosine-2-O-)-methyltransferase RlmB	-0.10357	-0.0772978	0.0455256	0.871246	0.990209
rlmD	23S rRNA (uracil(1939)-C(5))-methyltransferase RlmD	-0.845461	-0.845461	-0.830468	0.000302942	0.314151
rlmL	Ribosomal RNA large subunit methyltransferase K/L	-0.521577	-0.521577	-0.566451	0.0432788	0.990209
rmd	GDP-4-dehydro-D-rhamnose reductase	0.0885043	0.0885043	-0.0446072	0.504012	0.990209
rmlA	Glucose-1-phosphate thymidylyltransferase	0.614105	0.614105	0.558899	0.000211888	0.22672
rmlD	dTDP-4-dehydrorhamnose reductase	-0.363764	-0.363764	-0.374858	0.278878	0.990209
rnd	Ribonuclease D	-0.381636	-0.381636	-0.438213	0.0229819	0.990209
rne	Ribonuclease E	-0.504899	-0.504899	-0.505882	0.000395044	0.400969
rnr	Ribonuclease R	0.257069	0.257069	0.310181	0.110077	0.990209
rpe	Ribulose-phosphate 3-epimerase	0.0141492	0.0141492	0.0441628	0.825841	0.990209
rpfA	Aconitate hydratase	1.18671	1.18671	1.17863	6.55676e-07	0.000816972
rpfB	Long-chain-fatty-acid-CoA ligase	1.29796	1.29796	1.20399	0.00208334	0.990209
rpfG	Two-component system response regulator RpfG	3.16585	3.16585	3.16758	0.00207642	0.990209
rpfI	Conserved putatively exported protein	-2.46976	-2.46976	-2.42423	2.96296e-07	0.000371555
rpfN	Porin	-3.18792	-3.18792	-3.15056	2.04573e-06	0.0025142
rph	Ribonuclease PH	-0.55536	-0.55536	-0.578847	0.00347274	0.990209
rpi2	Ribose-5-phosphate isomerase	-1.0403	-1.0403	-1.08142	0.000487587	0.487587
rpiA	Ribose-5-phosphate isomerase A	-0.322765	-0.322765	-0.331779	0.00826404	0.990209
rplA	50S ribosomal protein L1	-1.22476	-1.22476	-1.26179	2.30548e-05	0.0268358
rplB	50S ribosomal protein L2	-0.737619	-0.737619	-0.878317	0.0145246	0.990209
rplC	50S ribosomal protein L3	-0.823092	-0.823092	-0.923411	0.0107717	0.990209
rplD	50S ribosomal protein L4	-1.3018	-1.3018	-1.29413	5.33037e-05	0.0604464
rplE	50S ribosomal protein L5	-1.34256	-1.34256	-1.31231	0.000104729	0.115725
rplF	50S ribosomal protein L6	-0.620134	-0.620134	-0.578499	0.0086937	0.990209
rplI	50S ribosomal protein L9	-1.14063	-1.14063	-1.19133	0.000478726	0.480162
rplJ	50S ribosomal protein L10	-1.05489	-1.05489	-1.05981	0.000103194	0.114133
rplK	50S ribosomal protein L11	-1.15885	-1.15885	-1.20545	0.000480137	0.481098
rplL	50S ribosomal protein L7/L12	-1.10142	-1.10142	-1.09762	0.000341266	0.350822
rplM	50S ribosomal protein L13	-1.29508	-1.29508	-1.28173	5.9961e-05	0.0676959
rplN	50S ribosomal protein L14	-0.87115	-0.87115	-0.949061	0.000230664	0.245427
rplO	50S ribosomal protein L15	-0.863943	-0.863943	-0.802887	0.00404187	0.990209
rplP	50S ribosomal protein L16	-0.846473	-0.846473	-0.834445	4.26276e-06	0.00519204
rplQ	50S ribosomal protein L17	-1.10962	-1.10962	-1.28336	0.000578684	0.568268
rplR	50S ribosomal protein L18	-0.640604	-0.640604	-1.1982	0.386007	0.990209
rplS	50S ribosomal protein L19	-0.704258	-0.704258	-0.640776	0.00228329	0.990209
rplT	50S ribosomal protein L20	-0.820094	-0.820094	-0.757111	0.0138198	0.990209
rplU	50S ribosomal protein L21	-1.33588	-1.33588	-1.28139	0.00213636	0.990209
rplV	50S ribosomal protein L22	-1.08397	-1.08397	-1.062	0.000313297	0.323636
rplW	50S ribosomal protein L23	-0.922251	-0.922251	-0.941676	0.0273854	0.990209
rplX	50S ribosomal protein L24	-0.197995	-0.197995	-0.336043	0.530553	0.990209
rplY	50S ribosomal protein L25	-1.10391	-1.10391	-0.960543	0.00117559	0.990209
rpmA	50S ribosomal protein L27	-0.578317	-0.578317	-0.521317	0.072554	0.990209
rpmB	50S ribosomal protein L28	-0.440873	-0.440873	-0.416457	0.0441088	0.990209
rpmC	50S ribosomal protein L29	-0.256686	-0.256686	-0.369498	0.591887	0.990209
rpmD	50S ribosomal protein L30	-0.515128	-0.515128	-0.490157	0.0542122	0.990209
rpmE	50S ribosomal protein L31 type B	-1.40837	-1.40837	-1.39966	0.000771787	0.736285
rpmF	50S ribosomal protein L32	-0.656816	-0.656816	-0.596011	0.0374635	0.990209
rpmG	50S ribosomal protein L33	-0.15111	-0.15111	-0.548997	0.813473	0.990209
rpmH	50S ribosomal protein L34	-0.39808	-0.39808	-0.368178	0.741051	0.990209
rpoA	DNA-directed RNA polymerase subunit alpha	-0.442968	-0.442968	-0.487734	0.0120981	0.990209
rpoB	DNA-directed RNA polymerase subunit beta	-0.702434	-0.702434	-0.729216	7.19687e-06	0.00865783
rpoC	DNA-directed RNA polymerase subunit beta	-0.746142	-0.746142	-0.750908	1.85925e-06	0.0022906
rpoD	RNA polymerase sigma factor RpoD	-1.02937	-1.02937	-1.07824	0.000208769	0.223866
rpoN2	RNA polymerase sigma-54 factor	1.28505	1.28505	1.35129	0.000698619	0.672072
rpoZ	DNA-directed RNA polymerase subunit omega	-0.838794	-0.838794	-0.873858	0.000488964	0.487986
rpsB	30S ribosomal protein S2	-0.717855	-0.717855	-0.754015	5.12344e-06	0.00621986
rpsC	30S ribosomal protein S3	-0.49261	-0.49261	-0.630346	0.0460826	0.990209
rpsD	30S ribosomal protein S4	-0.726604	-0.726604	-0.733232	9.82752e-05	0.108987
rpsE	30S ribosomal protein S5	-0.88549	-0.88549	-0.973501	0.000334263	0.343956
rpsF	30S ribosomal protein S6	-0.658901	-0.658901	-0.648892	0.000822069	0.776033
rpsG	30S ribosomal protein S7	-0.957672	-0.957672	-1.01211	0.000547871	0.541844
rpsH	30S ribosomal protein S8	-0.875906	-0.875906	-0.903404	4.67588e-06	0.00568587
rpsI	30S ribosomal protein S9	-0.691375	-0.691375	-0.693414	0.000615891	0.599537
rpsJ	30S ribosomal protein S10	-0.806133	-0.806133	-0.897364	0.00997446	0.990209
rpsK	30S ribosomal protein S11	-0.452198	-0.452198	-0.519148	0.04166	0.990209
rpsL	30S ribosomal protein S12	-0.149704	-0.149704	-0.254003	0.561984	0.990209
rpsM	30S ribosomal protein S13	-0.674117	-0.674117	-0.690922	0.000640074	0.622152
rpsN	30S ribosomal protein S14	-0.0521549	-0.0521549	-0.212344	0.819263	0.990209
rpsO	30S ribosomal protein S15	-0.921297	-0.921297	-0.917715	0.00358349	0.990209
rpsP	30S ribosomal protein S16	-0.643369	-0.643369	-0.605447	0.0199342	0.990209
rpsQ	30S ribosomal protein S17	-0.47374	-0.47374	-0.453797	0.0405418	0.990209
rpsR	30S ribosomal protein S18	-0.471412	-0.471412	-0.638606	0.146509	0.990209
rpsS	30S ribosomal protein S19	-0.615466	-0.615466	-0.640725	0.000976412	0.903181
rpsT	30S ribosomal protein S20	-0.632596	-0.632596	-0.653543	0.0775436	0.990209
rpsU	30S ribosomal protein S21	0.546638	0.546638	0.137043	0.326987	0.990209
rsbR	Putative antisigma factor	-0.0897069	-0.0897069	0.0340252	0.647306	0.990209
rsfS	Ribosomal silencing factor RsfS	-0.988046	-0.988046	-0.918028	0.00337167	0.990209
rsgA	Small ribosomal subunit biogenesis GTPase RsgA	0.156124	0.156124	0.164732	0.122521	0.990209
rsmC	Ribosomal RNA small subunit methyltransferase C	-0.111216	-0.111216	-0.109506	0.269804	0.990209
rsmH	Ribosomal RNA small subunit methyltransferase H	-0.399086	-0.399086	-0.431774	0.0124773	0.990209
ruvB	Holliday junction ATP-dependent DNA helicase RuvB	-0.00781981	-0.00781981	-0.0178213	0.933589	0.990209
sbcB	Exodeoxyribonuclease I	-0.481493	-0.481493	-0.544774	0.373546	0.990209
sbp	ABC-type sulfate importer, substrate-binding protein	1.93598	1.93598	1.94726	6.74865e-08	8.49655e-05
scrK	Fructokinase	0.311532	0.311532	0.367707	0.0489819	0.990209
sdhA	Succinate dehydrogenase flavoprotein subunit	0.109718	0.109718	0.148062	0.155208	0.990209
sdhB	Succinate dehydrogenase iron-sulfur subunit	0.305629	0.305629	0.272348	0.0159085	0.990209
sdhC	Succinate dehydrogenase cytochrome b556 subunit	0.58049	0.58049	0.804106	0.352988	0.990209
secA	Protein translocase subunit SecA	-0.701145	-0.701145	-0.717019	2.21547e-05	0.0258102
secB	Protein-export protein SecB	-1.10054	-1.10054	-1.0915	0.0124705	0.990209
secD	Protein translocase subunit SecD	-0.400629	-0.400629	-0.502517	0.00761906	0.990209
secF	Protein-export membrane protein SecF	-0.191313	-0.191313	-0.11465	0.184476	0.990209
secY	Protein translocase subunit SecY	-0.690821	-0.690821	-0.705243	0.00905199	0.990209
serA1	2-oxoglutarate reductase	0.0572047	0.0572047	0.058507	0.607811	0.990209
serC	Phosphoserine aminotransferase	0.224284	0.224284	0.200463	0.0726198	0.990209
serS	Serine--tRNA ligase	-0.195905	-0.195905	-0.217549	0.0792587	0.990209
slt	Exported murein transglycosylase	0.282859	0.282859	0.297056	0.145601	0.990209
slyX	Protein SlyX homolog	-0.414647	-0.414647	-0.414277	0.0845935	0.990209
smc	Chromosome partition protein Smc	0.286897	0.286897	0.300261	0.00607911	0.990209
sod1	Superoxide dismutase [Cu-Zn]	-0.0877218	-0.0877218	-0.0337658	0.443355	0.990209
sod2	Superoxide dismutase [Cu-Zn]	1.68135	1.68135	1.72957	0.00012839	0.140121
sod3	Superoxide dismutase	-0.423767	-0.423767	-0.517818	0.0849973	0.990209
sod4	Superoxide dismutase	-0.15068	-0.15068	-0.15068	0.677667	0.990209
sod5	Superoxide dismutase	0.26321	0.26321	0.300018	0.00249354	0.990209
speA	Biosynthetic arginine decarboxylase	-0.00933743	-0.00933743	0.0915709	0.943642	0.990209
speD	S-adenosylmethionine decarboxylase proenzyme	-0.547148	-0.547148	-0.655107	0.033919	0.990209
speE	Polyamine aminopropyltransferase	-0.36251	-0.36251	-0.316887	0.017325	0.990209
ssb	Single-stranded DNA-binding protein	-0.198946	-0.198946	-0.148314	0.0827316	0.990209
sucA	Oxoglutarate dehydrogenase (succinyl-transferring)	-0.391143	-0.391143	-0.407824	0.00705574	0.990209
sucB	Dihydrolipoyllysine-residue succinyltransferase component of 2-oxoglutarate dehydrogenase complex	-0.285066	-0.285066	-0.295341	0.0024465	0.990209
sucC	Succinate--CoA ligase [ADP-forming] subunit beta	-0.800095	-0.800095	-0.824057	0.00115171	0.990209
sucD	Succinate--CoA ligase [ADP-forming] subunit alpha	-0.655083	-0.655083	-0.630257	0.000778445	0.741858
sufB	ABC transporter-associated protein involved in Fe-S cluster assembly	-2.0615	-2.0615	-2.16137	0.00291272	0.990209
sufC	ABC transporter-like ATPase involved in Fe-S cluster assembly	-1.30178	-1.30178	-1.18025	0.000612395	0.597697
sufD	ABC transporter-like protein involved in Fe-S cluster assembly	-1.23415	-1.23415	-1.40259	0.0238096	0.990209
sufS	Cysteine desulfurase	-0.602618	-0.602618	-0.55406	0.00963755	0.990209
suhB	Inositol-1-monophosphatase	-0.838232	-0.838232	-0.850109	0.000278015	0.291081
sun	16S rRNA m5C967 methyltransferase	-0.293181	-0.293181	-0.231029	0.198297	0.990209
surA	Chaperone SurA	-0.514377	-0.514377	-0.54608	0.000132228	0.143996
surE	5-nucleotidase SurE	0.0383506	0.0383506	-0.03333	0.762206	0.990209
tal	Transaldolase	0.210066	0.210066	0.217077	0.0685039	0.990209
tatB	Sec-independent protein translocase protein TatB	-0.185751	-0.185751	-0.185751	0.518439	0.990209
tatD	Deoxyribonuclease	-0.226863	-0.226863	-0.214725	0.143854	0.990209
tauA	Taurine ABC transporter substrate binding protein	7.38379	7.38379	7.38673	0.000135537	0.147194
tcsR	Transcriptional regulator, LuxR family	0.949648	0.949648	0.936348	0.0133276	0.990209
tdh	L-threonine 3-dehydrogenase	-0.0132508	-0.0132508	0.0544939	0.947547	0.990209
tdk	Thymidine kinase	-0.493869	-0.493869	-0.493869	0.0477414	0.990209
tesB	Acyl-CoA thioesterase II	0.143465	0.143465	0.137999	0.538454	0.990209
tgt	Queuine tRNA-ribosyltransferase	-0.174852	-0.174852	-0.207981	0.147959	0.990209
thiE	Thiamine-phosphate synthase	-0.0323777	-0.0323777	-0.0514841	0.664732	0.990209
thiG	Thiazole synthase	0.0542736	0.0542736	0.0314293	0.341111	0.990209
thrA	Bifunctional aspartokinase/homoserine dehydrogenase	1.80126	1.80126	1.79929	5.92762e-05	0.0669821
thrC	Threonine synthase	2.04526	2.04526	2.23845	0.00557985	0.990209
thrS	Threonine--tRNA ligase	-0.636506	-0.636506	-0.624451	0.00126228	0.990209
tig	Trigger factor	-1.54079	-1.54079	-1.54152	1.05798e-06	0.00131295
tkt	Transketolase	-0.151267	-0.151267	-0.182617	0.00203448	0.990209
tmk	Thymidylate kinase	-0.483169	-0.483169	-0.527408	0.0230927	0.990209
tolB	Tol-Pal system protein TolB	0.4321	0.4321	0.473557	0.00608931	0.990209
tolQ	Tol-Pal system protein TolQ	-0.448163	-0.448163	-0.433616	0.0620999	0.990209
tonB	Protein TonB	-0.0902014	-0.0902014	-0.0339508	0.754744	0.990209
tonB3	TonB-like protein	-0.0387297	-0.0387297	-0.0387297	0.657067	0.990209
topA	DNA topoisomerase 1	0.165977	0.165977	0.145908	0.133856	0.990209
tpiA	Triosephosphate isomerase	-0.273627	-0.273627	-0.258304	0.0299568	0.990209
treA	Periplasmic trehalase	1.62934	1.62934	1.62189	3.83754e-07	0.000480844
trmB	tRNA (guanine-N(7)-)-methyltransferase	-0.947135	-0.947135	-0.843875	0.0151484	0.990209
trmJ	tRNA (cytidine/uridine-2-O-)-methyltransferase TrmJ	-0.865228	-0.865228	-0.966356	0.000500503	0.498501
trpA	Tryptophan synthase alpha chain	-0.850721	-0.850721	-0.959631	0.0533952	0.990209
trpB	Tryptophan synthase beta chain	-0.615982	-0.615982	-0.616027	0.00136546	0.990209
trpC	Indole-3-glycerol phosphate synthase	-0.424358	-0.424358	-0.350764	0.035203	0.990209
trpD	Anthranilate phosphoribosyltransferase	-0.472524	-0.472524	-0.502174	0.000700891	0.673556
trpE	Anthranilate synthase component 1	-0.63055	-0.63055	-0.640627	0.000285677	0.298247
trpF	N-(5-phosphoribosyl)anthranilate isomerase	2.63799	2.63799	3.10769	0.021954	0.990209
[truncated: 585 more rows]

## Sheet: 12h-72h
Name	Description	Fold change	25% trimmed mean	Median	p-Value	Adjusted p-value
[truncated: 1,236 more rows]

[truncated: 10 more sheets: 30h-24h, 24h-36h, 48h-24h, 72h-24h, 30h-36h, 30h-48h, 30h-72h, 36h-48h, 36h-72h, 48h-72h]
